# Supplementary material for: Revealing the genetic regulation of wood traits and secondary cell wall development in Ginkgo biloba: an integrated analysis from the perspectives of GWAS, TWAS, and WGCNA
Source: Hortic Res. 2026 Feb 27;13(6):uhag062. doi: 10.1093/hr/uhag062 (PMC13250339; doi:10.1093/hr/uhag062)
Supplement: Web_Material_uhag062 [file web_material_uhag062.zip]

Archive with 13 entries (13 files):
- Figure S1. Manhattan plots and qq plots of GWAS were conducted using GEMMA software based on SNP and 12 wood traits.svg
- Figure S2. Manhattan plots and qq plots of GWAS were conducted using GEMMA software based on InDel and 12 wood traits.svg
- Figure S3. Manhattan plots and qq plots of GWAS were conducted using EMMAX software based on SNP and 12 wood traits.svg
- Figure S4. Manhattan plots and qq plots of GWAS were conducted using EMMAX software based on InDel and 12 wood traits.svg
- Figure S5. Venn plots of the overlap of SNPs significantly associated with wood traits identified by GEMMA and EMMAX.svg
- Figure S6. Venn plots of the overlap of InDels significantly associated with wood traits identified by GEMMA and EMMAX.svg
- Figure S7. Manhattan plots of TWAS of 12 wood traits.svg
- Table S1. Collection information of ginkgo.xlsx
- Table S2. Phenotypic data of wood properties for all samples.xlsx
- Table S3. Overview of whole-genome resequencing data.xlsx
- Table S4. Mutation sites significantly associated with 12 wood traits in GWAS.xlsx
- Table S5. Candidate genes linked to significant association sites identified based on the principle of linkage disequilibrium.xlsx
- Table S6. Genes significantly associated with traits in TWAS.xlsx
