# Supplementary material for: Revealing the genetic regulation of wood traits and secondary cell wall development in Ginkgo biloba: an integrated analysis from the perspectives of GWAS, TWAS, and WGCNA
Source: Hortic Res. 2026 Feb 27;13(6):uhag062. doi: 10.1093/hr/uhag062 (PMC13250339; doi:10.1093/hr/uhag062)
Supplement: Web_Material_uhag062 [file web_material_uhag062.zip › Table S1. Collection information of ginkgo.xlsx]

## Sheet: Table S1
Table S1 Collection information of ginkgo
Code	Location	Latitude/Longitude	Number
TX	Taixing City, Taizhou City, Jiangsu Province, China	32°16′44″/120°4′11″	20
TF	Tiefu Town, Pizhou City, Jiangsu Province, China	34°31′32″/118°4′59″	20
GS	Gangshang Town, Pizhou City, Jiangsu Province, China	34°31′53″/118°7′22″	15
SC	Song County, Luoyang City, Henan Province, China	33°40′48″/111°59′57″	15
XC	Xin County, Xinyang City, Henan Province, China	31°34′23″/114°45′33″	10
JZ	Jinzhai County, Lu'an City, Anhui Province, China	31°20′13″/115°26′51″	10
AL	Anlu City, Xiaogan City, Hubei Province, China	31°23′46″/113°20′32″	15
ZD	Zengdu District, Suizhou City, Hubei Province, China	31°26′32″/113°17′46″	10
BD	Badong County, Enshi City, Hubei Province, China	30°38′21″/110°19′20″	10
DJ	Dujiangyan City, Sichuan Province, China	30°53′29″/103°32′40″	20
HC	Hui County, Longnan City, Gansu Province, China	33°43′44″/106°11′20″	15
KC	Kang County, Longnan City, Gansu Province, China	33°21′7″/105°37′58″	6
ZA	Zhengan County, Zunyi City, Guizhou Province, China	28°27′7″/107°23′13″	15
FG	Fenggang County, Zunyi City, Guizhou Province, China	27°48′50″/107°45′51″	6
WC	Wuchuan County, Zunyi City, Guizhou Province, China	28°39′58″/108°0′17″	10
LC	Lingchuan County, Guilin City, Guangxi Province, China	25°20′53″/110°36′47″	20
XA	Xingan County, Guilin City, Guangxi Province, China	25°21′36″/110°35′24″	15
SP	Shuangpai County, Yongzhou City, Hunan Province, China	26°1′52″/111°51′4″	20
NX	Nanxiong City, Shaoguan City, Guangdong Province, China	25°7′23″/114°34′57″	23
LA	Linan District, Hangzhou City, Zhejiang Province, China	30°20′2″/119°27′0″	15
