# Supplementary material for: Revealing the genetic regulation of wood traits and secondary cell wall development in Ginkgo biloba: an integrated analysis from the perspectives of GWAS, TWAS, and WGCNA
Source: Hortic Res. 2026 Feb 27;13(6):uhag062. doi: 10.1093/hr/uhag062 (PMC13250339; doi:10.1093/hr/uhag062)
Supplement: Web_Material_uhag062 [file web_material_uhag062.zip › Table S2. Phenotypic data of wood properties for all samples.xlsx]

## Sheet: Table S2
Table S2 Phenotypic data of wood properties for all samples
Samples	WBD (g·cm-3)	WOD (g·cm-3)	MFA (°)	CCD (%)	TL (μm)	TW (μm)	TWT (μm)	TLW	TWL	LC (mg·g-1)	CC (mg·g-1)	HCC (mg·g-1)
TX_1	0.36942	0.422294	12.1834	65.1758	3475.98	43.6353	4.49412	80.5524	1.27165	358.561	325.161	130.404
TX_2	0.371497	0.434439	13.818	55.5768	3260.88	45.8222	4.33333	71.078	1.23555	335.433	360.267	137.592
TX_3	0.395029	0.453461	14.8074	55.9115	2919.91	40.69	5.48	72.5111	1.37504	403.153	396.833	136.847
TX_4	0.380849	0.453577	18.4765	63.7675	3397.1	42.2692	5.38077	80.2583	1.34926	357.471	300.678	117.122
TX_5	0.440561	0.519478	23.4315	56.3267	2880.14	37.7793	4.27759	76.5662	1.29737	368.923	257.186	134.662
TX_6	0.365719	0.422976	14.1036	55.4076	2667.36	39.4926	3.78889	67.8284	1.24482	354.714	268.602	119.288
TX_7	0.379502	0.421885	15.2292	67.6019	3178.36	40.4857	4.45357	78.5999	1.28604	370.312	237.245	129.506
TX_8	0.380524	0.441529	17.6855	62.4887	2971.09	41.8286	4.46786	71.2545	1.27366	361.377	257.709	123.638
TX_9	0.403005	0.474736	20.2254	76.0738	3067.4	33.89	4.76	90.6547	1.41491	330.029	354.755	115.876
TX_10	0.371539	0.430045	16.4182	75.5225	3530.74	42.525	5.825	83.398	1.3819	408.36	306.599	136.159
TX_11	0.417519	0.481318	15.2593	66.1164	3147.99	41.5812	5.38125	76.0158	1.35212	368.81	286.052	114.005
TX_12	0.40785	0.441401	7.43525	60.2473	2328.5	37.9786	3.93214	62.0198	1.266	405.554	310.695	139.454
TX_13	0.397205	0.44101	26.0996	52.3957	2652.88	36.4308	4.67692	73.0932	1.3543	383.746	276.086	141.738
TX_14	0.390302	0.445697	13.5805	53.2491	2900.91	41.0357	5.35357	70.8802	1.35756	391.097	373.097	166.126
TX_15	0.418686	0.465433	26.7249	39.9912	2699.41	39.5846	4.79615	68.4622	1.32269	366.415	260.778	135.325
TX_16	0.33096	0.384183	22.0281	54.2609	2908.76	54.9917	4.3	53.1239	1.18847	342.317	337.051	132.727
TX_17	0.404528	0.45929	27.8315	56.6165	2856.62	47.5063	4.43125	60.3895	1.2322	380.463	401.827	124.294
TX_18	0.433369	0.497595	18.5453	63.5527	3601.83	43.1667	4.98333	84.3214	1.31068	331.999	321.585	112.606
TX_19	0.405135	0.474299	14.0092	71.7329	3131.31	31.2643	4.96786	101.227	1.47706	371.298	301.998	130.277
TX_20	0.381782	0.518249	15.4712	62.6488	2566.44	38.875	4.07188	67.0123	1.27477	389.106	430.32	134.058
TF_21	0.435866	0.495774	17.0315	49.2903	3284.18	40.1941	4.28824	82.2345	1.2815	350.775	441.307	156.312
TF_22	0.436029	0.501993	21.8551	57.9912	3220.2	38	5.00625	85.0846	1.35881	345.825	425.13	138.908
TF_23	0.411106	0.466106	26.1767	67.488	2969.35	37.1231	4.56923	79.9461	1.34153	374.761	400.873	126.969
TF_24	0.438259	0.493752	18.1287	69.7108	2481.54	36.2	5	68.4397	1.38492	346.209	428.679	137.087
TF_25	0.428939	0.483854	33.1738	69.1872	2728.88	35.025	4.5375	77.806	1.35173	383.965	410.585	137.53
TF_26	0.421249	0.471242	28.9521	71.5037	2392.92	35.6625	3.53437	67.707	1.25582	381.4	455.312	139.337
TF_27	0.419305	0.473309	17.1776	59.7656	3184.17	36.7	3.975	86.9877	1.28249	388.486	438.953	138.753
TF_28	0.458966	0.529969	23.4445	79.29	2714.15	33.5154	4.25769	81.3712	1.35618	347.73	258.009	149.584
TF_29	0.428398	0.487766	28.8962	67.8827	3608.19	38.8	4.23182	93.1821	1.28141	363.343	301.341	122.151
TF_30	0.40215	0.445091	15.2044	56.7324	3339.67	43.4917	4.425	77.0789	1.25826	380.041	254.075	133.914
TF_31	0.422897	0.464454	22.3919	79.2959	3176.91	37.1875	5.2125	85.7365	1.399	370.276	376.027	128.144
TF_32	0.441608	0.499495	17.0657	76.2056	3107.8	40.6556	5	76.8941	1.33073	366.53	346.482	144.361
TF_33	0.41516	0.456029	16.6406	72.906	2539.38	31.58	4.3	80.557	1.38434	406.82	246.765	138.041
TF_34	0.472529	0.518797	27.4123	67.248	2669.06	42.1588	4.19706	63.6161	1.25555	373.88	440.037	154.863
TF_35	0.411375	0.473506	15.3494	61.2445	3022.85	37.6	5.18333	80.3711	1.39302	362.498	352.838	125.304
TF_36	0.394615	0.446681	16.0939	68.871	3133.53	44.7667	4.325	70.1216	1.23973	372.752	425.427	159.671
TF_37	0.417212	0.460006	20.1082	73.8767	2574.64	35.9357	3.64286	73.757	1.26465	385.297	403.946	123.691
TF_38	0.402437	0.462961	13.6081	64.8348	2960.58	37.7222	4.51722	79.1637	1.32861	378.517	286.226	129.232
TF_39	0.397802	0.445023	26.3282	55.4155	2794.61	39.08	4.37333	71.7547	1.29794	366.444	254.65	128.266
TF_40	0.405346	0.458724	12.8619	69.6439	2359.94	32.7	3.84167	72.6225	1.31444	337.635	322.637	155.722
GS_41	0.399946	0.480804	28.4394	72.5208	3046.26	44.0455	4.07273	69.3376	1.22943	383.894	400.234	122.198
GS_42	0.396632	0.477094	10.0542	70.2524	3353.05	49.5769	4.79231	68.7391	1.24919	357.623	263.485	138.111
GS_43	0.411488	0.48419	14.9496	66.2431	2849.46	45.225	4.79375	63.0868	1.27095	354.082	408.024	110.88
GS_44	0.43798	0.535324	26.9787	44.982	2916.62	39.3923	4	74.4878	1.25676	370.532	380.795	144.055
GS_45	0.504412	0.589491	9.07362	48.0299	2555.77	40.0308	4.23846	64.1567	1.27184	428.86	369.829	110.786
GS_46	0.414492	0.483404	20.426	53.1254	2697.41	32.4857	4.67857	83.3173	1.41499	369.91	444.38	155.529
GS_47	0.353939	0.415037	10.2945	54.5739	2630.72	43.82	3.64	60.6423	1.20453	412.1	402.777	118.131
GS_48	0.397342	0.433397	15.5822	53.7407	3400.18	40.225	4.51667	84.3716	1.29143	398.214	472.533	146.24
GS_49	0.40289	0.463728	16.6127	61.3285	3160.05	43.4867	4.16333	73.3425	1.2451	381.04	381.285	129.97
GS_50	0.35449	0.441506	21.4357	51.8095	2971.74	36.5231	4.38462	81.5572	1.32264	370.673	396.834	116.014
GS_51	0.419595	0.491645	13.0399	63.8207	2639.72	47.6538	4.34615	55.8188	1.22494	399.075	478.787	121.643
GS_52	0.404358	0.48952	12.6469	55.1071	3489.22	51.4556	5.42222	68.0178	1.27157	370.925	451.885	159.185
GS_53	0.369123	0.447096	12.2432	53.9414	3375.61	46.8313	4.81563	73.2326	1.27335	363.529	409.031	154.38
GS_54	0.406347	0.482528	26.9105	40.6981	3277.79	50.55	4.58571	65.6607	1.23129	353.751	374.334	122.783
GS_55	0.393869	0.522818	23.7474	56.4073	3063.62	47.4917	4.89167	64.8454	1.26723	379.622	352.561	141.195
SC_56	0.440857	0.51586	28.6282	55.2724	2606.74	49.3846	5.05	53.3036	1.26423	402.307	368.496	121.132
SC_57	0.403785	0.469722	20.2819	65.6021	2356.64	49.85	5.09444	47.4633	1.26348	379.57	481.342	166.053
SC_58	0.426041	0.507745	24.7409	52.561	3049.41	41.9238	5.25714	73.2819	1.34132	384.168	411.752	121.311
SC_59	0.424425	0.489718	17.8113	57.6375	2252.65	51.8077	4.8	43.8682	1.23338	415.066	454.272	122.689
SC_60	0.445119	0.538592	24.7424	58.3204	2921.42	52.4267	5.02667	55.769	1.24246	404.06	272.102	136.292
SC_61	0.40497	0.477542	18.5224	65.2077	3088.91	54.98	5.42	57.3479	1.25261	338.105	376.715	112.639
SC_62	0.404611	0.479583	21.7486	63.2213	3214.62	48.67	5.595	66.4021	1.30383	356.685	338.775	143.136
SC_63	0.366913	0.451062	18.7922	76.6486	2934.78	45.3167	4.92917	64.7513	1.28247	381.409	459.958	175.729
SC_64	0.351152	0.432556	22.3352	55.5528	3088.21	53.8	4.09643	57.6231	1.18217	330.393	409.135	138.212
SC_65	0.431592	0.506056	36.0415	41.6004	2870.38	45.4462	5.79231	64.0227	1.34646	371.934	440.309	123.029
SC_66	0.414216	0.506651	24.6144	64.8118	2943.15	55.2308	4.91923	53.3776	1.21777	354.746	291.628	121.533
SC_67	0.377556	0.477812	14.491	55.6104	2943.7	50.12	5.31333	58.7551	1.27227	334.171	310.159	130.296
SC_68	0.399345	0.477597	22.6734	56.6923	2748.92	51.3231	4.14231	54.0067	1.19725	435.185	403.535	118.682
SC_69	0.441254	0.522479	24.198	57.7909	3317.35	51.8923	4.90769	63.944	1.23628	375	416.942	152.639
SC_70	0.473237	0.546429	29.0159	41.7142	2393.79	40.7714	5.625	58.7172	1.38707	383.293	358.894	128.613
XC_71	0.404575	0.455564	24.2136	49.0291	2330.94	45.575	4.075	50.9112	1.22351	369.084	414.905	131.483
XC_72	0.439911	0.494545	22.6948	56.1714	2599.88	42.0125	4.80625	62.3015	1.30037	351.903	385.872	115.445
XC_73	0.406071	0.459795	26.0267	57.8709	2193.7	39.9	4.6625	55.1526	1.30843	348.653	415.68	141.249
XC_74	0.372735	0.41755	25.3847	53.5379	2756.36	42.575	4.5875	64.6242	1.27583	386.591	255.493	126.694
XC_75	0.41981	0.48238	13.0664	44.5317	2654.05	34.075	4.875	78.2778	1.40141	399.718	289.176	114.403
XC_76	0.391872	0.443255	20.3984	47.528	1998.86	35.4875	4.375	57.137	1.33252	376.539	435.574	126.046
XC_77	0.356898	0.400146	28.8363	51.6519	2998.31	41.3	4.54231	72.8723	1.28632	423.111	328.051	120.603
XC_78	0.441261	0.490389	10.6076	55.279	2325.8	32.7364	5.26818	71.0918	1.47821	409.658	382.712	113.961
XC_79	0.486538	0.497694	18.3776	72.451	2483.56	39.1333	4.42222	63.4144	1.29833	434.649	242.41	124.451
XC_80	0.457573	0.508178	25.0903	60.5386	2074.92	40.0389	4.19444	52.4961	1.27994	378.389	416.718	142.045
JZ_81	0.355435	0.457429	14.5539	69.3421	3014.34	40.3455	5.53182	75.4499	1.39726	402.738	421.849	149.392
JZ_82	0.395152	0.484358	13.7202	62.686	2784.68	50.6444	6.28889	54.9079	1.34245	384.625	287.217	127.026
JZ_83	0.433127	0.505831	29.1352	46.4832	2740.02	40.3222	4.86111	68.2545	1.33021	413.202	254.763	112.492
JZ_84	0.367705	0.46446	13.1289	63.8361	2683.01	44.0895	5.08421	61.2397	1.31461	360.856	320.922	135.441
JZ_85	0.3743	0.451868	12.257	54.809	2986.12	48.2357	5.18214	62.3086	1.27851	380.583	255.685	127.936
JZ_86	0.378732	0.47497	14.79	58.787	2771.41	49.2167	4.91667	56.5344	1.25699	361.658	247.718	128.349
JZ_87	0.408803	0.509339	12.3304	65.5103	2310.97	34.18	5.32	67.5432	1.48234	397.203	283.491	143.697
JZ_88	0.419473	0.521537	13.8058	49.0945	2910.86	45.6083	5.69167	63.6484	1.33988	377.723	289.576	118.619
JZ_89	0.410386	0.493972	19.2903	40.9696	3268.72	46.0091	6.10455	70.8094	1.36602	429.318	400.917	128.379
JZ_90	0.399854	0.513865	14.7291	51.5745	2195.34	35.6125	6.0375	60.9171	1.53537	389.581	424.158	124.832
AL_91	0.476719	0.537816	24.7872	39.5547	3012.18	39.71	5.66	76.2202	1.41891	387.333	368.134	112.328
AL_92	0.388059	0.47001	29.191	64.238	3002.29	49.0867	6.08667	61.901	1.35739	359.575	277.241	117.386
AL_93	0.403351	0.489182	14.9525	63.7598	2744.75	42.2545	5.68182	64.5982	1.37569	375.96	414.017	115.595
AL_94	0.53978	0.633755	14.8329	43.4461	2221	32.8545	6.10909	67.3778	1.60628	475.739	360.79	121.552
AL_95	0.372594	0.453568	26.7142	51.339	2669.27	46.82	5.12	57.078	1.28274	397.055	284.446	118.095
AL_96	0.373011	0.453039	13.4256	62.6432	2407.03	39.8875	5.0875	59.4143	1.35306	356.82	261.622	130.079
AL_97	0.433896	0.521215	20.2133	49.6083	2374.29	39	5.05	61.316	1.36635	396.841	317.129	139.69
AL_98	0.418166	0.511342	12.622	69.2904	2086.4	41.7364	5.55455	49.1837	1.39359	360.896	230.558	140.946
AL_99	0.444979	0.533892	30.6983	53.3487	2588.22	42.0846	5.37692	61.7279	1.3585	357.978	286.416	125.158
AL_100	0.424441	0.518808	14.226	57.9365	3000.98	38.07	6.06	79.2014	1.47218	304.544	295.514	120.654
AL_101	0.3836	0.464371	12.5709	61.3246	3675.31	52.14	4.925	70.5974	1.23723	345.971	255.376	130.947
AL_102	0.441953	0.554353	21.8764	46.8492	2929	47.0929	4.32857	62.22	1.23392	338.548	457.438	142.65
AL_103	0.459421	0.571902	24.7781	43.2595	1998.22	35.3167	4.8375	57.0912	1.39307	368.363	443.37	165.191
AL_104	0.412512	0.497267	17.0539	55.2514	3756.28	59.8158	5.66316	63.4675	1.24116	341.072	293.306	128.346
AL_105	0.40927	0.489192	15.041	42.5132	2818.24	55.9125	4.80938	51.2402	1.2133	317.51	348.237	123.658
ZD_106	0.412619	0.478843	25.8856	48.4495	3089.36	53.4091	4.69545	58.6373	1.2209	365.892	271.799	156.035
ZD_107	0.450113	0.519165	27.1716	42.6233	2671.92	45.4583	4.69583	59.7615	1.27919	367.74	324.716	134.503
ZD_108	0.398165	0.460644	15.9776	44.4386	2883.46	49	5.65385	59.0908	1.31242	335.839	248.002	171.528
ZD_109	0.359095	0.410059	23.1815	50.135	3480.94	41.9053	5.03421	84.7735	1.32911	368.563	318.682	141.68
ZD_110	0.430094	0.474973	32.7342	51.1296	2566.14	41.3923	4.6	62.534	1.29124	409.556	463.089	122.805
ZD_111	0.396767	0.449766	12.1149	64.1723	3347.96	45.8929	5.61786	73.645	1.33331	383.647	282.858	121.218
ZD_112	0.451968	0.498051	17.073	45.6533	2850.74	46.45	5.3	61.7663	1.3024	394.836	389.909	141.358
ZD_113	0.442081	0.476037	17.8909	44.1229	2424.57	48.1562	4.68437	51.1993	1.25789	417.144	381.954	107.734
ZD_114	0.440972	0.512386	22.0483	46.0368	2843.91	46.0429	5.48214	62.4487	1.32284	346.292	309.338	147.986
ZD_115	0.444164	0.501471	10.1728	57.5685	3221.41	45.2	5.7375	71.4196	1.34518	355.105	425.529	136.414
BD_116	0.377647	0.462145	10.6585	67.6537	3001.72	53.9	4.205	55.9935	1.18929	372.008	286.817	147.074
BD_117	0.471293	0.640135	18.2102	47.2744	2124.89	42.1429	5.175	50.4109	1.32986	364.866	348.008	134.647
BD_118	0.409737	0.515526	11.9873	52.2141	3282.62	51.25	4.76667	64.4615	1.23332	382.548	317.568	121.81
BD_119	0.427382	0.529873	20.3658	53.3085	2916.54	43.8778	4.37222	66.3882	1.2556	331.535	342.516	148.058
BD_120	0.364032	0.443336	17.6438	57.9312	3171.03	47.85	4.7	66.9617	1.25149	371.735	287.333	143.732
BD_121	0.382615	0.461224	19.7543	51.9344	2794.89	49.5238	4.11429	56.7594	1.20132	346.983	312.436	117.483
BD_122	0.354735	0.444416	13.6584	58.6331	3725.36	50.6944	4.45833	73.7607	1.21928	402.565	316.302	120.609
BD_123	0.380152	0.458857	10.1467	53.7451	3652.16	46.4143	4.81071	79.5886	1.27304	344.225	357.487	141.089
BD_124	0.393001	0.452445	32.6362	49.8071	3138.42	44.6562	3.00313	71.5855	1.158	369.327	442.338	123.361
BD_125	0.371421	0.468839	12.3507	71.6891	3713.49	49.36	4.66667	75.7656	1.23698	344.65	351.165	113.409
DJ_126	0.447731	0.518833	41.3881	50.2032	2594.07	35.5833	5.25	73.3599	1.43945	353.538	352.569	128.066
DJ_127	0.425397	0.456867	23.8253	59.4339	2883.68	43.4944	4.90556	67.846	1.31066	320.613	462.313	107.186
DJ_128	0.369832	0.436642	21.0247	68.5638	2884.53	43.27	4.49	67.6322	1.27222	304.777	241.081	129.675
DJ_129	0.470413	0.520038	11.5357	42.6778	2418.71	40.9438	4.14375	59.4285	1.25726	370.297	313.63	109.783
DJ_130	0.379873	0.456863	12.68	86.4683	3274.86	50.6571	4.72143	64.8965	1.24178	376.467	249.705	112.54
DJ_131	0.34414	0.400425	12.025	73.7473	2991.44	40.31	4.89	75.5286	1.34099	348.63	391.568	120.363
DJ_132	0.347513	0.393255	14.0981	60.7088	3145.15	41.2727	4.64545	76.7414	1.31113	368.651	472.073	148.168
DJ_133	0.414048	0.474226	10.6392	69.3007	2843.29	45.2529	5.48529	62.8139	1.32972	367.871	274.611	122.965
DJ_134	0.411277	0.466636	33.9593	60.6058	2570.79	41.6545	4.70909	63.0349	1.30636	370.553	461.399	111.329
DJ_135	0.402689	0.4617	12.0837	43.5946	2746.59	45.5091	4.63182	60.6865	1.26801	382.193	280.646	150.502
DJ_136	0.389014	0.44416	25.6502	46.9813	3057.32	45.1538	4.22692	68.2735	1.23903	317.412	445.221	143.375
DJ_137	0.373858	0.441226	39.6878	42.097	2591.58	46.4667	4.63333	56.4248	1.25505	378.34	460.971	143.696
DJ_138	0.419516	0.472447	15.2982	59.3026	3119.17	51.3	4.91667	60.6002	1.24039	360.435	293.266	152.843
DJ_139	0.445363	0.493444	32.2716	60.1047	2261.95	32.8	4.8375	69.1615	1.42491	403.714	209.96	136.197
DJ_140	0.499464	0.573379	22.8079	59.7903	2907.01	39.6941	5.49412	73.3324	1.40894	402.349	330.417	117.461
DJ_141	0.39243	0.437851	19.6877	63.2792	1919.03	37.7067	4.20333	50.6193	1.30056	378.346	401.136	135.812
DJ_142	0.402292	0.464208	21.3445	51.1652	2533.27	40.8687	5.4375	63.0091	1.39192	351.183	360.576	129.638
DJ_143	0.422768	0.477403	33.7899	66.8673	2571.42	41.5615	5.11538	62.2225	1.33575	382.272	306.666	141.908
DJ_144	0.409377	0.468395	14.6873	58.3502	2442.22	32.1222	5.41667	76.0717	1.51876	342.57	460.937	117.427
DJ_145	0.465269	0.533139	20.8705	59.2136	2509.28	33.5538	6.10769	74.9584	1.58124	414.75	383.059	137.918
HC_146	0.429778	0.547276	13.0312	31.8525	2881.55	33.9667	5.525	85.6122	1.50158	428.418	437.3	131.7
HC_147	0.436203	0.559158	12.5506	33.0686	2899.58	36.925	5.50833	78.767	1.4369	367.753	395.65	115.412
HC_148	0.421656	0.525987	24.9141	33.1628	3445.3	38	5.255	91.7758	1.39854	340.169	318.532	130.606
HC_149	0.401529	0.516702	14.4467	36.9534	2851.77	36.7538	4.81538	78.1273	1.35984	359.483	251.573	159.729
HC_150	0.451472	0.548392	29.8202	26.5934	3070.74	37.0615	5.66154	83.3943	1.45109	337.163	339.03	112.309
HC_151	0.502734	0.610045	27.8802	34.2453	3419.99	34.7273	6.12727	99.7994	1.56241	388.236	353.158	116.207
HC_152	0.520887	0.55991	15.4675	38.4532	3093.93	34.1714	5.67857	91.0444	1.51068	407.486	277.253	135.236
HC_153	0.458259	0.488405	19.9071	37.274	2548.83	33.6833	5.51667	75.8195	1.50437	344.978	374.679	134.082
HC_154	0.472607	0.563767	26.3163	35.3199	1703.24	30.5364	5.63636	55.9547	1.59772	402.928	393.91	135.984
HC_155	0.447759	0.53806	22.6607	32.6566	2698.05	38.3312	4.7625	70.8775	1.33029	354.066	237.136	106.753
HC_156	0.431281	0.531945	16.5847	31.9572	2808.15	36.1692	4.80769	77.8486	1.37074	359.715	366.823	123.227
HC_157	0.406522	0.46899	23.0077	35.8323	3388.88	37.634	5.247	91.0166	1.41381	376.161	395.446	133.399
HC_158	0.434262	0.491172	16.4278	34.7162	2749.75	38.6	4.31538	71.592	1.29274	367.645	196.995	139.199
HC_159	0.419606	0.524779	10.811	36.129	3576.77	40.3727	4.75	89.1578	1.32384	395.629	303.284	127.26
HC_160	0.407287	0.486763	26.0753	40.5054	2802.68	34.8846	5.25385	80.6089	1.43633	390.768	351.265	137.726
KC_161	0.378347	0.457075	21.2767	38.4138	2368.45	40.125	4.99583	58.9685	1.34229	392.099	347.83	159.526
KC_162	0.389737	0.493457	17.7637	36.4919	2928.23	38.8769	4.98462	75.1666	1.34835	357.257	456.129	131.027
KC_163	0.417372	0.51266	20.6339	37.609	2571.66	38.3917	4.59583	67.1056	1.32428	373.345	270.198	124.719
KC_164	0.443283	0.514303	29.852	37.3201	2581.28	31.7995	4.83475	82.4483	1.44269	410.996	446.51	135.096
KC_165	0.393889	0.498415	26.762	36.4935	2807.74	41.52	5.005	67.7939	1.31984	367.002	321.547	110.614
KC_166	0.420315	0.510254	42.4306	32.4541	2504.07	37.6538	4.88077	66.9382	1.35639	331.989	287.375	149.383
ZA_167	0.352426	0.439983	23.691	39.8482	2935.9	40.95	4.965	71.8536	1.32907	389.469	257.779	121.304
ZA_168	0.426608	0.54571	13.6147	31.1864	2733.27	42.2429	4.39762	65.1125	1.27916	354.856	289.874	112.691
ZA_169	0.410708	0.560717	11.7217	38.9628	3283.55	39.3769	4.97308	84.3885	1.35542	355.024	286.855	144.516
ZA_170	0.458407	0.531309	20.4488	28.7781	2497.56	35.5	5.56111	70.7733	1.46141	319.934	328.882	114.593
ZA_171	0.366645	0.45241	10.9584	41.4413	3441.14	38.8313	5.225	89.048	1.37232	360.853	259.975	110.134
ZA_172	0.481553	0.56299	11.4763	33.2534	1828.19	31.3286	4.43571	59.4065	1.41003	425.972	325.392	137.913
ZA_173	0.381375	0.45092	29.4594	39.4994	2660.68	36.7706	5.00882	73.1436	1.38535	372.143	243.606	130.909
ZA_174	0.399419	0.493313	15.4555	35.865	2757.95	38.8462	4.02308	71.369	1.26361	388.128	259.96	132.109
ZA_175	0.378586	0.522706	20.4349	41.557	3850.94	39.56	4.65	98.2554	1.32244	365.632	370.256	120.138
ZA_176	0.370703	0.441845	9.37203	35.1645	2903.65	43.9133	4.62	67.709	1.2751	357	353.715	126.596
ZA_177	0.359239	0.416968	14.9623	36.0751	3737.54	43.0143	5.31429	87.3885	1.3366	362.116	312.731	126.033
ZA_178	0.385269	0.447119	20.2193	34.4305	2847.08	38.8524	4.55714	73.4196	1.31518	380.297	383.888	142.997
ZA_179	0.406601	0.487473	28.8382	32.3632	3666.13	41.5444	4.69722	89.8009	1.30255	385.338	433.142	117.381
ZA_180	0.382556	0.456936	21.7649	30.1125	2127.47	37.785	5.315	56.6375	1.40696	357.097	412.357	159.765
ZA_181	0.383	0.468821	15.7114	34.3488	3609.46	43.4824	4.83824	83.7694	1.29979	351.584	361.748	107.992
FG_182	0.395207	0.465494	14.1049	38.0094	3294.82	43.3636	6.81818	76.1882	1.46528	366.958	276.562	127.982
FG_183	0.366081	0.439566	11.6078	41.4912	3474.37	44.4	6.44091	78.1316	1.45026	368.89	352.534	132.879
FG_184	0.347311	0.410414	11.1789	35.6755	2958.11	35.7684	4.47105	84.0217	1.35725	370.98	328.425	134.819
FG_185	0.419334	0.517175	12.174	38.0269	3756.5	43.9864	5.32273	85.8129	1.32531	362.488	295.448	133.445
FG_186	0.449773	0.532218	12.5935	37.5047	3171.91	51.9941	5.21765	60.8517	1.25375	430.383	250.843	136.307
FG_187	0.387819	0.500659	29.3334	27.0056	2730.53	37.5267	9.08667	73.1296	1.96237	392.163	277.588	125.352
WC_188	0.460706	0.560651	25.4334	30.2114	3495.86	46.3786	10.7893	76.0502	1.87383	411.426	389.469	146.949
WC_189	0.363017	0.465156	23.415	32.2197	2234.24	40.85	4.475	55.1325	1.29143	383.29	374.775	135.429
WC_190	0.35818	0.44253	11.2536	39.3965	3333.5	42.4625	4.2375	79.0428	1.25678	337.059	436.68	128.357
WC_191	0.438557	0.497766	20.1504	38.8199	2926.69	46.5313	3.76875	64.1348	1.20194	458.932	392.158	105.986
WC_192	0.376841	0.475521	11.984	37.8295	3647.71	42.8118	4.85	86.4121	1.31138	364.125	345.59	138.326
WC_193	0.407246	0.511136	28.5201	33.5515	2917.23	39	5.04688	75.6054	1.36242	346.465	343.596	121.461
WC_194	0.427517	0.539572	7.45543	35.8253	2701.48	40.1692	4.57692	68.6204	1.3115	389.391	482.635	143.774
WC_195	0.386179	0.485763	13.4548	34.6237	2963.4	46.53	4.375	65.2189	1.25125	361.642	345.887	157.916
WC_196	0.412307	0.535907	14.579	34.9432	2938.66	49.4286	4.47143	59.5537	1.22517	397.828	398.831	128.1
WC_197	0.413532	0.500473	9.57807	27.6949	2700.81	46.425	4.765	58.5819	1.26229	361.266	368.977	120.588
LC_198	0.375993	0.455945	12.9977	38.7911	3573.02	47.2538	4.68077	76.59	1.25504	398.497	356.798	133.228
LC_199	0.378524	0.468026	11.4324	38.0934	3081.84	52.6	3.9	58.7537	1.17756	380.969	339.427	127.454
LC_200	0.388058	0.470818	12.1313	39.62	4027.62	54.35	4.75625	74.3542	1.22613	386.846	371.61	129.195
LC_201	0.386526	0.490407	13.7715	40.295	3674.61	53.4615	5.84231	69.8483	1.31155	385.164	203.367	138.056
LC_202	0.397931	0.46767	21.0728	38.8411	3706.48	51.4077	4.86923	72.9776	1.24343	389.711	339.988	120.923
LC_203	0.393108	0.4587	12.4696	36.5872	2323.46	45.0714	4.89286	51.8001	1.28473	416.026	388.292	134.003
LC_204	0.385861	0.5013	16.6484	30.7168	3747.35	49.4	4.72	76.3637	1.23802	408.215	294.333	155.86
LC_205	0.404858	0.500015	13.0747	36.4174	4077	64.2923	5.11538	63.5819	1.19692	385.84	333.367	124.997
LC_206	0.415898	0.492145	11.5787	35.133	2248.29	42.2438	4.2625	53.3197	1.25637	415.456	288.73	154.215
LC_207	0.394521	0.484766	9.98491	41.2304	2998.06	43.8857	4.71786	68.8697	1.28214	380.396	416.372	128.313
XA_208	0.43273	0.543376	10.3095	42.8239	3294.95	40.2538	5.81923	81.9647	1.42253	379.986	420.57	123.049
XA_209	0.376669	0.458675	13.3958	36.9527	3046.19	48.3667	4.55	63.8638	1.24352	346.688	237.579	140.637
XA_210	0.351458	0.419442	12.7463	33.1389	2871.1	47.3818	4.63182	60.7572	1.25045	378.897	233.6	115.891
XA_211	0.409509	0.488618	30.1827	27.3966	2820.96	52.2167	3.65833	54.9177	1.16592	367.492	207.415	127.768
XA_212	0.414375	0.517489	27.0947	35.4165	2977.2	51.3111	4.29444	58.8733	1.20681	361.458	232.528	151.505
XA_213	0.378025	0.48029	12.802	42.7858	3368.96	52.0062	5.04063	66.2977	1.24929	371.109	275.859	128.229
XA_214	0.429122	0.535803	18.3674	31.113	3878.12	52.2923	5.4	75.1418	1.27019	371.231	321.694	117.859
XA_215	0.398092	0.509489	19.4638	41.5869	2713.59	50.7538	4.18846	53.6989	1.20031	371.44	216.844	156.375
XA_216	0.414569	0.513179	13.3164	39.8378	3128.47	50.4053	4.02632	62.5959	1.19281	393.949	363.298	126.973
XA_217	0.384588	0.489092	11.8631	41.8275	3302.52	50.3273	5.63182	66.1409	1.29622	362.032	308.513	110.104
XA_218	0.394288	0.501564	12.4384	42.6499	3919.67	44.3222	5.39167	89.866	1.34374	393.305	307.672	122.841
XA_219	0.44291	0.542251	10.7995	35.0105	4547.91	54.7	6.26	83.0503	1.30021	384.894	220.894	127.637
XA_220	0.402154	0.500616	13.3203	31.7086	2575.55	43.4692	4.34615	60.3847	1.25678	355.625	289.391	135.485
XA_221	0.406262	0.487805	10.2321	28.6275	3407.85	50.825	4.74687	67.3848	1.23404	387.8	235.489	112.033
XA_222	0.394331	0.477601	24.4161	37.6948	2923.32	46.4133	4.64	63.4891	1.25327	395.648	350.609	132.102
LC_223	0.434135	0.51624	10.2663	41.6993	3387.67	46.0143	5.25357	74.5211	1.30408	383.038	260.576	127.732
LC_224	0.458459	0.561135	7.53052	27.9019	3498.61	52.0905	4.32619	68.7755	1.21032	389.626	254.646	123.576
LC_225	0.400418	0.46346	14.5536	34.4277	3781.17	55.24	4.28667	69.36	1.1884	352.523	354.116	132.338
LC_226	0.405848	0.48539	16.6849	38.0871	3152.4	46.3059	4.52941	68.5202	1.25222	384.191	256.073	115.625
LC_227	0.390482	0.440021	17.2529	32.4126	3432.77	44.17	4.285	79.0091	1.25173	397.553	226.308	134.315
LC_228	0.4027	0.511186	13.5016	42.7748	3433.19	43.6375	6.0875	79.815	1.40226	345.119	374.751	136.967
LC_229	0.345615	0.451599	12.5196	33.8037	2668.25	40.8294	6.13824	65.5558	1.44656	356.473	276.512	132.439
LC_230	0.40014	0.463309	18.4222	38.3448	2737.09	41.8857	5.2	65.4906	1.33634	363.515	321.772	121.623
LC_231	0.3932	0.445044	17.8872	36.4331	3964.79	44.4769	4.96538	89.5188	1.2954	400.263	359.239	137.747
LC_232	0.404244	0.475311	39.4308	37.8392	3100.92	49.6333	6.38333	62.9409	1.354	361.015	247.094	134.263
SP_233	0.411648	0.508989	10.4265	34.0899	2717.57	47.2875	4.20312	57.8547	1.22364	356.765	310.091	159.524
SP_234	0.391599	0.483047	13.0263	39.5508	3080.24	40.15	4.36429	77.211	1.28031	333.796	441.926	132.578
SP_235	0.501725	0.596191	20.1877	29.835	3212.93	50.4167	5.75833	63.9771	1.30748	373.861	340.073	120.137
SP_236	0.39554	0.495647	15.8348	32.0317	3408.86	54.2143	5.81786	63.0407	1.27696	377.226	284.456	143.017
SP_237	0.435752	0.527648	15.5395	39.2325	2941.42	49.03	4.82	60.6228	1.25799	381.072	356.827	157.217
SP_238	0.485512	0.559765	16.8252	29.1784	3809.61	52.4556	5.31111	72.8338	1.26161	409.531	285.034	136.379
SP_239	0.400927	0.478751	10.8472	39.6008	3033.62	44.5429	5.80357	68.1281	1.35978	387.337	270.051	136.122
SP_240	0.425869	0.522512	12.7406	33.0363	3410.81	48.2071	4.67857	71.8289	1.25281	368.303	487.242	157.731
SP_241	0.404513	0.48319	10.7892	39.4906	2726.21	42.9455	5.87273	63.3177	1.38304	363.795	408.427	126.16
SP_242	0.409657	0.525875	10.1331	44.1725	3534.42	43.7071	6.34643	81.0165	1.41279	378.251	246.377	129.642
SP_243	0.452713	0.563348	14.3854	34.0972	3378.55	46.7133	6.10333	72.3637	1.35744	365.578	318.008	145.66
SP_244	0.39978	0.469947	17.6984	39.2066	3204.01	47.11	5.265	68.2265	1.28948	386.568	431.672	123.448
SP_245	0.437325	0.512761	22.2884	33.4448	2754.32	45.2889	4.99167	61.4297	1.29182	378.998	268.41	119.964
SP_246	0.427377	0.538585	29.2674	32.952	2329.74	46.68	4.755	50.0796	1.2605	385.335	292.182	137.564
SP_247	0.394598	0.492792	11.7767	35.4455	2615.8	44.0636	4.99091	60.1049	1.30611	371.609	377.451	149.029
SP_248	0.415088	0.504843	26.6482	34.1147	2890.45	44.9067	4.27667	65.4327	1.25027	373.788	438.773	124.324
SP_249	0.410147	0.535106	12.4536	35.5405	3048.38	48.7846	4.86538	62.7232	1.25254	356.861	491.246	153.863
SP_250	0.421141	0.500426	16.4944	33.7964	3142.78	50.4842	4.78947	62.9307	1.24026	398.731	428.319	110.995
SP_251	0.450389	0.555431	15.5479	31.367	2853.54	50.13	4.5475	57.7352	1.22968	390.039	366.585	153.964
SP_252	0.406716	0.507769	13.2829	36.6367	3506.64	55.5286	5.18214	63.4721	1.23533	363.633	266.207	114.278
NX_253	0.334312	0.39739	16.8616	36.1912	3477.8	64.025	4.70833	54.8083	1.17487	392.63	393.876	129.415
NX_254	0.398222	0.506502	13.2134	37.706	3919.57	54.6571	6.175	73.0103	1.29794	375.128	389.935	130.695
NX_255	0.37014	0.499853	11.6377	38.4031	3844.35	51.63	6.64	75.4213	1.36661	384.281	191.835	112.699
NX_256	0.433007	0.536832	35.0625	30.2736	2949.26	51.34	5.16667	58.0589	1.26062	401.786	364.044	120.562
NX_257	0.417184	0.508376	10.1084	33.464	3454.76	50.7111	5.44444	69.4891	1.2917	399.097	257.515	129.245
NX_258	0.44476	0.554077	10.8996	32.1353	3305.15	54.1214	5.13214	61.5472	1.24232	442.177	322.727	135.982
NX_259	0.386581	0.509318	9.30583	34.8695	3891.01	61.3455	4.72727	65.8521	1.18852	409.675	370.708	121.001
NX_260	0.447062	0.522596	16.6593	29.9055	2627.88	58.95	5.57	44.6216	1.23352	451.274	279.076	149.59
NX_261	0.450156	0.536332	27.1407	28.471	3073.98	49.8353	6.18529	62.0348	1.33582	364.947	316.11	137.827
NX_262	0.380518	0.467439	12.1534	36.0948	3800.64	59.7389	4.98333	65.1786	1.21675	354.99	221.544	109.416
NX_263	0.363592	0.502797	13.4202	37.1115	3421.75	55.3529	5.55588	62.627	1.25929	383.754	239.748	134.129
NX_264	0.402533	0.48534	11.7722	43.4426	3371.34	54.3385	5.05385	62.6438	1.23543	391.453	428.882	122.017
NX_265	0.402047	0.498176	15.3466	39.0289	2898.31	53.1857	5.41429	54.8609	1.26453	359.389	334.118	134.605
NX_266	0.409407	0.502896	24.4219	34.1654	3404.97	53.39	4.8615	64.4792	1.23101	403.11	277.406	131.923
NX_267	0.395255	0.473431	12.1091	38.7631	3977.45	54.4545	4.71818	73.0196	1.21247	405.353	386.439	115.547
NX_268	0.377391	0.491053	8.98997	40.7299	3680.11	63.9625	5.45938	57.8733	1.21468	346.253	329.314	134.166
NX_269	0.393019	0.472095	13.9997	38.2978	3270.99	55.432	4.982	60.9798	1.23539	376.622	332.064	138.14
NX_270	0.424544	0.542642	15.5687	34.4528	2960.02	53.8	5.38929	55.1977	1.25289	359.531	359.57	106.265
NX_271	0.36376	0.518345	13.7244	39.4503	3614.87	63.05	4.23889	57.9523	1.16008	351.562	280.139	138.562
NX_272	0.37821	0.457767	14.1665	32.9154	3627.25	55.2308	4.73846	66.1935	1.21742	359.2	287.119	118.601
NX_273	0.412073	0.462499	11.7464	34.9193	3404.49	50.8143	5.18929	67.3317	1.26451	348.983	279.851	126.114
NX_274	0.413517	0.500216	12.435	29.626	2941.16	51.45	5.02917	57.4304	1.24642	353.867	334.419	129.926
NX_275	0.408853	0.486907	13.4026	36.463	2522.41	54.0611	4.26111	46.59	1.18967	375.187	310.632	120.194
LA_276	0.474577	0.552724	16.1184	28.161	3416.29	52.1111	4.74722	66.9263	1.22972	405.098	200.38	124.72
LA_277	0.458105	0.513649	17.6792	33.8187	3935.27	48.6467	5.50333	81.539	1.2959	450.105	319.53	125.961
LA_278	0.515278	0.596681	37.1689	35.8537	3284.08	46.9692	5.5	69.6341	1.31186	425.288	354.247	131.22
LA_279	0.523311	0.628328	21.8205	30.7573	3292.75	43.35	4.80938	76.1583	1.29271	375.471	350.199	138.257
LA_280	0.482687	0.555701	16.4089	31.1594	3699.08	46.9471	4.69118	79.5362	1.25627	442.606	293.422	129.455
LA_281	0.417468	0.483906	20.7393	31.5225	3449.36	46.6437	5.42188	74.3297	1.30426	367.044	322.895	121.441
LA_282	0.460805	0.528624	20.5543	33.7132	3193.99	45.015	5.2575	71.7803	1.32089	419.732	362.119	119.25
LA_283	0.513871	0.586738	18.8011	37.0144	3297.2	50.775	4.9625	65.5105	1.25372	406.457	354.519	121.204
LA_284	0.423103	0.503562	22.4036	31.2919	3866.48	52.7	5.5625	74.4268	1.27638	392.672	247.194	124.588
LA_285	–	–	–	–	–	–	–	–	–	–	–	–
LA_286	0.41886	0.520474	9.67561	41.0681	3785.73	44.8083	7.07083	84.9661	1.48147	393.764	425.614	111.928
LA_287	0.359476	0.447363	12.9336	34.1481	2861.74	42.0667	5.29667	68.0989	1.34073	361.946	311.854	116.932
LA_288	0.458107	0.522599	22.8673	27.9334	3045.24	41.9643	5.01786	72.9826	1.32388	438.013	352.349	111.374
LA_289	0.48292	0.548144	12.2621	33.5897	3339.97	47.0529	5.32353	71.4888	1.29702	409.231	352.658	129.274
LA_290	0.424165	0.483282	9.62813	37.0576	3369.22	48.5929	5.07857	69.763	1.27264	414.522	318.725	137.802
