# Supplementary material for: Revealing the genetic regulation of wood traits and secondary cell wall development in Ginkgo biloba: an integrated analysis from the perspectives of GWAS, TWAS, and WGCNA
Source: Hortic Res. 2026 Feb 27;13(6):uhag062. doi: 10.1093/hr/uhag062 (PMC13250339; doi:10.1093/hr/uhag062)
Supplement: Web_Material_uhag062 [file web_material_uhag062.zip › Table S3. Overview of whole-genome resequencing data.xlsx]

## Sheet: Table S3
Table S3 Overview of whole-genome resequencing data
Sample	Raw Base (bp)	Clean Base (bp)	Effective Rate (%)	Error Rate (%)	Q20 (%)	Q30 (%)	GC Content (%)	Mapping rate (%)	Average depth (×)
TX_1	61773361200	61612596600	99.74	0.02	98.92	96.92	35.41	99.62	7.22
TX_2	53698482900	53564266200	99.75	0.02	99	97.12	35.28	99.79	6.69
TX_3	63170863200	63036449100	99.79	0.02	98.84	96.69	35.22	99.79	7.32
TX_4	69926754300	69776198700	99.78	0.02	98.89	96.82	35.28	99.8	7.85
TX_5	63372762000	63253171500	99.81	0.02	98.86	96.72	35.3	99.79	7.35
TX_6	64433998800	64323377700	99.83	0.02	98.91	96.87	35.25	99.9	7.48
TX_7	56235760800	56114145900	99.78	0.02	98.85	96.69	35.3	99.78	6.9
TX_8	57570605100	57450420000	99.79	0.02	98.67	96.2	35.17	99.81	6.93
TX_9	55331235000	55235852400	99.83	0.02	98.85	96.72	35.4	99.87	6.83
TX_10	52490105100	52405606500	99.84	0.02	98.94	96.91	35.22	99.81	6.67
TX_11	58884117000	58776111300	99.82	0.02	98.95	97	35.23	99.71	7.06
TX_12	67924975500	67834339500	99.87	0.02	98.53	95.84	35.16	99.74	7.7
TX_13	63331030800	63265550400	99.9	0.02	98.86	96.75	35.55	99.68	7.28
TX_14	59861705100	59766812700	99.84	0.02	98.82	96.61	35.35	99.83	7.12
TX_15	58383379200	58290989400	99.84	0.02	98.91	96.86	35.3	99.64	7.05
TX_16	62838260700	62709849000	99.8	0.02	98.69	96.25	35.27	99.62	7.3
TX_17	62066001000	61965690600	99.84	0.02	98.66	96.15	35.28	99.8	7.25
TX_18	61255402200	61185336900	99.89	0.02	98.66	96.16	35.2	99.8	7.17
TX_19	63923966100	63828486900	99.85	0.02	98.72	96.34	35.29	99.85	7.36
TX_20	62262612000	62168459700	99.85	0.02	98.72	96.34	35.28	99.83	7.26
TF_21	65410580400	65329742700	99.88	0.02	98.72	96.12	35.38	99.47	7.47
TF_22	69891294300	69778895400	99.84	0.02	99.12	97.34	35.39	99.68	7.81
TF_23	74347870500	74218835700	99.83	0.02	98.62	95.89	35.22	99.78	8.19
TF_24	78265572900	78148131000	99.85	0.02	99.18	97.52	35.35	99.7	8.5
TF_25	72227225400	72139248300	99.88	0.02	99.03	97.06	35.27	99.55	7.97
TF_26	74140912800	74040351900	99.86	0.02	98.92	96.72	35.41	99.26	8.12
TF_27	69324902700	69237963900	99.87	0.02	99.09	97.26	35.16	99.74	7.8
TF_28	163105643700	162527348100	99.65	0.02	98.27	95.05	35.16	99.48	16.58
TF_29	72681291000	72581414700	99.86	0.02	99.04	97.11	35.47	99.43	8
TF_30	56824797300	56757786600	99.88	0.02	99.02	97.02	35.33	99.74	6.91
TF_31	67327968000	67210951800	99.83	0.02	99.06	97.16	35.45	98.67	7.53
TF_32	58376493300	58302895500	99.87	0.02	99.02	97.02	35.28	99.65	6.99
TF_33	74448388500	74342491500	99.86	0.02	99.09	97.23	35.09	99.84	8.2
TF_34	61172137500	61096823400	99.88	0.02	98.9	96.68	35.28	99.61	7.18
TF_35	50856743700	50802638100	99.89	0.02	98.97	96.89	35.49	99.44	6.5
TF_36	70865608500	70767444600	99.86	0.02	99.06	97.17	35.19	99.76	7.93
TF_37	73589822400	73498155900	99.88	0.02	99.03	97.09	35.41	99.62	8.06
TF_38	64925606700	64832236500	99.86	0.02	98.96	96.86	35.23	99.61	7.48
TF_39	66633993600	66551217000	99.88	0.02	98.97	96.89	35.27	99.7	7.58
TF_40	59618701800	59549907600	99.88	0.02	99.06	97.1	35.29	99.6	7.1
GS_41	70998219300	70914248100	99.88	0.02	99.03	97.03	35.36	99.34	7.85
GS_42	61169445600	61119247200	99.92	0.02	98.94	96.8	35.28	99.45	7.15
GS_43	74358865500	74279600100	99.89	0.02	99.02	97	35.45	99.28	8.16
GS_44	74997977400	74921657700	99.9	0.02	99.02	97.02	35.3	99.39	8.18
GS_45	59849663400	59770899900	99.87	0.02	98.76	96.25	35.26	99.67	7.09
GS_46	75609216600	75504943800	99.86	0.02	99.07	97.2	35.24	99.32	8.2
GS_47	62182435200	62103542100	99.87	0.02	98.94	96.78	35.59	99.31	7.25
GS_48	69609283500	69544283700	99.91	0.02	99.04	97.1	35.34	99.44	7.83
GS_49	69553413000	69478968300	99.89	0.02	98.96	96.84	35.39	99.36	7.8
GS_50	73050411300	72982548600	99.91	0.02	98.97	96.87	35.25	99.68	8.1
GS_51	62358432900	62299471500	99.91	0.02	98.97	96.88	35.45	99.53	7.3
GS_52	60205705800	60142434000	99.89	0.02	98.83	96.44	35.52	99.5	7.11
GS_53	66305389500	66228470700	99.88	0.02	99.06	97.17	35.42	99.61	7.55
GS_54	65814598800	65759460000	99.92	0.02	99.03	97.06	35.81	99.36	7.53
GS_55	66987527100	66891783300	99.86	0.02	98.91	96.69	35.47	99.62	7.53
SC_56	64788773400	64709370900	99.88	0.02	98.97	96.87	35.23	99.75	7.45
SC_57	55404705300	55337990100	99.88	0.02	99.06	97.16	35.2	99.84	6.82
SC_58	69540360000	69449402100	99.87	0.02	99.11	97.29	35.27	99.73	7.82
SC_59	70770870900	70667322900	99.85	0.02	99.08	97.24	35.3	99.43	7.85
SC_60	69210476400	69124629900	99.88	0.02	99.23	97.64	35.3	99.75	7.78
SC_61	62133530100	62053257300	99.87	0.02	99.07	97.18	35.41	99.72	7.27
SC_62	67554102300	67472962200	99.88	0.02	99.03	97.08	35.38	99.88	7.67
SC_63	68131618800	68048983500	99.88	0.02	99.03	97.06	35.32	99.34	7.64
SC_64	66252790200	66175962900	99.88	0.02	99.03	97.06	35.3	99.71	7.5
SC_65	64234274400	64159440000	99.88	0.02	99.06	97.14	35.25	99.73	7.38
SC_66	61446912600	61374321900	99.88	0.02	98.83	96.45	35.42	99.77	7.19
SC_67	72573854100	72493580100	99.89	0.02	99	96.97	35.39	99.7	8.03
SC_68	66500142900	66409147800	99.86	0.02	99.08	97.22	35.43	99.63	7.58
SC_69	61127520900	61049395500	99.87	0.02	99.06	97.17	35.36	99.74	7.19
SC_70	76053786900	75933014100	99.84	0.02	99.15	97.41	35.29	99.64	8.31
XC_71	125291163300	125154016200	99.89	0.02	99.12	97.34	35.45	99.3	12.5
XC_72	74281429200	74186334900	99.87	0.02	99.06	97.18	35.55	98.63	8.15
XC_73	71894368500	71826738900	99.91	0.02	99.1	97.28	35.25	99.45	7.95
XC_74	58478602200	58407923400	99.88	0.02	99	96.96	35.31	99.61	6.99
XC_75	60358014600	60280024200	99.87	0.02	98.95	96.84	35.34	99.6	7.16
XC_76	58302701100	58231127700	99.88	0.02	99.09	97.26	35.39	99.4	6.96
XC_77	70080240300	70003511100	99.89	0.02	98.94	96.83	35.24	99.35	7.82
XC_78	70302762000	70218499800	99.88	0.02	99.08	97.21	35.31	99.27	7.8
XC_79	65843951400	65767413000	99.88	0.02	99.05	97.12	35.28	99.63	7.51
XC_80	69298711500	69217748400	99.88	0.02	99.04	97.11	35.22	99.8	7.76
JZ_81	71003655300	70924661700	99.89	0.02	99.05	97.11	35.33	99.22	7.83
JZ_82	54375011100	54320756400	99.9	0.02	99.02	96.98	35.45	99.48	6.73
JZ_83	80353794300	80240477100	99.86	0.02	99.17	97.49	35.39	99.54	8.65
JZ_84	58345948800	58251398400	99.84	0.02	99.06	97.03	35.23	99.6	7.04
JZ_85	52925669100	52832237400	99.82	0.02	98.93	96.58	35.31	99.25	6.68
JZ_86	57163199400	57070965300	99.84	0.02	98.89	96.49	35.36	98.7	6.95
JZ_87	59066615100	58966509600	99.83	0.02	99.01	96.89	35.45	99.02	7.12
JZ_88	54646719300	54536750400	99.8	0.02	98.91	96.51	35.22	99.38	6.77
JZ_89	65407245900	65299244400	99.83	0.02	98.92	96.56	35.28	99.54	7.6
JZ_90	54723624000	54644657700	99.86	0.02	98.97	96.75	35.25	99.31	6.76
AL_91	59512351200	59407984200	99.82	0.02	98.96	96.7	35.74	99.41	7.17
AL_92	53900919900	53828460600	99.87	0.02	98.98	96.74	35.46	99.55	6.84
AL_93	63006525900	62895077100	99.82	0.02	99.09	97.13	35.16	99.69	7.37
AL_94	59634484500	59446761600	99.69	0.02	99.13	97.25	35.22	99.48	7.11
AL_95	56106033900	55948495800	99.72	0.02	98.97	96.71	35.25	99.37	6.86
AL_96	59711174100	59634907500	99.87	0.02	98.95	96.83	35.55	99.46	7.13
AL_97	50368303500	50298136800	99.86	0.02	99.03	97.07	35.52	99.34	6.49
AL_98	68235700200	68135938800	99.85	0.02	99	97	35.79	99.53	7.81
AL_99	57882213900	57795482700	99.85	0.02	99.06	97.15	35.72	99.32	7.01
AL_100	63379929300	63279204600	99.84	0.02	98.96	96.84	36	98.56	7.39
AL_101	50893598400	50813174100	99.84	0.02	98.89	96.65	35.86	99.3	6.59
AL_102	53660285100	53587170900	99.86	0.02	98.92	96.75	35.55	99.47	6.69
AL_103	66613484700	66507702300	99.84	0.02	98.96	96.86	35.44	99.34	7.58
AL_104	62883895800	62809107900	99.88	0.02	98.97	96.9	35.59	99.15	7.28
AL_105	64601057400	64512017100	99.86	0.02	99.03	97.06	35.53	99.49	7.43
ZD_106	64498782300	64411164000	99.86	0.02	99.1	97.3	35.71	99.65	7.5
ZD_107	62259578400	62192883600	99.89	0.02	98.98	96.92	35.45	99.61	7.3
ZD_108	76535083200	76446128100	99.88	0.02	98.98	96.94	35.39	99.55	8.41
ZD_109	76664583900	76570104000	99.88	0.02	99.13	97.39	35.34	99.64	8.36
ZD_110	60873927300	60781325100	99.85	0.02	99.06	97.14	35.73	99.29	7.21
ZD_111	76560938100	76441188600	99.84	0.02	98.51	95.73	35.39	99.17	8.41
ZD_112	73050133500	72924265800	99.83	0.02	98.98	96.92	35.44	99.46	8.08
ZD_113	68143636800	68035608000	99.84	0.02	99.03	97.1	35.53	99.28	7.68
ZD_114	63910946700	63803109000	99.83	0.02	98.91	96.69	35.5	99.34	7.36
ZD_115	67609911000	67505141400	99.85	0.02	98.94	96.82	35.53	99.43	7.67
BD_116	68679392700	68589162300	99.87	0.02	98.96	96.87	35.44	99.6	7.75
BD_117	53634133200	53561616900	99.86	0.02	98.97	96.91	35.47	99.43	6.77
BD_118	58294981800	58211879100	99.86	0.02	98.96	96.85	35.53	99.36	6.99
BD_119	75746946000	75646535100	99.87	0.02	98.97	96.88	36.14	97.73	8.21
BD_120	77106342600	77004298200	99.87	0.02	98.91	96.72	35.78	98.51	8.39
BD_121	63553259700	63466657800	99.86	0.02	98.94	96.81	35.5	99.3	7.4
BD_122	66180672000	66061011600	99.82	0.02	98.98	96.96	37.2	91.98	7.28
BD_123	71530836600	71407901100	99.83	0.02	98.99	96.97	36.32	97.2	7.88
BD_124	70288831800	70209651600	99.89	0.02	99.02	97.03	35.7	99.57	7.93
BD_125	57154723200	57073156800	99.86	0.02	98.53	95.59	35.41	99.7	7.04
DJ_126	63025053000	62929897500	99.85	0.02	98.66	95.95	35.09	99.87	7.37
DJ_127	58414833300	58317705900	99.83	0.02	98.69	96.06	35.8	98.5	7.03
DJ_128	67192563600	67111495800	99.88	0.02	98.73	96.17	35.73	98.59	7.66
DJ_129	63222353700	63132641100	99.86	0.02	98.72	96.15	35.55	99.06	7.4
DJ_130	68036871000	67946769900	99.87	0.02	98.73	96.16	35.59	99.58	7.77
DJ_131	65472491400	65361833100	99.83	0.02	98.73	96.17	35.52	99.51	7.57
DJ_132	66857766000	66754171200	99.85	0.02	98.67	96	35.72	98.76	7.64
DJ_133	64636080000	64534763400	99.84	0.02	98.77	96.25	35.94	99.75	7.57
DJ_134	63369739500	63222783000	99.77	0.02	98.74	96.22	35.58	99.69	7.42
DJ_135	69550071900	69382968900	99.76	0.02	98.8	96.37	35.63	99.28	7.89
DJ_136	65336273100	65221651500	99.82	0.02	98.7	96.07	35.22	99.8	7.53
DJ_137	60929604600	60832595100	99.84	0.02	98.66	95.94	35.27	99.71	7.2
DJ_138	67063599900	66949349700	99.83	0.02	98.77	96.28	35.36	99.66	7.68
DJ_139	64777837200	64659129600	99.82	0.02	98.63	95.88	35.42	99.9	7.55
DJ_140	63238165500	63112808100	99.8	0.02	98.51	95.53	35.35	99.92	7.42
DJ_141	63484032000	63373335900	99.83	0.02	98.77	96.27	35.23	99.91	7.4
DJ_142	60349385100	60244056900	99.83	0.02	98.56	95.63	35.17	99.9	7.19
DJ_143	70248389100	70125681900	99.83	0.02	98.75	96.21	35.27	99.9	7.92
DJ_144	58745128800	58651923600	99.84	0.02	98.72	96.14	35.98	99.91	7.29
DJ_145	64851088500	64741473600	99.83	0.02	98.63	95.86	35.29	99.87	7.53
HC_146	63763713300	63642157200	99.81	0.02	98.62	95.85	35.16	99.69	7.42
HC_147	68160159600	68057468100	99.85	0.02	98.5	95.49	35.66	99.81	7.82
HC_148	59913510600	59803880700	99.82	0.02	98.64	95.91	35.19	99.69	7.11
HC_149	69905542800	69785618400	99.83	0.02	98.69	96.03	35.41	99.21	7.86
HC_150	64059361500	63952243200	99.83	0.02	98.65	95.91	35.59	99.57	7.48
HC_151	61868158500	61762100700	99.83	0.02	98.64	95.89	35.41	99.72	7.3
HC_152	75682778700	75542844000	99.82	0.02	98.71	96.09	35.69	99.26	8.36
HC_153	68807479500	68718329100	99.87	0.02	98.97	96.91	35.46	99.61	7.7
HC_154	69640630500	69565998000	99.89	0.02	98.97	96.91	35.34	99.66	7.73
HC_155	70391238300	70332987900	99.92	0.02	98.89	96.63	35.78	99.5	7.9
HC_156	76444857300	76324715700	99.84	0.02	98.96	96.84	35.56	99.52	8.34
HC_157	65900929200	65811023400	99.86	0.02	98.94	96.78	35.55	99.51	7.53
HC_158	84610200300	84513031200	99.89	0.02	99.02	97.03	35.34	99.78	9
HC_159	72667241100	72586366800	99.89	0.02	98.86	96.56	35.33	99.64	7.98
HC_160	67135719600	67028942100	99.84	0.02	99.08	97.22	35.14	99.75	7.56
KC_161	49344348300	49277451600	99.86	0.02	98.83	96.56	35.35	99.9	6.47
KC_162	61458802200	61364811600	99.85	0.02	99.01	97.03	35.41	99.79	7.18
KC_163	68228024700	68133923400	99.86	0.02	98.97	96.91	35.47	99.78	7.69
KC_164	66156489600	66079874700	99.88	0.02	98.92	96.75	35.5	99.55	7.53
KC_165	70245878700	70146279000	99.86	0.02	98.93	96.76	35.75	98.12	7.75
KC_166	74558035200	74485540500	99.9	0.02	98.91	96.7	35.42	99.42	8.15
ZA_167	58903196700	58823993400	99.87	0.02	98.92	96.75	36.02	99.2	6.08
ZA_168	74538229500	74461694400	99.9	0.02	98.88	96.64	35.41	99.54	7.94
ZA_169	66579865800	66501287400	99.88	0.02	98.93	96.75	35.34	99.32	7.52
ZA_170	68606016600	68406320400	99.71	0.02	98.91	96.48	35.3	99.62	7.74
ZA_171	64273579200	64099476000	99.73	0.02	98.85	96.29	35.22	99.43	7.42
ZA_172	65411236800	65219754600	99.71	0.02	98.83	96.22	35.24	99.64	7.47
ZA_173	63957139500	63779056200	99.72	0.02	98.89	96.44	35.28	99.62	7.43
ZA_174	68658474600	68499976800	99.77	0.02	98.98	96.69	35.27	99.37	7.75
ZA_175	59200637400	59082167700	99.8	0.02	98.83	96.25	35.28	98.91	6.99
ZA_176	63279464400	63169128600	99.83	0.02	98.79	96.11	35.2	99.16	7.3
ZA_177	64377488700	64253313000	99.81	0.02	98.77	96.03	35.28	99.53	7.49
ZA_178	67855036200	67711203900	99.79	0.02	98.9	96.46	35.14	99.67	7.66
ZA_179	68408280300	68290846800	99.83	0.02	98.81	96.41	35.34	99.8	7.81
ZA_180	67703556900	67567105500	99.8	0.02	98.83	96.45	35.32	99.6	7.78
ZA_181	69412634700	69277604400	99.81	0.02	98.42	95.45	35.2	99.55	7.9
FG_182	68837460600	68664876600	99.75	0.02	98.36	95.28	35.54	98.43	7.76
FG_183	75915174900	75731093400	99.76	0.02	98.49	95.66	35.31	99.24	8.33
FG_184	71651065800	71508922200	99.8	0.03	98.43	95.47	35.42	99.6	8.08
FG_185	64948299300	64813569300	99.79	0.02	98.47	95.6	35.28	99.39	7.53
FG_186	68747968800	68596643100	99.78	0.02	98.44	95.48	35.31	99.47	7.85
FG_187	67034889600	66905397300	99.81	0.02	98.28	95.03	35.16	99.87	7.7
WC_188	65659811100	65520974700	99.79	0.02	98.35	95.25	35.32	99.41	7.55
WC_189	68714033100	68580618600	99.81	0.03	98.44	95.5	35.22	99.66	7.83
WC_190	69042882600	68915207400	99.82	0.03	98.25	94.93	35.36	99.29	7.84
WC_191	66080691900	65914951800	99.75	0.03	98.3	95.08	35.36	98.75	7.62
WC_192	75137426700	74987815200	99.8	0.03	98.34	95.18	35.37	99.6	8.34
WC_193	72215475300	72057522300	99.78	0.02	98.47	95.59	35.3	99.52	8.08
WC_194	61216621500	61115966100	99.84	0.03	98.07	94.41	35.16	99.39	7.3
WC_195	68055946200	67914298200	99.79	0.02	98.41	95.42	35.44	99.56	7.78
WC_196	62853115500	62724042600	99.79	0.02	98.37	95.28	35.26	99.68	7.39
WC_197	56928767700	56802884400	99.78	0.03	98.02	94.27	34.83	99.48	7.02
LC_198	66367007100	66234140400	99.8	0.02	98.41	95.43	35.28	98.98	7.57
LC_199	69681252600	69524997900	99.78	0.02	98.5	95.69	35.22	99.5	7.89
LC_200	70428887100	70284750300	99.8	0.02	98.47	95.57	35.25	99.5	7.96
LC_201	64130015400	63990296700	99.78	0.02	98.52	95.75	35.3	99.5	7.49
LC_202	60510418500	60364612500	99.76	0.02	98.81	96.32	35.27	99.41	7.16
LC_203	72003363600	71848399800	99.78	0.02	98.84	96.41	35.18	99.61	8.01
LC_204	53623282200	53496754800	99.76	0.02	98.78	96.25	35.28	99.6	6.69
LC_205	67368194100	67226427900	99.79	0.02	98.66	95.78	35.14	99.68	7.72
LC_206	62224524300	62087585100	99.78	0.02	98.9	96.56	35.23	99.56	7.26
LC_207	50049313800	49925036400	99.75	0.02	98.88	96.46	35.22	99.7	6.51
XA_208	62639634000	62524168200	99.82	0.03	98.62	95.74	35.12	99.41	7.33
XA_209	62824733400	62704563300	99.81	0.02	98.78	96.19	35.49	98.62	7.34
XA_210	61349765100	61222612800	99.79	0.02	98.7	95.98	35.29	99.29	7.26
XA_211	69679767300	69554944500	99.82	0.02	98.77	96.16	35.38	98.83	7.8
XA_212	56493432000	56359824900	99.76	0.02	98.67	95.81	35.34	98.86	6.86
XA_213	64067474400	63949808100	99.82	0.02	98.8	96.25	35.22	99.54	7.43
XA_214	56818073400	56712484200	99.81	0.02	98.7	95.97	35.26	98.95	6.9
XA_215	64337659800	64183622700	99.76	0.02	98.8	96.25	35.66	97.3	7.37
XA_216	63217224000	63087782400	99.8	0.02	98.72	95.97	35.51	98.26	7.28
XA_217	65451127500	65256744000	99.7	0.02	98.95	96.75	35.35	98.79	7.5
XA_218	75367930200	75200353500	99.78	0.02	98.9	96.59	35.23	99.25	8.29
XA_219	74129045100	73929799500	99.73	0.02	98.88	96.53	35.37	98.68	8.12
XA_220	62986739100	62852863500	99.79	0.02	98.74	96.08	35.52	98.65	7.31
XA_221	51553149000	51453739800	99.81	0.02	98.71	95.97	35.61	98.1	6.55
XA_222	63626402700	63465001500	99.75	0.02	98.88	96.53	35.31	99.05	7.36
LC_223	56942729400	56805582000	99.76	0.02	98.66	95.78	35.28	99.69	6.92
LC_224	61303532400	61170377100	99.78	0.02	98.63	95.74	35.29	99.51	7.25
LC_225	66608349000	66462330000	99.78	0.02	98.8	96.27	35.2	99.74	7.65
LC_226	50505103200	50420176500	99.83	0.02	98.53	95.56	35.28	99.74	6.56
LC_227	63722997600	63569733600	99.76	0.02	98.81	96.27	35.25	99.66	7.42
LC_228	64649075100	64480439400	99.74	0.02	98.95	96.71	35.25	99.72	7.49
LC_229	71612288700	71424482700	99.74	0.02	98.88	96.5	35.32	99.77	8.04
LC_230	68481161400	68341101600	99.8	0.02	98.88	96.5	35.31	99.65	7.76
LC_231	73489671000	73309198800	99.75	0.02	98.73	96.03	35.19	99.61	8.15
LC_232	69181956600	69056505000	99.82	0.02	99.19	97.3	35.33	99.42	7.84
SP_233	67644450300	67525989300	99.82	0.02	99.23	97.45	35.36	99.31	7.71
SP_234	66385743900	66241098000	99.78	0.02	99.03	96.75	35.56	98.1	7.54
SP_235	68412073800	68320630500	99.87	0.02	99.13	97.07	35.39	99.72	7.75
SP_236	64945203600	64830297600	99.82	0.02	99.11	97.01	35.39	98.56	7.46
SP_237	64635536400	64521942900	99.82	0.02	99.06	96.82	35.36	99.4	7.49
SP_238	65438708700	65308122600	99.8	0.02	99.22	97.39	35.31	99.5	7.52
SP_239	66561775500	66423776400	99.79	0.02	99.2	97.33	35.35	99.42	7.6
SP_240	69147001500	68989591200	99.77	0.02	99.2	97.33	35.38	99.2	7.81
SP_241	74137578900	73947554100	99.74	0.02	99.16	97.21	35.61	98.55	8.21
SP_242	75585498900	75371705100	99.72	0.02	99.22	97.41	35.36	99.21	8.33
SP_243	76025097300	75823135500	99.73	0.02	99.27	97.55	35.41	98.77	8.34
SP_244	74043522300	73871738700	99.77	0.02	99.12	97.1	35.38	99.18	8.21
SP_245	72492081000	72287122500	99.72	0.02	99.27	97.56	35.28	99.3	8.11
SP_246	65075673900	64934614800	99.78	0.02	99.17	97.25	35.36	99.09	7.49
SP_247	67980821400	67817239200	99.76	0.02	99.23	97.44	35.33	99.2	7.73
SP_248	53704745700	53583190800	99.77	0.02	99.19	97.29	35.31	99.59	6.72
SP_249	65675372100	65535681600	99.79	0.02	99.33	97.75	35.28	99.11	7.49
SP_250	62882848500	62766206700	99.81	0.02	99.18	97.25	35.38	99.19	7.33
SP_251	72589818300	72403476300	99.74	0.02	99.26	97.55	35.23	99.29	8.1
SP_252	83358359100	82916878500	99.47	0.02	99.27	97.54	35.41	99.06	9
NX_253	70633974900	70490345100	99.8	0.02	99.15	97.14	35.31	99.54	7.98
NX_254	63910020900	63791358000	99.81	0.02	98.95	96.52	35.25	98.95	7.42
NX_255	67881924300	67761427800	99.82	0.02	99.19	97.28	35.34	98.95	7.69
NX_256	64554707100	64444364100	99.83	0.02	99.18	97.25	35.53	99.36	7.47
NX_257	60100233300	59958288300	99.76	0.02	99.15	97.16	35.38	99.02	7.16
NX_258	62686974900	62563366500	99.8	0.02	99.22	97.37	35.22	99.53	7.33
NX_259	67879161300	67776799500	99.85	0.02	99.18	97.23	35.34	99.18	7.7
NX_260	70258266600	70130402700	99.82	0.02	99.18	97.25	35.19	99.37	7.9
NX_261	55961326200	55845992100	99.79	0.02	99.19	97.28	35.36	99.02	6.81
NX_262	65630934600	65538575400	99.86	0.02	99.19	97.26	35.47	99.17	7.53
NX_263	77353127400	77198942400	99.8	0.02	99.16	97.17	35.53	99.28	8.51
NX_264	66192677100	66066604200	99.81	0.02	99.22	97.38	35.4	98.81	7.59
NX_265	68335624800	68251365900	99.88	0.02	98.84	96.5	35.25	98.68	7.62
NX_266	71326994700	71242549800	99.88	0.02	99.01	97.02	35.3	99.01	7.86
NX_267	50408828100	50320914000	99.83	0.02	99.03	97.06	35.16	99.74	6.45
NX_268	69590511600	69485584500	99.85	0.02	99	96.97	35.36	99.16	7.75
NX_269	59350107900	59251090800	99.83	0.02	98.99	96.97	35.39	98.68	6.98
NX_270	69824588700	69717655500	99.85	0.02	98.88	96.62	35.4	98.66	7.73
NX_271	72772205700	72686067000	99.88	0.02	98.97	96.88	35.44	98.66	7.97
NX_272	69688167900	69613535700	99.89	0.02	98.94	96.8	35.22	99.48	7.77
NX_273	50435159400	50376310800	99.88	0.02	98.8	96.44	35.3	99.64	6.47
NX_274	70540920900	70453144800	99.88	0.02	99.02	97.03	35.31	99.33	7.81
NX_275	73664687700	73570920300	99.87	0.02	98.88	96.6	35.24	99.7	8.06
LA_276	71818167900	71706707700	99.84	0.02	98.91	96.71	35.33	98.89	7.89
LA_277	77339625000	77191788300	99.81	0.02	98.94	96.79	35.35	98.92	8.39
LA_278	80957862300	80848583100	99.87	0.02	98.98	96.95	35.47	98.44	8.56
LA_279	69170845500	69072661500	99.86	0.02	98.79	96.54	35.72	96.3	7.62
LA_280	65992019700	65898453600	99.86	0.02	98.9	96.84	35.45	98.65	7.52
LA_281	63086581500	62970272400	99.82	0.02	98.91	96.87	35.59	99.3	7.27
LA_282	59405203500	59315877900	99.85	0.02	98.92	96.9	35.48	98.64	7.04
LA_283	63828507600	63736231800	99.86	0.02	98.78	96.52	35.33	98.98	7.37
LA_284	67935864300	67819524300	99.83	0.02	98.92	96.87	35.41	99.31	7.63
LA_285	58295440500	58178322900	99.8	0.02	98.79	96.53	35.66	98.74	6.98
LA_286	64078469700	63956991300	99.81	0.02	98.72	96.32	35.59	98.91	7.4
LA_287	59609139300	59514504000	99.84	0.02	98.85	96.69	35.61	98.36	7.05
LA_288	68957868600	68844809100	99.84	0.02	98.8	96.54	35.33	99.22	7.72
LA_289	61522063800	61392849900	99.79	0.02	98.91	96.87	35.58	97.92	7.14
LA_290	73240056300	73110744300	99.82	0.02	98.85	96.7	35.3	99.15	8.06
