# Supplementary material for: Revealing the genetic regulation of wood traits and secondary cell wall development in Ginkgo biloba: an integrated analysis from the perspectives of GWAS, TWAS, and WGCNA
Source: Hortic Res. 2026 Feb 27;13(6):uhag062. doi: 10.1093/hr/uhag062 (PMC13250339; doi:10.1093/hr/uhag062)
Supplement: Web_Material_uhag062 [file web_material_uhag062.zip › Table S4. Mutation sites significantly associated with 12 wood traits in GWAS.xlsx]

## Sheet: Table S4.1
Table S4.1 Mutation sites significantly associated with 12 wood traits in GWAS based on GEMMA software
ID	Type	Location	Pvalue	Trait
chr10:361881312	SNP	intergenic	5.00562e-08	WBD
chr10:362509447	SNP	intergenic	6.06913e-08	WBD
chr10:362518090	SNP	intergenic	9.11389e-08	WBD
chr10:364058279	SNP	intergenic	8.47947e-08	WBD
chr10:365572242	SNP	intergenic	5.45728e-08	WBD
chr10:365643063	SNP	intergenic	6.19711e-09	WBD
chr10:365703872	SNP	intergenic	9.04518e-08	WBD
chr10:365709595	SNP	intergenic	8.99308e-09	WBD
chr10:365709852	SNP	intergenic	1.331e-07	WBD
chr10:365902016	SNP	intergenic	9.52878e-09	WBD
chr10:365946584	SNP	intergenic	3.75555e-08	WBD
chr10:365965681	SNP	intergenic	1.20039e-07	WBD
chr10:366129128	SNP	intergenic	2.5391e-08	WBD
chr10:375667012	SNP	intergenic	1.14618e-07	WBD
chr11:217754319	SNP	intergenic	1.06947e-07	WBD
chr12:634514041	SNP	intergenic	7.04178e-08	WBD
chr12:634539471	SNP	intergenic	3.86432e-08	WBD
chr12:634539472	SNP	intergenic	3.20274e-08	WBD
chr12:634562943	SNP	intergenic	3.51778e-08	WBD
chr12:634634420	SNP	intergenic	4.95447e-09	WBD
chr2:278785499	SNP	intergenic	7.53645e-09	WBD
chr3:313401002	SNP	intergenic	2.18889e-08	WBD
chr3:572973015	SNP	intergenic	1.06438e-07	WBD
chr3:573159105	SNP	intergenic	2.2886e-08	WBD
chr7:439290903	SNP	intergenic	1.29045e-07	WBD
chr1:414460330	SNP	intergenic	9.86119e-08	WOD
chr10:362509447	SNP	intergenic	3.66924e-08	WOD
chr10:365643063	SNP	intergenic	4.30155e-08	WOD
chr10:365709595	SNP	intergenic	4.78429e-09	WOD
chr10:365902016	SNP	intergenic	6.52248e-09	WOD
chr11:486549345	SNP	intergenic	9.85589e-08	WOD
chr11:486549349	SNP	intergenic	9.85589e-08	WOD
chr12:132574741	SNP	intergenic	1.16579e-07	WOD
chr12:526727549	SNP	intronic	8.71122e-08	WOD
chr12:527048390	SNP	intergenic	4.22957e-08	WOD
chr12:527305462	SNP	intergenic	1.00453e-07	WOD
chr3:312599399	SNP	intergenic	9.27269e-08	WOD
chr4:683256113	SNP	intergenic	1.55333e-08	WOD
chr5:387948258	SNP	intergenic	1.21601e-08	WOD
chr5:387964058	SNP	intergenic	7.98254e-09	WOD
chr5:388028324	SNP	intergenic	1.32866e-07	WOD
chr5:388035786	SNP	intergenic	5.31172e-08	WOD
chr5:388080172	SNP	intergenic	1.05561e-07	WOD
chr5:388091257	SNP	intergenic	8.60695e-08	WOD
chr5:388142784	SNP	intergenic	2.45774e-08	WOD
chr5:388166233	SNP	intergenic	4.06112e-08	WOD
chr5:388188790	SNP	intergenic	1.32897e-07	WOD
chr5:388233632	SNP	intergenic	5.98679e-08	WOD
chr5:388352299	SNP	intronic	1.18696e-08	WOD
chr5:388406608	SNP	intronic	3.22168e-09	WOD
chr5:388497334	SNP	intergenic	1.27533e-07	WOD
chr5:388514220	SNP	intergenic	5.28899e-08	WOD
chr5:388532904	SNP	intergenic	9.72208e-08	WOD
chr5:388547104	SNP	intergenic	3.75621e-08	WOD
chr5:388551077	SNP	intergenic	7.99251e-08	WOD
chr5:388559915	SNP	intergenic	1.66056e-08	WOD
chr5:388581728	SNP	intergenic	1.4507e-08	WOD
chr5:388594442	SNP	intergenic	4.25725e-08	WOD
chr5:388607071	SNP	intergenic	1.08355e-07	WOD
chr5:388607076	SNP	intergenic	1.08355e-07	WOD
chr5:388699392	SNP	intergenic	7.73473e-08	WOD
chr5:388734756	SNP	intergenic	5.53877e-09	WOD
chr5:388766820	SNP	intergenic	6.86813e-08	WOD
chr5:388786470	SNP	intergenic	8.19621e-08	WOD
chr5:388860393	SNP	intergenic	5.9051e-08	WOD
chr5:388942921	SNP	intergenic	4.43951e-08	WOD
chr7:569148744	SNP	intergenic	1.09251e-07	WOD
chr7:569160790	SNP	intergenic	5.01266e-08	WOD
chr1:1029012070	SNP	intergenic	9.26063e-08	MFA
chr10:581520307	SNP	intergenic	5.08163e-08	MFA
chr12:170098839	SNP	intergenic	4.54149e-08	MFA
chr12:170289118	SNP	intergenic	3.55954e-08	MFA
chr12:170306261	SNP	intergenic	8.73414e-08	MFA
chr12:170533404	SNP	intergenic	7.77459e-08	MFA
chr12:178067127	SNP	intergenic	6.71691e-08	MFA
chr12:614891023	SNP	intergenic	8.54153e-08	MFA
chr2:4287655	SNP	intergenic	1.30307e-07	MFA
chr3:279774102	SNP	intronic	8.45494e-08	MFA
chr5:709304945	SNP	intergenic	6.07859e-08	MFA
chr6:736585936	SNP	intergenic	6.89232e-08	MFA
chr6:736598412	SNP	intergenic	1.53112e-08	MFA
chr6:736608020	SNP	intergenic	7.05398e-08	MFA
chr8:495692553	SNP	intergenic	1.20186e-07	MFA
chr1:575564124	SNP	intergenic	3.46416e-09	CCD
chr10:1715903	SNP	intergenic	3.2277e-08	CCD
chr10:7481373	SNP	intergenic	1.18211e-07	CCD
chr10:7551615	SNP	intergenic	3.87743e-09	CCD
chr11:115561630	SNP	intergenic	1.16719e-07	CCD
chr11:116374931	SNP	intergenic	1.15439e-07	CCD
chr11:118534592	SNP	intergenic	1.1431e-07	CCD
chr11:182117703	SNP	intergenic	8.51115e-08	CCD
chr11:486012885	SNP	intergenic	1.0749e-07	CCD
chr11:496019077	SNP	intergenic	6.70372e-08	CCD
chr12:157229132	SNP	intergenic	1.25217e-07	CCD
chr12:575776035	SNP	intergenic	8.37483e-08	CCD
chr2:323090289	SNP	intergenic	3.20669e-08	CCD
chr3:208210037	SNP	intronic	9.33507e-08	CCD
chr3:271685701	SNP	intronic	1.0842e-07	CCD
chr3:502635386	SNP	intergenic	8.15974e-08	CCD
chr3:541446217	SNP	intergenic	4.59518e-08	CCD
chr4:642257079	SNP	intergenic	2.33758e-08	CCD
chr4:711510037	SNP	intronic	6.44575e-08	CCD
chr4:717791605	SNP	intergenic	5.50304e-09	CCD
chr4:766866733	SNP	intronic	9.45399e-08	CCD
chr4:767300205	SNP	intergenic	1.16848e-07	CCD
chr4:767395714	SNP	intergenic	4.87417e-08	CCD
chr4:767960746	SNP	intronic	1.04924e-07	CCD
chr4:775832812	SNP	intergenic	2.89493e-08	CCD
chr6:247994655	SNP	intergenic	5.47123e-08	CCD
chr6:534303916	SNP	intergenic	5.54336e-08	CCD
chr7:316127740	SNP	intergenic	8.79205e-08	CCD
chr7:316127788	SNP	intergenic	5.75251e-08	CCD
chr7:316148524	SNP	intergenic	1.15854e-07	CCD
chr7:316151856	SNP	intergenic	9.97817e-09	CCD
chr7:316156849	SNP	intergenic	4.77775e-08	CCD
chr7:316172204	SNP	intergenic	6.30644e-08	CCD
chr7:316172224	SNP	intergenic	4.94162e-08	CCD
chr7:316178066	SNP	intergenic	2.81911e-08	CCD
chr7:316213445	SNP	intergenic	1.78824e-08	CCD
chr7:316215803	SNP	intergenic	1.3374e-07	CCD
chr7:316225740	SNP	intergenic	2.12296e-08	CCD
chr7:316229489	SNP	intergenic	1.34605e-07	CCD
chr7:316234990	SNP	intergenic	1.37197e-07	CCD
chr7:316263810	SNP	intergenic	2.05466e-08	CCD
chr7:316269169	SNP	intergenic	3.80072e-08	CCD
chr7:316276119	SNP	intergenic	9.7067e-08	CCD
chr7:316299983	SNP	intergenic	5.0716e-10	CCD
chr7:316316837	SNP	intergenic	8.47691e-08	CCD
chr7:316356436	SNP	intergenic	7.97491e-08	CCD
chr7:316365121	SNP	intergenic	6.3119e-09	CCD
chr7:316368458	SNP	intergenic	7.53926e-10	CCD
chr7:316431073	SNP	intergenic	1.24627e-08	CCD
chr7:316461020	SNP	intergenic	1.17219e-07	CCD
chr7:316466217	SNP	intergenic	7.12062e-08	CCD
chr7:316483140	SNP	intergenic	1.37763e-07	CCD
chr7:316490867	SNP	intergenic	4.08442e-08	CCD
chr7:316492330	SNP	intergenic	6.1865e-08	CCD
chr7:316508607	SNP	intergenic	1.18961e-07	CCD
chr7:316518390	SNP	intergenic	3.56221e-08	CCD
chr7:319978120	SNP	intergenic	6.32758e-08	CCD
chr8:186789233	SNP	intergenic	1.28352e-07	CCD
chr8:325267357	SNP	intergenic	4.99079e-08	CCD
chr8:325843931	SNP	intergenic	8.45361e-08	CCD
chr8:354508814	SNP	intronic	4.28411e-08	CCD
chr8:582949944	SNP	intergenic	1.38399e-07	CCD
chr8:582951874	SNP	intergenic	1.19867e-07	CCD
chr8:582964870	SNP	intergenic	6.24933e-08	CCD
chr8:583069500	SNP	intergenic	9.66245e-08	CCD
chr9:489933335	SNP	intergenic	2.8869e-08	CCD
chr9:506139920	SNP	intergenic	6.13582e-08	CCD
chr9:521477015	SNP	intergenic	8.53206e-08	CCD
chr1:831254929	SNP	intergenic	9.1544e-08	TL
chr1:831348082	SNP	intergenic	1.20963e-07	TL
chr11:238351990	SNP	intergenic	8.5785e-08	TL
chr11:238355833	SNP	intergenic	3.58474e-08	TL
chr11:238414358	SNP	intergenic	8.67099e-08	TL
chr11:238486767	SNP	intergenic	5.51475e-08	TL
chr11:238914149	SNP	intergenic	1.05842e-07	TL
chr11:241051946	SNP	intergenic	8.71553e-08	TL
chr11:566259748	SNP	intergenic	6.34673e-08	TL
chr4:422583398	SNP	intergenic	5.85535e-08	TL
chr4:422653831	SNP	intergenic	3.20969e-08	TL
chr5:465602884	SNP	intergenic	1.24397e-08	TL
chr1:139344625	SNP	intergenic	1.23376e-07	TW
chr1:139349705	SNP	intergenic	8.86213e-08	TW
chr1:139494597	SNP	intergenic	1.11962e-07	TW
chr10:502797735	SNP	intergenic	1.21457e-07	TW
chr10:504449588	SNP	intergenic	7.75951e-08	TW
chr10:504449589	SNP	intergenic	7.75951e-08	TW
chr10:527400908	SNP	intergenic	8.94781e-08	TW
chr12:178544059	SNP	intergenic	1.02775e-07	TW
chr4:196900672	SNP	intergenic	8.90286e-08	TW
chr4:740073091	SNP	intergenic	8.87855e-08	TW
chr4:740147127	SNP	intergenic	1.09736e-08	TW
chr4:740147144	SNP	intergenic	2.03653e-08	TW
chr4:744027251	SNP	intergenic	6.43002e-08	TW
chr4:744359723	SNP	intergenic	4.72246e-08	TW
chr4:744800331	SNP	intergenic	2.20386e-08	TW
chr4:744867019	SNP	intergenic	1.37172e-07	TW
chr4:744899410	SNP	intergenic	2.44329e-08	TW
chr4:744931648	SNP	intergenic	1.08374e-07	TW
chr4:744949385	SNP	intergenic	1.14941e-07	TW
chr4:745073088	SNP	intergenic	2.39964e-08	TW
chr4:745192674	SNP	intergenic	1.26135e-07	TW
chr4:745204602	SNP	intergenic	7.37181e-08	TW
chr4:745300699	SNP	intergenic	1.37235e-08	TW
chr4:745326133	SNP	intergenic	7.50679e-08	TW
chr4:745372439	SNP	intergenic	5.69009e-08	TW
chr5:178946411	SNP	intergenic	1.94794e-08	TW
chr5:452331734	SNP	intergenic	1.0395e-07	TW
chr6:335956072	SNP	intergenic	1.14357e-07	TW
chr6:652598844	SNP	intronic	4.46606e-08	TW
chr8:149157828	SNP	intronic	1.16106e-07	TW
chr1:60980222	SNP	intergenic	6.77846e-08	TLW
chr11:417534177	SNP	intergenic	7.03843e-08	TLW
chr3:595291705	SNP	intergenic	4.55119e-08	TLW
chr5:30818119	SNP	intronic	1.09146e-07	TLW
chr6:333839710	SNP	intergenic	1.79551e-08	TLW
chr7:36088741	SNP	intergenic	1.18746e-07	TLW
chr7:36436968	SNP	intronic	5.0466e-08	TLW
chr7:36529526	SNP	intronic	4.98964e-09	TLW
chr7:61163987	SNP	intergenic	1.34249e-07	TLW
chr8:524218765	SNP	intergenic	9.02275e-08	TLW
chr8:524224930	SNP	intergenic	1.36843e-08	TLW
chr1:516276588	SNP	intergenic	9.23014e-08	TWL
chr10:198395695	SNP	intergenic	8.8663e-08	TWL
chr11:190681454	SNP	intergenic	2.69195e-08	TWL
chr12:258086153	SNP	intergenic	4.68731e-08	TWL
chr12:258378491	SNP	intergenic	7.35218e-08	TWL
chr12:260551883	SNP	intergenic	9.89758e-08	TWL
chr12:260655257	SNP	intergenic	1.20293e-07	TWL
chr12:260664637	SNP	intergenic	5.60331e-09	TWL
chr12:260685213	SNP	intergenic	1.66928e-08	TWL
chr12:260728100	SNP	intergenic	5.39736e-08	TWL
chr12:260751624	SNP	intergenic	6.86729e-08	TWL
chr12:260762198	SNP	intergenic	1.0593e-07	TWL
chr12:260801761	SNP	intergenic	9.97954e-09	TWL
chr12:260801954	SNP	intergenic	2.25537e-08	TWL
chr12:260803954	SNP	intergenic	2.13903e-08	TWL
chr12:279493101	SNP	intergenic	7.7662e-08	TWL
chr12:279586611	SNP	intergenic	1.14349e-07	TWL
chr12:279654137	SNP	intergenic	7.78363e-08	TWL
chr12:279829021	SNP	intergenic	6.62952e-08	TWL
chr12:279835724	SNP	intergenic	2.95048e-08	TWL
chr12:279930490	SNP	intergenic	1.15224e-07	TWL
chr12:279936870	SNP	intergenic	7.08522e-08	TWL
chr12:280020665	SNP	intergenic	3.63138e-09	TWL
chr12:280020712	SNP	intergenic	1.11926e-07	TWL
chr12:280115715	SNP	intergenic	1.25069e-07	TWL
chr12:280131216	SNP	intergenic	3.70266e-08	TWL
chr12:282227936	SNP	intergenic	6.72649e-08	TWL
chr12:402127825	SNP	intergenic	2.30933e-08	TWL
chr12:402195482	SNP	intergenic	1.20756e-07	TWL
chr12:402200732	SNP	intergenic	1.1445e-07	TWL
chr12:402236803	SNP	intergenic	5.54212e-08	TWL
chr12:402246963	SNP	intergenic	6.63113e-08	TWL
chr12:402253998	SNP	intergenic	2.40024e-08	TWL
chr12:402277263	SNP	intergenic	1.63039e-08	TWL
chr12:425043892	SNP	intergenic	3.73463e-08	TWL
chr12:425043894	SNP	intergenic	3.32563e-08	TWL
chr12:425043896	SNP	intergenic	2.92943e-08	TWL
chr2:532772394	SNP	intergenic	6.53961e-08	TWL
chr3:271771448	SNP	intergenic	3.66631e-08	TWL
chr3:271834477	SNP	intergenic	6.13351e-08	TWL
chr3:271862949	SNP	intergenic	1.39222e-09	TWL
chr3:271873861	SNP	intergenic	1.18428e-08	TWL
chr3:271911905	SNP	intergenic	9.92802e-08	TWL
chr3:271918829	SNP	intergenic	9.79149e-09	TWL
chr3:271949870	SNP	intergenic	5.09576e-08	TWL
chr3:271959861	SNP	intergenic	1.75766e-08	TWL
chr3:272016632	SNP	intergenic	2.60476e-08	TWL
chr3:272029805	SNP	intergenic	3.101e-09	TWL
chr3:272039582	SNP	intergenic	2.52172e-09	TWL
chr3:272042784	SNP	intergenic	2.13285e-08	TWL
chr3:272043559	SNP	intergenic	7.33545e-08	TWL
chr3:272043847	SNP	intergenic	6.71379e-09	TWL
chr3:272081975	SNP	intergenic	3.83655e-11	TWL
chr3:272083370	SNP	intergenic	1.85387e-08	TWL
chr3:272084500	SNP	intergenic	1.3155e-08	TWL
chr3:272088633	SNP	intergenic	2.02204e-08	TWL
chr3:272092790	SNP	intergenic	3.61715e-09	TWL
chr3:272093465	SNP	intergenic	4.23024e-08	TWL
chr3:272104543	SNP	intergenic	6.52832e-09	TWL
chr3:272134958	SNP	intergenic	1.31204e-10	TWL
chr3:272140270	SNP	intergenic	6.2675e-08	TWL
chr3:272163127	SNP	intergenic	2.21881e-08	TWL
chr3:272164161	SNP	intergenic	1.26984e-08	TWL
chr3:272173178	SNP	intergenic	3.89971e-09	TWL
chr3:272280742	SNP	intergenic	2.94137e-09	TWL
chr3:272394317	SNP	intronic	9.68764e-08	TWL
chr3:272552596	SNP	intergenic	9.8747e-08	TWL
chr3:272604798	SNP	intergenic	1.37702e-08	TWL
chr3:773249045	SNP	intergenic	6.38362e-08	TWL
chr5:37158724	SNP	intergenic	4.23373e-08	TWL
chr6:415155938	SNP	intergenic	5.00314e-08	TWL
chr7:116104393	SNP	intergenic	5.51611e-08	TWL
chr7:659304154	SNP	intergenic	1.1784e-07	TWL
chr1:925751585	SNP	intergenic	9.06107e-08	TWT
chr12:279477276	SNP	intergenic	9.7143e-08	TWT
chr12:279586611	SNP	intergenic	4.48938e-08	TWT
chr12:280799841	SNP	intergenic	4.79133e-08	TWT
chr12:280804428	SNP	intergenic	5.75962e-08	TWT
chr12:280808435	SNP	intergenic	2.62802e-08	TWT
chr12:280817520	SNP	intergenic	2.21353e-08	TWT
chr12:280833314	SNP	intergenic	4.48311e-09	TWT
chr12:280851194	SNP	intergenic	7.94041e-08	TWT
chr2:532772394	SNP	intergenic	1.01031e-08	TWT
chr3:219043953	SNP	intergenic	8.23698e-08	TWT
chr5:405458106	SNP	intergenic	1.24902e-07	TWT
chr5:625276129	SNP	intergenic	1.04032e-07	TWT
chr7:658671204	SNP	intergenic	2.19871e-08	TWT
chr8:249977540	SNP	intergenic	2.68237e-08	TWT
chr8:249978632	SNP	intergenic	9.89057e-08	TWT
chr8:250014646	SNP	intergenic	1.02578e-07	TWT
chr8:250040003	SNP	intergenic	9.67679e-08	TWT
chr8:250231603	SNP	intergenic	8.65625e-08	TWT
chr8:250295638	SNP	intergenic	1.23544e-07	TWT
chr6:107187070	SNP	intergenic	9.97544e-08	LC
chr9:151215791	SNP	intergenic	3.22712e-08	LC
chr1:691157956	SNP	intergenic	1.29562e-07	CC
chr1:997196864	SNP	intergenic	9.50556e-08	CC
chr1:997211815	SNP	intergenic	7.70638e-08	CC
chr1:997215583	SNP	intergenic	1.45998e-08	CC
chr1:997235200	SNP	intergenic	1.37908e-08	CC
chr1:997303710	SNP	intergenic	2.65057e-08	CC
chr1:997321438	SNP	intergenic	1.01597e-08	CC
chr1:997352313	SNP	intergenic	6.20505e-09	CC
chr1:997370943	SNP	intergenic	5.59907e-08	CC
chr1:997371252	SNP	intergenic	3.07663e-08	CC
chr1:997394567	SNP	intergenic	2.00064e-10	CC
chr1:997396269	SNP	intergenic	6.70098e-08	CC
chr1:997409695	SNP	intergenic	8.80239e-08	CC
chr1:997427153	SNP	intergenic	1.23397e-07	CC
chr1:997430941	SNP	intergenic	3.19682e-09	CC
chr1:997452553	SNP	upstream	1.42274e-09	CC
chr1:997454377	SNP	exonic	1.26468e-09	CC
chr1:997455650	SNP	intronic	1.91097e-09	CC
chr1:997457515	SNP	downstream	2.43876e-10	CC
chr1:997458241	SNP	intergenic	2.61387e-09	CC
chr1:997458242	SNP	intergenic	4.35286e-09	CC
chr1:997458353	SNP	intergenic	1.389e-08	CC
chr1:997459115	SNP	intergenic	2.76076e-09	CC
chr1:997459278	SNP	intergenic	5.42013e-10	CC
chr1:997459318	SNP	intergenic	4.5304e-09	CC
chr1:997459697	SNP	intergenic	3.49614e-10	CC
chr1:997459842	SNP	intergenic	3.34649e-09	CC
chr1:997459995	SNP	intergenic	6.82354e-10	CC
chr1:997460150	SNP	intergenic	1.23076e-07	CC
chr1:997460470	SNP	intergenic	2.8682e-10	CC
chr1:997460576	SNP	intergenic	2.61722e-08	CC
chr1:997460584	SNP	intergenic	2.60117e-08	CC
chr1:997460611	SNP	intergenic	4.52066e-08	CC
chr1:997460714	SNP	intergenic	8.28198e-08	CC
chr1:997460860	SNP	intergenic	7.31448e-09	CC
chr1:997461022	SNP	intergenic	1.19587e-07	CC
chr1:997461356	SNP	intergenic	2.42956e-08	CC
chr1:997461499	SNP	intergenic	2.40046e-08	CC
chr1:997461527	SNP	intergenic	7.43827e-08	CC
chr1:997461598	SNP	intergenic	3.85154e-08	CC
chr1:997462056	SNP	intergenic	9.22565e-08	CC
chr1:997462085	SNP	intergenic	1.73455e-08	CC
chr1:997462737	SNP	intergenic	4.99159e-08	CC
chr1:997463207	SNP	intergenic	1.58458e-09	CC
chr1:997463224	SNP	intergenic	1.05428e-09	CC
chr1:997463667	SNP	intergenic	2.54644e-08	CC
chr1:997463690	SNP	intergenic	3.99583e-09	CC
chr1:997463754	SNP	intergenic	4.8317e-10	CC
chr1:997464360	SNP	intergenic	6.09578e-10	CC
chr1:997464463	SNP	intergenic	2.98841e-08	CC
chr1:997464578	SNP	intergenic	3.65592e-08	CC
chr1:997464588	SNP	intergenic	7.81371e-08	CC
chr1:997464659	SNP	intergenic	2.1949e-08	CC
chr1:997464669	SNP	intergenic	3.68843e-08	CC
chr1:997464705	SNP	intergenic	1.43393e-08	CC
chr1:997464735	SNP	intergenic	2.37401e-09	CC
chr1:997464794	SNP	intergenic	1.81616e-09	CC
chr1:997464825	SNP	intergenic	3.02005e-11	CC
chr1:997464928	SNP	intergenic	3.05435e-09	CC
chr1:997464968	SNP	intergenic	1.23224e-08	CC
chr1:997465175	SNP	intergenic	3.81321e-09	CC
chr1:997465395	SNP	intergenic	7.69512e-09	CC
chr1:997465420	SNP	intergenic	1.07441e-08	CC
chr1:997465517	SNP	intergenic	7.38458e-09	CC
chr1:997465978	SNP	intergenic	8.46501e-09	CC
chr1:997465998	SNP	intergenic	3.2393e-09	CC
chr1:997466027	SNP	intergenic	1.24724e-08	CC
chr1:997466394	SNP	intergenic	1.1728e-09	CC
chr1:997467213	SNP	intergenic	6.66722e-11	CC
chr1:997467233	SNP	intergenic	1.74528e-09	CC
chr1:997467463	SNP	intergenic	1.78819e-08	CC
chr1:997467622	SNP	intergenic	1.37741e-07	CC
chr1:997468471	SNP	intergenic	1.31562e-09	CC
chr1:997468614	SNP	intergenic	1.55917e-10	CC
chr1:997468725	SNP	intergenic	1.88235e-09	CC
chr1:997468940	SNP	intergenic	4.97479e-09	CC
chr1:997468963	SNP	intergenic	5.68777e-08	CC
chr1:997469280	SNP	intergenic	2.50191e-09	CC
chr1:997469288	SNP	intergenic	4.63288e-09	CC
chr1:997469290	SNP	intergenic	8.29299e-09	CC
chr1:997470200	SNP	intergenic	6.94488e-09	CC
chr1:997470214	SNP	intergenic	3.62367e-08	CC
chr1:997470343	SNP	intergenic	3.74919e-08	CC
chr1:997470345	SNP	intergenic	3.74919e-08	CC
chr1:997470374	SNP	intergenic	5.17738e-09	CC
chr1:997470386	SNP	intergenic	7.22748e-10	CC
chr1:997470616	SNP	intergenic	1.33536e-08	CC
chr1:997471722	SNP	intergenic	4.68972e-09	CC
chr1:997471734	SNP	intergenic	2.80361e-09	CC
chr1:997471945	SNP	intergenic	7.1765e-08	CC
chr1:997472227	SNP	intergenic	4.57931e-09	CC
chr1:997472293	SNP	intergenic	4.91374e-09	CC
chr1:997472302	SNP	intergenic	6.86282e-09	CC
chr1:997472607	SNP	intergenic	3.45875e-09	CC
chr1:997472663	SNP	intergenic	4.1937e-08	CC
chr1:997473500	SNP	intergenic	2.63984e-10	CC
chr1:997474102	SNP	intergenic	5.33715e-09	CC
chr1:997474127	SNP	intergenic	1.03003e-09	CC
chr1:997475085	SNP	intergenic	1.72616e-08	CC
chr1:997476003	SNP	intergenic	1.76021e-10	CC
chr1:997476074	SNP	intergenic	1.04464e-08	CC
chr1:997476809	SNP	intergenic	6.96209e-09	CC
chr1:997476908	SNP	intergenic	4.71678e-08	CC
chr1:997477744	SNP	intergenic	1.22353e-10	CC
chr1:997477798	SNP	intergenic	4.75859e-09	CC
chr1:997478531	SNP	intergenic	3.21667e-09	CC
chr1:997478549	SNP	intergenic	4.97993e-10	CC
chr1:997478875	SNP	intergenic	4.98116e-08	CC
chr1:997478944	SNP	intergenic	1.97455e-09	CC
chr1:997479167	SNP	intergenic	9.18348e-08	CC
chr1:997479212	SNP	intergenic	2.71035e-08	CC
chr1:997479292	SNP	intergenic	1.36717e-07	CC
chr1:997479297	SNP	intergenic	7.43755e-08	CC
chr1:997479400	SNP	intergenic	2.31252e-09	CC
chr1:997479699	SNP	intergenic	4.2395e-10	CC
chr1:997479723	SNP	intergenic	2.19246e-10	CC
chr1:997479754	SNP	intergenic	1.65209e-09	CC
chr1:997479764	SNP	intergenic	5.52536e-10	CC
chr1:997479891	SNP	intergenic	1.55379e-09	CC
chr1:997480481	SNP	intergenic	5.18188e-10	CC
chr1:997480657	SNP	intergenic	4.71847e-09	CC
chr1:997480662	SNP	intergenic	1.73352e-09	CC
chr1:997480663	SNP	intergenic	1.73352e-09	CC
chr1:997481009	SNP	intergenic	2.66433e-09	CC
chr1:997481043	SNP	intergenic	2.53236e-08	CC
chr1:997481427	SNP	intergenic	8.67222e-09	CC
chr1:997481766	SNP	intergenic	3.31881e-08	CC
chr1:997481815	SNP	intergenic	4.01065e-09	CC
chr1:997481819	SNP	intergenic	3.29517e-09	CC
chr1:997481906	SNP	intergenic	6.67447e-10	CC
chr1:997482260	SNP	intergenic	1.56085e-08	CC
chr1:997482278	SNP	intergenic	8.23033e-09	CC
chr1:997482393	SNP	intergenic	4.14711e-09	CC
chr1:997482399	SNP	intergenic	4.2766e-09	CC
chr1:997482581	SNP	intergenic	2.00978e-08	CC
chr1:997482621	SNP	intergenic	1.93825e-08	CC
chr1:997482989	SNP	intergenic	1.06496e-10	CC
chr1:997483130	SNP	intergenic	2.32804e-10	CC
chr1:997483206	SNP	intergenic	2.23603e-09	CC
chr1:997484187	SNP	intergenic	9.82615e-08	CC
chr1:997484438	SNP	intergenic	3.15502e-08	CC
chr1:997484765	SNP	intergenic	9.72107e-09	CC
chr1:997484819	SNP	intergenic	7.55191e-08	CC
chr1:997485063	SNP	intergenic	1.63607e-09	CC
chr1:997485235	SNP	intergenic	4.04726e-10	CC
chr1:997485247	SNP	intergenic	2.38584e-10	CC
chr1:997485425	SNP	intergenic	2.82837e-09	CC
chr1:997485451	SNP	intergenic	4.94142e-10	CC
chr1:997485532	SNP	intergenic	1.6269e-10	CC
chr1:997485556	SNP	intergenic	2.94836e-09	CC
chr1:997485613	SNP	intergenic	2.01858e-09	CC
chr1:997485646	SNP	intergenic	5.56161e-09	CC
chr1:997485741	SNP	intergenic	5.66727e-08	CC
chr1:997485779	SNP	intergenic	7.01377e-08	CC
chr1:997485912	SNP	intergenic	8.76206e-08	CC
chr1:997485957	SNP	intergenic	3.50078e-08	CC
chr1:997486049	SNP	intergenic	1.22407e-07	CC
chr1:997486582	SNP	intergenic	1.1359e-07	CC
chr1:997486816	SNP	intergenic	1.34583e-09	CC
chr1:997486959	SNP	intergenic	1.46031e-09	CC
chr1:997486982	SNP	intergenic	1.45152e-08	CC
chr1:997487059	SNP	intergenic	2.57043e-08	CC
chr1:997487141	SNP	intergenic	3.95469e-08	CC
chr1:997487158	SNP	intergenic	1.3297e-08	CC
chr1:997487180	SNP	intergenic	3.57129e-09	CC
chr1:997487204	SNP	intergenic	1.41986e-09	CC
chr1:997487217	SNP	intergenic	5.29901e-09	CC
chr1:997487305	SNP	intergenic	9.67387e-09	CC
chr1:997487315	SNP	intergenic	3.8905e-09	CC
chr1:997487414	SNP	intergenic	1.17756e-07	CC
chr1:997487504	SNP	intergenic	3.39362e-10	CC
chr1:997487592	SNP	intergenic	1.12808e-11	CC
chr1:997487618	SNP	intergenic	3.20938e-11	CC
chr1:997487654	SNP	intergenic	1.73869e-09	CC
chr1:997487746	SNP	intergenic	7.25017e-08	CC
chr1:997487821	SNP	intergenic	1.14243e-07	CC
chr1:997487978	SNP	intergenic	1.43895e-08	CC
chr1:997488011	SNP	intergenic	1.17273e-09	CC
chr1:997488078	SNP	intergenic	1.14808e-09	CC
chr1:997488158	SNP	intergenic	5.75036e-10	CC
chr1:997488227	SNP	intergenic	1.53954e-08	CC
chr1:997488290	SNP	intergenic	8.34168e-11	CC
chr1:997488308	SNP	intergenic	6.68653e-11	CC
chr1:997488398	SNP	intergenic	1.07152e-08	CC
chr1:997488597	SNP	intergenic	3.73334e-11	CC
chr1:997488635	SNP	intergenic	1.64788e-11	CC
chr1:997488809	SNP	intergenic	8.94088e-10	CC
chr1:997488931	SNP	intergenic	4.61454e-11	CC
chr1:997488962	SNP	intergenic	4.27067e-09	CC
chr1:997489043	SNP	intergenic	3.84529e-08	CC
chr1:997489278	SNP	intergenic	5.79467e-09	CC
chr1:997489311	SNP	intergenic	8.31798e-10	CC
chr1:997489370	SNP	intergenic	2.57879e-10	CC
chr1:997489417	SNP	intergenic	1.78274e-08	CC
chr1:997489420	SNP	intergenic	3.64648e-08	CC
chr1:997489491	SNP	intergenic	2.4934e-08	CC
chr1:997489621	SNP	intergenic	5.64719e-08	CC
chr1:997489687	SNP	intergenic	5.07602e-08	CC
chr1:997489944	SNP	intergenic	7.58734e-08	CC
chr1:997490073	SNP	intergenic	8.92241e-08	CC
chr1:997490200	SNP	intergenic	9.21491e-08	CC
chr1:997490224	SNP	intergenic	2.50707e-08	CC
chr1:997490500	SNP	intergenic	1.34497e-09	CC
chr1:997490595	SNP	intergenic	2.52526e-10	CC
chr1:997490622	SNP	intergenic	9.77108e-09	CC
chr1:997490709	SNP	intergenic	2.88024e-08	CC
chr1:997490737	SNP	intergenic	1.72421e-08	CC
chr1:997490882	SNP	intergenic	2.58662e-09	CC
chr1:997490889	SNP	intergenic	5.61772e-09	CC
chr1:997491026	SNP	intergenic	5.28201e-08	CC
chr1:997491096	SNP	intergenic	2.30279e-10	CC
chr1:997491150	SNP	intergenic	1.06085e-08	CC
chr1:997491172	SNP	intergenic	1.68566e-08	CC
chr1:997491181	SNP	intergenic	3.52283e-08	CC
chr1:997491198	SNP	intergenic	2.11897e-08	CC
chr1:997491241	SNP	intergenic	2.16669e-09	CC
chr1:997491333	SNP	intergenic	5.03575e-09	CC
chr1:997491441	SNP	intergenic	6.97632e-09	CC
chr1:997491675	SNP	intergenic	1.53729e-10	CC
chr1:997491719	SNP	intergenic	4.28942e-09	CC
chr1:997491746	SNP	intergenic	8.91188e-09	CC
chr1:997491833	SNP	intergenic	7.44848e-10	CC
chr1:997491883	SNP	intergenic	2.01336e-09	CC
chr1:997491954	SNP	intergenic	6.31548e-08	CC
chr1:997492123	SNP	intergenic	2.48851e-10	CC
chr1:997492140	SNP	intergenic	2.31847e-09	CC
chr1:997492312	SNP	intergenic	5.77616e-08	CC
chr1:997492443	SNP	intergenic	3.34135e-10	CC
chr1:997492468	SNP	intergenic	9.46115e-10	CC
chr1:997492501	SNP	intergenic	1.51923e-09	CC
chr1:997492544	SNP	intergenic	1.92778e-08	CC
chr1:997492778	SNP	intergenic	1.48879e-11	CC
chr1:997492932	SNP	intergenic	3.59934e-08	CC
chr1:997492959	SNP	intergenic	1.34079e-08	CC
chr1:997493060	SNP	intergenic	1.91613e-10	CC
chr1:997493160	SNP	intergenic	1.98823e-08	CC
chr1:997493174	SNP	intergenic	6.38269e-08	CC
chr1:997493276	SNP	intergenic	9.11519e-08	CC
chr1:997493359	SNP	intergenic	4.70219e-09	CC
chr1:997493360	SNP	intergenic	2.6762e-08	CC
chr1:997493447	SNP	intergenic	1.01781e-08	CC
chr1:997493530	SNP	intergenic	8.68203e-09	CC
chr1:997493534	SNP	intergenic	8.3664e-09	CC
chr1:997493891	SNP	intergenic	2.41093e-09	CC
chr1:997494014	SNP	intergenic	7.34224e-09	CC
chr1:997494131	SNP	intergenic	1.93735e-09	CC
chr1:997494457	SNP	intergenic	2.13692e-09	CC
chr1:997494590	SNP	intergenic	8.73595e-09	CC
chr1:997494618	SNP	intergenic	5.14935e-09	CC
chr1:997494740	SNP	intergenic	9.03907e-09	CC
chr1:997495041	SNP	intergenic	4.85277e-08	CC
chr1:997495576	SNP	intergenic	5.17534e-08	CC
chr1:997495604	SNP	intergenic	4.97214e-08	CC
chr1:997495707	SNP	intergenic	8.26151e-08	CC
chr1:997495850	SNP	intergenic	8.81188e-08	CC
chr1:997496236	SNP	intergenic	6.52719e-10	CC
chr1:997496332	SNP	intergenic	3.3563e-08	CC
chr1:997496814	SNP	intergenic	1.81456e-08	CC
chr1:997497268	SNP	intergenic	2.82143e-08	CC
chr1:997497293	SNP	intergenic	2.75196e-08	CC
chr1:997497358	SNP	intergenic	1.24235e-08	CC
chr1:997497539	SNP	intergenic	3.93298e-08	CC
chr1:997497918	SNP	intergenic	6.83797e-09	CC
chr1:997498085	SNP	intergenic	8.02405e-09	CC
chr1:997498324	SNP	intergenic	9.26307e-08	CC
chr1:997498563	SNP	intergenic	3.07541e-09	CC
chr1:997498635	SNP	intergenic	1.00829e-07	CC
chr1:997498780	SNP	intergenic	9.53351e-08	CC
chr1:997498801	SNP	intergenic	1.081e-07	CC
chr1:997499245	SNP	intergenic	6.77531e-08	CC
chr1:997500386	SNP	intergenic	6.20509e-11	CC
chr1:997500447	SNP	intergenic	3.10969e-09	CC
chr1:997500495	SNP	intergenic	1.07302e-07	CC
chr1:997500599	SNP	intergenic	1.01258e-08	CC
chr1:997500651	SNP	intergenic	7.02288e-10	CC
chr1:997500738	SNP	intergenic	1.34936e-07	CC
chr1:997500781	SNP	intergenic	6.03918e-09	CC
chr1:997500890	SNP	intergenic	9.38152e-08	CC
chr1:997501492	SNP	intergenic	6.13652e-08	CC
chr1:997501504	SNP	intergenic	3.49292e-08	CC
chr1:997501567	SNP	intergenic	7.17449e-09	CC
chr1:997501669	SNP	intergenic	2.02756e-09	CC
chr1:997501727	SNP	intergenic	1.22528e-08	CC
chr1:997501744	SNP	intergenic	1.58724e-08	CC
chr1:997501785	SNP	intergenic	9.62106e-09	CC
chr1:997502099	SNP	intergenic	9.58759e-10	CC
chr1:997502232	SNP	intergenic	1.42168e-10	CC
chr1:997502260	SNP	intergenic	2.61661e-09	CC
chr1:997502409	SNP	intergenic	4.72424e-09	CC
chr1:997502846	SNP	intergenic	1.49134e-10	CC
chr1:997502994	SNP	intergenic	5.06652e-09	CC
chr1:997503003	SNP	intergenic	7.00742e-09	CC
chr1:997503045	SNP	intergenic	8.60788e-08	CC
chr1:997503066	SNP	intergenic	7.2534e-08	CC
chr1:997503102	SNP	intergenic	1.32312e-08	CC
chr1:997503381	SNP	intergenic	1.41604e-10	CC
chr1:997503400	SNP	intergenic	9.39894e-09	CC
chr1:997503571	SNP	intergenic	2.92345e-08	CC
chr1:997503747	SNP	intergenic	5.19971e-08	CC
chr1:997503837	SNP	intergenic	2.00681e-08	CC
chr1:997504044	SNP	intergenic	6.91883e-10	CC
chr1:997504161	SNP	intergenic	4.3867e-08	CC
chr1:997504358	SNP	intergenic	4.17442e-10	CC
chr1:997504376	SNP	intergenic	1.80598e-10	CC
chr1:997504718	SNP	intergenic	3.52959e-10	CC
chr1:997504785	SNP	intergenic	1.12078e-09	CC
chr1:997505109	SNP	intergenic	3.66289e-12	CC
chr1:997505162	SNP	intergenic	2.45857e-08	CC
chr1:997506789	SNP	intergenic	5.90141e-10	CC
chr1:997508651	SNP	intergenic	1.40045e-09	CC
chr1:997508690	SNP	intergenic	1.61784e-09	CC
chr1:997508703	SNP	intergenic	2.5816e-09	CC
chr1:997510375	SNP	intergenic	1.00721e-08	CC
chr1:997512086	SNP	intergenic	8.98711e-09	CC
chr1:997512150	SNP	intergenic	2.99476e-09	CC
chr1:997512364	SNP	intergenic	5.62165e-08	CC
chr1:997512434	SNP	intergenic	1.34287e-07	CC
chr1:997512471	SNP	intergenic	9.68564e-08	CC
chr1:997512530	SNP	intergenic	6.24264e-09	CC
chr1:997512531	SNP	intergenic	6.24264e-09	CC
chr1:997512744	SNP	intergenic	4.56333e-09	CC
chr1:997512838	SNP	intergenic	7.31838e-09	CC
chr1:997512861	SNP	intergenic	5.06184e-08	CC
chr1:997512998	SNP	intergenic	1.4238e-08	CC
chr1:997513190	SNP	intergenic	5.43795e-08	CC
chr1:997513196	SNP	intergenic	2.30732e-08	CC
chr1:997513414	SNP	intergenic	3.57482e-09	CC
chr1:997513647	SNP	intergenic	8.92202e-08	CC
chr1:997513797	SNP	intergenic	3.26604e-09	CC
chr1:997513915	SNP	intergenic	2.4769e-09	CC
chr1:997514054	SNP	intergenic	5.19091e-08	CC
chr1:997514110	SNP	intergenic	1.34196e-08	CC
chr1:997514118	SNP	intergenic	1.51721e-08	CC
chr1:997514164	SNP	intergenic	3.47068e-09	CC
chr1:997514296	SNP	intergenic	6.80824e-08	CC
chr1:997514419	SNP	intergenic	4.37102e-09	CC
chr1:997514437	SNP	intergenic	2.74454e-09	CC
chr1:997514490	SNP	intergenic	1.90469e-08	CC
chr1:997514644	SNP	intergenic	7.63218e-09	CC
chr1:997514672	SNP	intergenic	5.4051e-11	CC
chr1:997514852	SNP	intergenic	1.91964e-08	CC
chr1:997514983	SNP	intergenic	8.16497e-09	CC
chr1:997515322	SNP	intergenic	5.02106e-08	CC
chr1:997515746	SNP	intergenic	1.67957e-09	CC
chr1:997515896	SNP	intergenic	5.32958e-08	CC
chr1:997515931	SNP	intergenic	3.35183e-08	CC
chr1:997515942	SNP	intergenic	1.08424e-07	CC
chr1:997516719	SNP	intergenic	3.99276e-09	CC
chr1:997516881	SNP	intergenic	6.76622e-09	CC
chr1:997516895	SNP	intergenic	8.0454e-08	CC
chr1:997517631	SNP	intergenic	9.18292e-10	CC
chr1:997517835	SNP	intergenic	2.27446e-09	CC
chr1:997518122	SNP	intergenic	7.21521e-09	CC
chr1:997518636	SNP	intergenic	3.0879e-08	CC
chr1:997518659	SNP	intergenic	5.45956e-08	CC
chr1:997519474	SNP	intergenic	1.12817e-07	CC
chr1:997519739	SNP	intergenic	2.81821e-09	CC
chr1:997519769	SNP	intergenic	9.49254e-09	CC
chr1:997520048	SNP	intergenic	3.58884e-08	CC
chr1:997520476	SNP	intergenic	3.62105e-09	CC
chr1:997520666	SNP	intergenic	9.88498e-09	CC
chr1:997520733	SNP	intergenic	2.49119e-11	CC
chr1:997520753	SNP	intergenic	6.79192e-10	CC
chr1:997521093	SNP	intergenic	7.78023e-09	CC
chr1:997521892	SNP	intergenic	7.55768e-08	CC
chr1:997522016	SNP	intergenic	2.01335e-08	CC
chr1:997522032	SNP	intergenic	4.17259e-09	CC
chr1:997522059	SNP	intergenic	1.23698e-08	CC
chr1:997522065	SNP	intergenic	3.93313e-09	CC
chr1:997522134	SNP	intergenic	3.54344e-09	CC
chr1:997522197	SNP	intergenic	5.24239e-10	CC
chr1:997522712	SNP	intergenic	6.86544e-08	CC
chr1:997522872	SNP	intergenic	8.24409e-09	CC
chr1:997526375	SNP	intergenic	3.88226e-08	CC
chr1:997526601	SNP	intergenic	2.02669e-08	CC
chr1:997526898	SNP	intergenic	6.05143e-08	CC
chr1:997526899	SNP	intergenic	6.05143e-08	CC
chr1:997527560	SNP	intergenic	3.51258e-10	CC
chr1:997529136	SNP	intergenic	1.31939e-09	CC
chr1:997529301	SNP	intergenic	6.78443e-08	CC
chr1:997529769	SNP	intergenic	1.23735e-08	CC
chr1:997529988	SNP	intergenic	4.9252e-08	CC
chr1:997530323	SNP	intergenic	5.69122e-08	CC
chr1:997530499	SNP	intergenic	3.15451e-10	CC
chr1:997531063	SNP	intergenic	5.9462e-09	CC
chr1:997531160	SNP	intergenic	7.95441e-09	CC
chr1:997531561	SNP	intergenic	3.28881e-09	CC
chr1:997531612	SNP	intergenic	5.20795e-08	CC
chr1:997531798	SNP	intergenic	3.11818e-08	CC
chr1:997532036	SNP	intergenic	3.07618e-10	CC
chr1:997532090	SNP	intergenic	7.54846e-09	CC
chr1:997532501	SNP	intergenic	9.23502e-08	CC
chr1:997533642	SNP	intergenic	1.18317e-08	CC
chr1:997537319	SNP	intergenic	5.46463e-08	CC
chr1:997537351	SNP	intergenic	1.74879e-08	CC
chr1:997537472	SNP	intergenic	3.23489e-08	CC
chr1:997537485	SNP	intergenic	3.21131e-08	CC
chr1:997537693	SNP	intergenic	1.41971e-09	CC
chr1:997537731	SNP	intergenic	4.18061e-08	CC
chr1:997537966	SNP	intergenic	4.40734e-09	CC
chr1:997538159	SNP	intergenic	5.84606e-09	CC
chr1:997538317	SNP	intergenic	4.83342e-08	CC
chr1:997538496	SNP	intergenic	1.50557e-08	CC
chr1:997538679	SNP	intergenic	3.85505e-08	CC
chr1:997538818	SNP	intergenic	7.03922e-08	CC
chr1:997538967	SNP	intergenic	1.94014e-09	CC
chr1:997538992	SNP	intergenic	1.56447e-09	CC
chr1:997539234	SNP	intergenic	1.94676e-09	CC
chr1:997539264	SNP	intergenic	2.52725e-09	CC
chr1:997539421	SNP	intergenic	1.28284e-09	CC
chr1:997539430	SNP	intergenic	2.19554e-09	CC
chr1:997539715	SNP	intergenic	6.17111e-11	CC
chr1:997539719	SNP	intergenic	6.17111e-11	CC
chr1:997540176	SNP	intergenic	3.10607e-08	CC
chr1:997540196	SNP	intergenic	2.53715e-08	CC
chr1:997540219	SNP	intergenic	2.60376e-08	CC
chr1:997540288	SNP	intergenic	8.14394e-09	CC
chr1:997540496	SNP	intergenic	8.54816e-09	CC
chr1:997540546	SNP	intergenic	1.20117e-07	CC
chr1:997540754	SNP	intergenic	1.60086e-09	CC
chr1:997540816	SNP	intergenic	4.43599e-09	CC
chr1:997540962	SNP	intergenic	2.49659e-08	CC
chr1:997541012	SNP	intergenic	1.08323e-07	CC
chr1:997541887	SNP	intergenic	1.05161e-10	CC
chr1:997543769	SNP	intergenic	1.416e-08	CC
chr1:997543810	SNP	intergenic	3.46705e-08	CC
chr1:997544004	SNP	intergenic	2.07872e-09	CC
chr1:997544073	SNP	intergenic	1.29109e-09	CC
chr1:997544272	SNP	intergenic	4.8256e-09	CC
chr1:997544283	SNP	intergenic	1.67886e-08	CC
chr1:997544979	SNP	intergenic	3.41715e-09	CC
chr1:997545394	SNP	intergenic	6.70688e-08	CC
chr1:997545467	SNP	intergenic	1.57379e-08	CC
chr1:997545516	SNP	intergenic	8.89328e-09	CC
chr1:997545718	SNP	intergenic	3.06834e-08	CC
chr1:997545857	SNP	intergenic	5.14295e-09	CC
chr1:997545858	SNP	intergenic	4.63375e-09	CC
chr1:997545973	SNP	intergenic	2.72129e-08	CC
chr1:997546105	SNP	intergenic	8.64641e-09	CC
chr1:997546127	SNP	intergenic	1.29116e-09	CC
chr1:997546213	SNP	intergenic	5.23614e-08	CC
chr1:997546234	SNP	intergenic	1.33279e-10	CC
chr1:997546245	SNP	intergenic	3.12261e-11	CC
chr1:997546503	SNP	intergenic	3.88955e-11	CC
chr1:997546524	SNP	intergenic	8.49079e-11	CC
chr1:997546610	SNP	intergenic	1.75578e-08	CC
chr1:997546648	SNP	intergenic	2.30978e-09	CC
chr1:997546679	SNP	intergenic	2.73104e-10	CC
chr1:997546763	SNP	intergenic	9.66239e-08	CC
chr1:997547163	SNP	intergenic	7.44568e-08	CC
chr1:997547206	SNP	intergenic	3.4995e-09	CC
chr1:997548050	SNP	intergenic	1.5552e-08	CC
chr1:997548285	SNP	intergenic	2.78047e-09	CC
chr1:997548503	SNP	intergenic	6.62745e-08	CC
chr1:997548907	SNP	intergenic	5.29106e-10	CC
chr1:997549192	SNP	intergenic	7.99251e-11	CC
chr1:997549386	SNP	intergenic	3.0921e-09	CC
chr1:997549626	SNP	intergenic	4.39318e-08	CC
chr1:997550038	SNP	intergenic	2.56484e-09	CC
chr1:997550654	SNP	intergenic	2.9449e-09	CC
chr1:997550656	SNP	intergenic	2.9449e-09	CC
chr1:997550711	SNP	intergenic	7.76336e-08	CC
chr1:997551713	SNP	intergenic	9.57213e-10	CC
chr1:997551714	SNP	intergenic	1.19999e-09	CC
chr1:997552055	SNP	intergenic	3.5982e-08	CC
chr1:997552231	SNP	intergenic	8.12896e-08	CC
chr1:997552300	SNP	intergenic	1.69853e-09	CC
chr1:997552637	SNP	intergenic	7.60855e-09	CC
chr1:997552768	SNP	intergenic	1.05999e-07	CC
chr1:997552783	SNP	intergenic	4.10296e-08	CC
chr1:997552790	SNP	intergenic	5.11988e-08	CC
chr1:997552865	SNP	intergenic	1.20233e-08	CC
chr1:997553611	SNP	intergenic	1.14426e-08	CC
chr1:997554048	SNP	intergenic	2.09509e-09	CC
chr1:997554454	SNP	intergenic	5.25155e-08	CC
chr1:997554740	SNP	intergenic	5.61522e-08	CC
chr1:997554747	SNP	intergenic	7.6684e-08	CC
chr1:997554765	SNP	intergenic	4.22656e-08	CC
chr1:997554766	SNP	intergenic	4.22656e-08	CC
chr1:997555008	SNP	intergenic	1.04808e-09	CC
chr1:997555824	SNP	intergenic	7.53455e-08	CC
chr1:997556001	SNP	intergenic	1.14041e-09	CC
chr1:997557065	SNP	intergenic	5.69465e-08	CC
chr1:997557084	SNP	intergenic	3.24177e-08	CC
chr1:997557213	SNP	intergenic	1.20982e-07	CC
chr1:997557855	SNP	intergenic	9.67844e-08	CC
chr1:997558047	SNP	intergenic	6.52473e-09	CC
chr1:997558051	SNP	intergenic	6.92656e-09	CC
chr1:997558105	SNP	intergenic	4.85348e-09	CC
chr1:997559043	SNP	intergenic	1.2675e-09	CC
chr1:997559222	SNP	intergenic	1.41063e-08	CC
chr1:997559460	SNP	intergenic	2.9087e-08	CC
chr1:997559882	SNP	intergenic	1.80359e-09	CC
chr1:997560353	SNP	intergenic	9.19741e-09	CC
chr1:997560533	SNP	intergenic	7.51136e-08	CC
chr1:997561842	SNP	intergenic	1.08137e-10	CC
chr1:997561873	SNP	intergenic	5.5409e-11	CC
chr1:997561953	SNP	intergenic	4.69342e-10	CC
chr1:997562016	SNP	intergenic	3.26484e-10	CC
chr1:997562042	SNP	intergenic	2.05511e-09	CC
chr1:997562177	SNP	intergenic	8.92448e-09	CC
chr1:997562353	SNP	intergenic	6.47252e-09	CC
chr1:997563017	SNP	intergenic	2.25046e-08	CC
chr1:997564436	SNP	intergenic	3.84651e-09	CC
chr1:997564451	SNP	intergenic	7.98027e-10	CC
chr1:997564517	SNP	intergenic	8.06036e-08	CC
chr1:997564571	SNP	intergenic	1.09755e-07	CC
chr1:997564873	SNP	intergenic	3.0495e-08	CC
chr1:997564941	SNP	intergenic	7.14601e-09	CC
chr1:997564986	SNP	intergenic	1.32874e-07	CC
chr1:997565047	SNP	intergenic	1.01925e-07	CC
chr1:997565150	SNP	intergenic	4.51969e-08	CC
chr1:997565698	SNP	intergenic	1.10336e-08	CC
chr1:997565775	SNP	intergenic	1.26191e-08	CC
chr1:997566008	SNP	intergenic	5.61125e-09	CC
chr1:997566028	SNP	intergenic	2.28973e-08	CC
chr1:997566456	SNP	intergenic	6.50765e-08	CC
chr1:997566543	SNP	intergenic	1.46005e-09	CC
chr1:997566618	SNP	intergenic	6.85481e-09	CC
chr1:997566620	SNP	intergenic	4.18646e-09	CC
chr1:997566781	SNP	intergenic	7.26719e-09	CC
chr1:997566797	SNP	intergenic	4.51603e-09	CC
chr1:997567123	SNP	intergenic	7.62252e-09	CC
chr1:997567306	SNP	intergenic	7.49076e-08	CC
chr1:997567714	SNP	intergenic	1.31168e-09	CC
chr1:997568277	SNP	intergenic	5.20366e-09	CC
chr1:997569132	SNP	intergenic	2.95906e-08	CC
chr1:997569159	SNP	intergenic	1.47161e-08	CC
chr1:997569569	SNP	intergenic	6.19608e-09	CC
chr1:997571823	SNP	intergenic	5.90257e-08	CC
chr1:997571918	SNP	intergenic	6.81601e-08	CC
chr1:997573286	SNP	intergenic	1.55104e-08	CC
chr1:997573352	SNP	intergenic	1.98009e-08	CC
chr1:997574229	SNP	intergenic	1.18102e-08	CC
chr1:997576276	SNP	intergenic	9.05785e-08	CC
chr1:997578399	SNP	intergenic	3.24552e-10	CC
chr1:997578454	SNP	intergenic	2.08046e-09	CC
chr1:997578646	SNP	intergenic	3.38706e-08	CC
chr1:997578647	SNP	intergenic	3.38706e-08	CC
chr1:997578778	SNP	intergenic	7.6314e-09	CC
chr1:997579051	SNP	intergenic	1.21162e-08	CC
chr1:997579276	SNP	intergenic	6.02699e-10	CC
chr1:997579803	SNP	intergenic	9.62343e-08	CC
chr1:997579974	SNP	intergenic	1.21059e-08	CC
chr1:997580571	SNP	intergenic	1.34708e-08	CC
chr1:997582010	SNP	intergenic	1.25225e-07	CC
chr1:997582077	SNP	intergenic	6.71897e-08	CC
chr1:997582151	SNP	intergenic	1.59007e-09	CC
chr1:997582627	SNP	intergenic	2.38668e-08	CC
chr1:997582721	SNP	intergenic	4.45786e-12	CC
chr1:997582766	SNP	intergenic	4.88624e-10	CC
chr1:997582927	SNP	intergenic	1.16014e-08	CC
chr1:997583134	SNP	intergenic	1.17559e-08	CC
chr1:997583651	SNP	intergenic	2.45415e-08	CC
chr1:997583755	SNP	intergenic	2.64323e-08	CC
chr1:997583785	SNP	intergenic	5.76668e-09	CC
chr1:997583837	SNP	intergenic	8.52875e-08	CC
chr1:997583941	SNP	intergenic	2.59886e-08	CC
chr1:997583947	SNP	intergenic	1.13539e-08	CC
chr1:997584123	SNP	intergenic	1.37595e-07	CC
chr1:997584197	SNP	intergenic	4.57525e-08	CC
chr1:997584214	SNP	intergenic	6.76622e-08	CC
chr1:997584361	SNP	intergenic	7.49561e-08	CC
chr1:997584366	SNP	intergenic	5.3064e-08	CC
chr1:997584813	SNP	intergenic	4.65327e-09	CC
chr1:997584972	SNP	intergenic	2.47918e-08	CC
chr1:997585366	SNP	intergenic	3.66404e-09	CC
chr1:997586219	SNP	intergenic	2.15681e-10	CC
chr1:997586396	SNP	intergenic	8.8803e-08	CC
chr1:997586772	SNP	intergenic	1.9118e-11	CC
chr1:997586864	SNP	intergenic	1.70632e-08	CC
chr1:997587082	SNP	intergenic	3.56006e-09	CC
chr1:997587354	SNP	intergenic	5.40268e-09	CC
chr1:997588370	SNP	intergenic	1.21615e-08	CC
chr1:997588471	SNP	intergenic	1.9443e-09	CC
chr1:997588539	SNP	intergenic	9.52483e-10	CC
chr1:997588722	SNP	intergenic	2.04366e-09	CC
chr1:997588827	SNP	intergenic	6.55369e-09	CC
chr1:997589158	SNP	intergenic	1.69992e-09	CC
chr1:997589306	SNP	intergenic	8.4728e-08	CC
chr1:997589468	SNP	intergenic	6.56182e-08	CC
chr1:997589533	SNP	intergenic	1.59014e-08	CC
chr1:997589938	SNP	intergenic	8.47471e-08	CC
chr1:997590072	SNP	intergenic	7.79964e-09	CC
chr1:997590097	SNP	intergenic	1.08317e-08	CC
chr1:997590177	SNP	intergenic	3.47117e-09	CC
chr1:997590283	SNP	intergenic	1.28608e-09	CC
chr1:997590363	SNP	intergenic	4.33914e-08	CC
chr1:997590719	SNP	intergenic	1.69463e-08	CC
chr1:997590721	SNP	intergenic	3.50731e-08	CC
chr1:997590747	SNP	intergenic	2.67619e-10	CC
chr1:997591096	SNP	intergenic	1.0277e-07	CC
chr1:997591427	SNP	intergenic	9.66896e-09	CC
chr1:997591722	SNP	intergenic	2.19488e-09	CC
chr1:997591780	SNP	intergenic	1.65256e-08	CC
chr1:997591821	SNP	intergenic	6.56177e-10	CC
chr1:997591828	SNP	intergenic	4.89573e-10	CC
chr1:997591853	SNP	intergenic	5.98423e-09	CC
chr1:997592697	SNP	intergenic	8.47931e-08	CC
chr1:997593025	SNP	intergenic	1.84219e-09	CC
chr1:997593108	SNP	intergenic	7.30306e-08	CC
chr1:997593330	SNP	intergenic	1.54923e-08	CC
chr1:997593352	SNP	intergenic	1.9499e-08	CC
chr1:997593535	SNP	intergenic	4.86722e-09	CC
chr1:997593560	SNP	intergenic	9.11969e-09	CC
chr1:997593644	SNP	intergenic	2.53401e-08	CC
chr1:997593651	SNP	intergenic	1.30524e-08	CC
chr1:997593708	SNP	intergenic	5.59027e-08	CC
chr1:997593717	SNP	intergenic	4.04212e-08	CC
chr1:997593803	SNP	intergenic	2.58329e-11	CC
chr1:997593883	SNP	intergenic	2.55806e-08	CC
chr1:997593921	SNP	intergenic	5.24971e-10	CC
chr1:997593927	SNP	intergenic	1.94782e-09	CC
chr1:997593939	SNP	intergenic	1.59596e-08	CC
chr1:997594175	SNP	intergenic	6.20005e-08	CC
chr1:997594465	SNP	intergenic	2.60245e-10	CC
chr1:997594542	SNP	intergenic	8.12537e-09	CC
chr1:997594897	SNP	intergenic	1.78647e-09	CC
chr1:997595507	SNP	intergenic	5.01406e-09	CC
chr1:997595548	SNP	intergenic	9.38089e-09	CC
chr1:997595759	SNP	intergenic	2.65266e-09	CC
chr1:997595761	SNP	intergenic	2.65266e-09	CC
chr1:997595854	SNP	intergenic	1.61912e-09	CC
chr1:997596053	SNP	intergenic	1.02994e-08	CC
chr1:997596089	SNP	intergenic	2.38537e-09	CC
chr1:997596181	SNP	intergenic	1.86463e-10	CC
chr1:997596274	SNP	intergenic	7.15952e-09	CC
chr1:997596392	SNP	intergenic	1.06938e-07	CC
chr1:997596393	SNP	intergenic	1.06938e-07	CC
chr1:997596569	SNP	intergenic	1.12345e-08	CC
chr1:997596635	SNP	intergenic	1.68021e-08	CC
chr1:997596675	SNP	intergenic	6.81544e-08	CC
chr1:997597091	SNP	intergenic	4.07734e-08	CC
chr1:997597378	SNP	intergenic	9.41382e-10	CC
chr1:997597446	SNP	intergenic	5.02252e-11	CC
chr1:997597448	SNP	intergenic	4.18363e-11	CC
chr1:997597750	SNP	intergenic	3.02121e-10	CC
chr1:997598090	SNP	intergenic	9.57034e-10	CC
chr1:997599184	SNP	intergenic	9.79963e-09	CC
chr1:997599287	SNP	intergenic	6.88541e-08	CC
chr1:997599686	SNP	intergenic	2.42614e-10	CC
chr1:997599817	SNP	intergenic	7.29023e-09	CC
chr1:997599959	SNP	intergenic	3.59817e-11	CC
chr1:997600104	SNP	intergenic	1.10298e-10	CC
chr1:997600234	SNP	intergenic	1.04758e-08	CC
chr1:997600237	SNP	intergenic	6.01825e-09	CC
chr1:997600444	SNP	intergenic	7.19862e-09	CC
chr1:997600560	SNP	intergenic	3.75042e-09	CC
chr1:997600954	SNP	intergenic	1.13708e-09	CC
chr1:997601796	SNP	intergenic	1.14677e-10	CC
chr1:997601805	SNP	intergenic	1.21085e-07	CC
chr1:997602639	SNP	intergenic	2.35074e-08	CC
chr1:997602799	SNP	intergenic	2.30959e-08	CC
chr1:997602854	SNP	intergenic	2.28684e-09	CC
chr1:997603232	SNP	intergenic	8.75754e-09	CC
chr1:997603627	SNP	intergenic	6.43549e-10	CC
chr1:997603883	SNP	intergenic	5.1058e-08	CC
chr1:997604887	SNP	intergenic	1.41592e-09	CC
chr1:997604895	SNP	intergenic	4.57145e-10	CC
chr1:997606090	SNP	intergenic	9.01539e-10	CC
chr1:997606282	SNP	intergenic	5.47508e-09	CC
chr1:997607955	SNP	intergenic	3.59249e-11	CC
chr1:997608516	SNP	intergenic	5.1539e-09	CC
chr1:997608590	SNP	intergenic	7.33881e-08	CC
chr1:997608601	SNP	intergenic	1.93723e-08	CC
chr1:997608710	SNP	intergenic	2.79232e-08	CC
chr1:997608742	SNP	intergenic	2.21227e-08	CC
chr1:997608941	SNP	intergenic	2.1878e-08	CC
chr1:997608973	SNP	intergenic	1.08946e-08	CC
chr1:997612425	SNP	intergenic	5.61744e-08	CC
chr1:997612515	SNP	intergenic	3.77741e-09	CC
chr1:997612543	SNP	intergenic	6.61568e-08	CC
chr1:997612567	SNP	intergenic	3.59397e-08	CC
chr1:997612653	SNP	intergenic	5.67472e-09	CC
chr1:997612664	SNP	intergenic	2.47208e-08	CC
chr1:997613237	SNP	intergenic	4.47857e-10	CC
chr1:997614338	SNP	intergenic	1.08732e-08	CC
chr1:997614493	SNP	intergenic	1.72814e-09	CC
chr1:997615258	SNP	intergenic	2.84942e-08	CC
chr1:997616147	SNP	intergenic	3.7392e-09	CC
chr1:997616478	SNP	intergenic	2.40646e-08	CC
chr1:997616592	SNP	intergenic	9.39336e-08	CC
chr1:997616920	SNP	intergenic	3.67771e-09	CC
chr1:997616947	SNP	intergenic	7.48095e-10	CC
chr1:997617062	SNP	intergenic	1.37457e-07	CC
chr1:997617160	SNP	intergenic	4.27461e-08	CC
chr1:997617184	SNP	intergenic	4.88537e-08	CC
chr1:997617911	SNP	intergenic	5.21539e-09	CC
chr1:997618192	SNP	intergenic	6.22381e-09	CC
chr1:997618531	SNP	intergenic	2.31107e-09	CC
chr1:997618737	SNP	intergenic	9.61171e-09	CC
chr1:997619792	SNP	intergenic	5.08297e-09	CC
chr1:997620232	SNP	intergenic	2.12672e-08	CC
chr1:997620565	SNP	intergenic	1.28977e-11	CC
chr1:997621631	SNP	intergenic	7.88531e-10	CC
chr1:997622248	SNP	intergenic	1.11884e-09	CC
chr1:997622277	SNP	intergenic	8.32525e-09	CC
chr1:997622487	SNP	intergenic	8.79793e-09	CC
chr1:997622494	SNP	intergenic	7.41537e-09	CC
chr1:997622858	SNP	intergenic	7.37621e-09	CC
chr1:997622970	SNP	intergenic	2.1135e-09	CC
chr1:997622993	SNP	intergenic	5.06867e-08	CC
chr1:997623367	SNP	intergenic	1.68517e-11	CC
chr1:997623432	SNP	intergenic	9.60012e-11	CC
chr1:997623562	SNP	intergenic	6.61722e-09	CC
chr1:997623598	SNP	intergenic	2.85229e-09	CC
chr1:997623611	SNP	intergenic	2.3984e-09	CC
chr1:997623686	SNP	intergenic	3.443e-10	CC
chr1:997623789	SNP	intergenic	2.23192e-09	CC
chr1:997623799	SNP	intergenic	1.27419e-09	CC
chr1:997623857	SNP	intergenic	4.7261e-08	CC
chr1:997623976	SNP	intergenic	5.13782e-08	CC
chr1:997624203	SNP	intergenic	1.64723e-09	CC
chr1:997624210	SNP	intergenic	1.38539e-09	CC
chr1:997624273	SNP	intergenic	2.96048e-09	CC
chr1:997624321	SNP	intergenic	3.87018e-09	CC
chr1:997624390	SNP	intergenic	8.43526e-11	CC
chr1:997624789	SNP	intergenic	2.56557e-09	CC
chr1:997624930	SNP	intergenic	1.8503e-08	CC
chr1:997625012	SNP	intergenic	4.07346e-08	CC
chr1:997625037	SNP	intergenic	3.88187e-09	CC
chr1:997625343	SNP	intergenic	9.65989e-08	CC
chr1:997625420	SNP	intergenic	1.23376e-09	CC
chr1:997626038	SNP	intergenic	6.94258e-08	CC
chr1:997626165	SNP	intergenic	2.11634e-08	CC
chr1:997626195	SNP	intergenic	1.38592e-09	CC
chr1:997627103	SNP	intergenic	8.61926e-09	CC
chr1:997627657	SNP	intergenic	3.18503e-09	CC
chr1:997627729	SNP	intergenic	6.68392e-08	CC
chr1:997628109	SNP	intergenic	7.09982e-09	CC
chr1:997628308	SNP	intergenic	8.8484e-10	CC
chr1:997628312	SNP	intergenic	8.03265e-10	CC
chr1:997628379	SNP	intergenic	2.58149e-09	CC
chr1:997629045	SNP	intergenic	7.0906e-10	CC
chr1:997629592	SNP	intergenic	7.74256e-08	CC
chr1:997629810	SNP	intergenic	3.30324e-08	CC
chr1:997630140	SNP	intergenic	7.00398e-08	CC
chr1:997630245	SNP	intergenic	4.35315e-09	CC
chr1:997630534	SNP	intergenic	2.37943e-10	CC
chr1:997630620	SNP	intergenic	1.92126e-12	CC
chr1:997631072	SNP	intergenic	2.84355e-08	CC
chr1:997631187	SNP	intergenic	6.96259e-08	CC
chr1:997631632	SNP	intergenic	1.74707e-08	CC
chr1:997631912	SNP	intergenic	4.93441e-08	CC
chr1:997632076	SNP	intergenic	3.50637e-08	CC
chr1:997632179	SNP	intergenic	2.14801e-09	CC
chr1:997633018	SNP	intergenic	2.29659e-08	CC
chr1:997633019	SNP	intergenic	2.29659e-08	CC
chr1:997633831	SNP	intergenic	1.48332e-08	CC
chr1:997634447	SNP	intergenic	9.2779e-08	CC
chr1:997634553	SNP	intergenic	9.35403e-08	CC
chr1:997636035	SNP	intergenic	8.09869e-08	CC
chr1:997636184	SNP	intergenic	1.28807e-08	CC
chr1:997636225	SNP	intergenic	5.43247e-09	CC
chr1:997636265	SNP	intergenic	3.8257e-08	CC
chr1:997636429	SNP	intergenic	1.14651e-08	CC
chr1:997636673	SNP	intergenic	9.30674e-09	CC
chr1:997637284	SNP	intergenic	1.05935e-09	CC
chr1:997637474	SNP	intergenic	4.40914e-09	CC
chr1:997638077	SNP	intergenic	2.37324e-10	CC
chr1:997638530	SNP	intergenic	1.47952e-09	CC
chr1:997638652	SNP	intergenic	1.58245e-08	CC
chr1:997638664	SNP	intergenic	9.93815e-09	CC
chr1:997639393	SNP	intergenic	2.13141e-10	CC
chr1:997639404	SNP	intergenic	3.94618e-09	CC
chr1:997639462	SNP	intergenic	3.7771e-10	CC
chr1:997639617	SNP	intergenic	6.3635e-09	CC
chr1:997639937	SNP	intergenic	6.60113e-09	CC
chr1:997639969	SNP	intergenic	8.00138e-08	CC
chr1:997640142	SNP	intergenic	1.22094e-07	CC
chr1:997640729	SNP	intergenic	1.05498e-07	CC
chr1:997640980	SNP	intergenic	1.23726e-07	CC
chr1:997642864	SNP	intergenic	1.22988e-07	CC
chr1:997643014	SNP	intergenic	8.01507e-08	CC
chr1:997643864	SNP	intergenic	1.11789e-07	CC
chr1:997643929	SNP	intergenic	2.02852e-09	CC
chr1:997643939	SNP	intergenic	2.76008e-09	CC
chr1:997643978	SNP	intergenic	7.07424e-09	CC
chr1:997644465	SNP	intergenic	3.65172e-09	CC
chr1:997644758	SNP	intergenic	2.95395e-09	CC
chr1:997644857	SNP	intergenic	4.0887e-08	CC
chr1:997645178	SNP	intergenic	6.38578e-08	CC
chr1:997645190	SNP	intergenic	7.57729e-08	CC
chr1:997645213	SNP	intergenic	4.75367e-09	CC
chr1:997645367	SNP	intergenic	8.36166e-10	CC
chr1:997645533	SNP	intergenic	5.43619e-09	CC
chr1:997645541	SNP	intergenic	2.64656e-09	CC
chr1:997645573	SNP	intergenic	2.10744e-09	CC
chr1:997645661	SNP	intergenic	1.04689e-07	CC
chr1:997645795	SNP	intergenic	8.40814e-08	CC
chr1:997645806	SNP	intergenic	7.44843e-08	CC
chr1:997646168	SNP	intergenic	3.14993e-08	CC
chr1:997646246	SNP	intergenic	5.94454e-08	CC
chr1:997646653	SNP	intergenic	1.16454e-08	CC
chr1:997646680	SNP	intergenic	8.23001e-08	CC
chr1:997646805	SNP	intergenic	4.17538e-08	CC
chr1:997646807	SNP	intergenic	4.17538e-08	CC
chr1:997646850	SNP	intergenic	1.05211e-08	CC
chr1:997646972	SNP	intergenic	9.62072e-08	CC
chr1:997647097	SNP	intergenic	1.08739e-09	CC
chr1:997647106	SNP	intergenic	5.84387e-10	CC
chr1:997647184	SNP	intergenic	2.16571e-09	CC
chr1:997647196	SNP	intergenic	7.22925e-09	CC
chr1:997647308	SNP	intergenic	1.99273e-10	CC
chr1:997647318	SNP	intergenic	4.08114e-10	CC
chr1:997647343	SNP	intergenic	1.01399e-08	CC
chr1:997647377	SNP	intergenic	2.08056e-09	CC
chr1:997647586	SNP	intergenic	3.38437e-08	CC
chr1:997647706	SNP	intergenic	6.66466e-08	CC
chr1:997647775	SNP	intergenic	9.41056e-10	CC
chr1:997648684	SNP	intergenic	5.55091e-08	CC
chr1:997648697	SNP	intergenic	5.47491e-08	CC
chr1:997648770	SNP	intergenic	8.5859e-08	CC
chr1:997649049	SNP	intergenic	5.4454e-09	CC
chr1:997649246	SNP	intergenic	4.38658e-09	CC
chr1:997649261	SNP	intergenic	3.65667e-09	CC
chr1:997649437	SNP	intergenic	6.93531e-08	CC
chr1:997649764	SNP	intergenic	3.92961e-09	CC
chr1:997649935	SNP	intergenic	5.95506e-09	CC
chr1:997649981	SNP	intergenic	3.20107e-08	CC
chr1:997650078	SNP	intergenic	6.38439e-08	CC
chr1:997650154	SNP	intergenic	2.2621e-08	CC
chr1:997650253	SNP	intergenic	6.7882e-09	CC
chr1:997650275	SNP	intergenic	9.70398e-09	CC
chr1:997650403	SNP	intergenic	4.48981e-08	CC
chr1:997650506	SNP	intergenic	1.51955e-08	CC
chr1:997650547	SNP	intergenic	2.70262e-08	CC
chr1:997650817	SNP	intergenic	3.10059e-09	CC
chr1:997650929	SNP	intergenic	9.95573e-08	CC
chr1:997651318	SNP	intergenic	6.28139e-09	CC
chr1:997651584	SNP	intergenic	1.60014e-08	CC
chr1:997652090	SNP	intergenic	2.73328e-09	CC
chr1:997652123	SNP	intergenic	4.33769e-09	CC
chr1:997652144	SNP	intergenic	6.64597e-09	CC
chr1:997652446	SNP	intergenic	1.88605e-08	CC
chr1:997652597	SNP	intergenic	1.07324e-08	CC
chr1:997652725	SNP	intergenic	4.44445e-09	CC
chr1:997652907	SNP	intergenic	5.5099e-08	CC
chr1:997653110	SNP	intergenic	7.77399e-09	CC
chr1:997653315	SNP	intergenic	8.1742e-08	CC
chr1:997653711	SNP	intergenic	2.24179e-08	CC
chr1:997653951	SNP	intergenic	3.82809e-08	CC
chr1:997654063	SNP	intergenic	6.15718e-10	CC
chr1:997654108	SNP	intergenic	8.09621e-09	CC
chr1:997654216	SNP	intergenic	6.1689e-09	CC
chr1:997654547	SNP	intergenic	8.97555e-09	CC
chr1:997655087	SNP	intergenic	5.32635e-08	CC
chr1:997655091	SNP	intergenic	5.32635e-08	CC
chr1:997655508	SNP	intergenic	4.1987e-09	CC
chr1:997655841	SNP	intergenic	7.63404e-10	CC
chr1:997655868	SNP	intergenic	6.34253e-08	CC
chr1:997655931	SNP	intergenic	9.4137e-08	CC
chr1:997657000	SNP	intergenic	1.14114e-07	CC
chr1:997657193	SNP	intergenic	1.63432e-08	CC
chr1:997657263	SNP	intergenic	9.40396e-08	CC
chr1:997657513	SNP	intergenic	5.92292e-09	CC
chr1:997657561	SNP	intergenic	1.37129e-09	CC
chr1:997657888	SNP	intergenic	6.08273e-09	CC
chr1:997663433	SNP	intergenic	1.74719e-09	CC
chr1:997664170	SNP	intergenic	1.12757e-07	CC
chr1:997664887	SNP	intergenic	7.7162e-08	CC
chr1:997664969	SNP	intergenic	3.18493e-09	CC
chr1:997665030	SNP	intergenic	6.09085e-09	CC
chr1:997665129	SNP	intergenic	3.09716e-09	CC
chr1:997665691	SNP	intergenic	1.33154e-07	CC
chr1:997666084	SNP	intergenic	6.29229e-10	CC
chr1:997666242	SNP	intergenic	6.64887e-10	CC
chr1:997666787	SNP	intergenic	2.83084e-10	CC
chr1:997667584	SNP	intergenic	8.02997e-09	CC
chr1:997668828	SNP	intergenic	5.45253e-08	CC
chr1:997668916	SNP	intergenic	2.46007e-08	CC
chr1:997670303	SNP	intergenic	6.83964e-09	CC
chr1:997670448	SNP	intergenic	1.87561e-09	CC
chr1:997670692	SNP	intergenic	1.3072e-08	CC
chr1:997670933	SNP	intergenic	9.70765e-10	CC
chr1:997670964	SNP	intergenic	1.00887e-08	CC
chr1:997671213	SNP	intergenic	6.26273e-08	CC
chr1:997671451	SNP	intergenic	1.29231e-08	CC
chr1:997671748	SNP	intergenic	2.88481e-10	CC
chr1:997671757	SNP	intergenic	2.8731e-10	CC
chr1:997671942	SNP	intergenic	1.82624e-10	CC
chr1:997671946	SNP	intergenic	1.82624e-10	CC
chr1:997671956	SNP	intergenic	2.20819e-10	CC
chr1:997671958	SNP	intergenic	5.74384e-10	CC
chr1:997672109	SNP	intergenic	6.11811e-09	CC
chr1:997672118	SNP	intergenic	2.31085e-09	CC
chr1:997672292	SNP	intergenic	1.62075e-08	CC
chr1:997672314	SNP	intergenic	9.67613e-10	CC
chr1:997672657	SNP	intergenic	2.38164e-08	CC
chr1:997673073	SNP	intergenic	1.19368e-08	CC
chr1:997673416	SNP	intergenic	7.1097e-09	CC
chr1:997673542	SNP	intergenic	1.56516e-10	CC
chr1:997673931	SNP	intergenic	2.83682e-08	CC
chr1:997674602	SNP	intergenic	4.08465e-08	CC
chr1:997674855	SNP	intergenic	7.57952e-10	CC
chr1:997674914	SNP	intergenic	1.93127e-08	CC
chr1:997675107	SNP	intergenic	2.58636e-10	CC
chr1:997675499	SNP	intergenic	1.56255e-08	CC
chr1:997675527	SNP	intergenic	1.08864e-07	CC
chr1:997675538	SNP	intergenic	3.15286e-08	CC
chr1:997675858	SNP	intergenic	9.16928e-08	CC
chr1:997676153	SNP	intergenic	8.35466e-09	CC
chr1:997676233	SNP	intergenic	6.10189e-09	CC
chr1:997676243	SNP	intergenic	8.74034e-09	CC
chr1:997676278	SNP	intergenic	2.02882e-08	CC
chr1:997676507	SNP	intergenic	1.37942e-10	CC
chr1:997677418	SNP	intergenic	3.03143e-09	CC
chr1:997677473	SNP	intergenic	3.03793e-08	CC
chr1:997677474	SNP	intergenic	1.7706e-08	CC
chr1:997677596	SNP	intergenic	5.4599e-09	CC
chr1:997677698	SNP	intergenic	8.59627e-09	CC
chr1:997677704	SNP	intergenic	4.72873e-09	CC
chr1:997678235	SNP	intergenic	4.23529e-08	CC
chr1:997678411	SNP	intergenic	5.76062e-08	CC
chr1:997678707	SNP	intergenic	1.2253e-08	CC
chr1:997678780	SNP	intergenic	5.76488e-08	CC
chr1:997678892	SNP	intergenic	1.70582e-11	CC
chr1:997678926	SNP	intergenic	2.42475e-11	CC
chr1:997678931	SNP	intergenic	4.01474e-11	CC
chr1:997678933	SNP	intergenic	2.56504e-09	CC
chr1:997679383	SNP	intergenic	5.71237e-08	CC
chr1:997679509	SNP	intergenic	1.97327e-10	CC
chr1:997679660	SNP	intergenic	8.37322e-08	CC
chr1:997679704	SNP	intergenic	3.52425e-09	CC
chr1:997680076	SNP	intergenic	1.112e-09	CC
chr1:997680107	SNP	intergenic	2.66209e-09	CC
chr1:997680124	SNP	intergenic	6.41562e-09	CC
chr1:997680137	SNP	intergenic	8.67594e-08	CC
chr1:997680724	SNP	intergenic	3.79902e-08	CC
chr1:997681034	SNP	intergenic	7.03205e-09	CC
chr1:997681349	SNP	intergenic	3.4217e-09	CC
chr1:997681392	SNP	intergenic	2.40749e-10	CC
chr1:997681413	SNP	intergenic	5.09614e-08	CC
chr1:997681420	SNP	intergenic	3.29391e-10	CC
chr1:997681463	SNP	intergenic	1.52664e-12	CC
chr1:997681470	SNP	intergenic	6.36861e-13	CC
chr1:997681503	SNP	intergenic	2.44064e-09	CC
chr1:997681518	SNP	intergenic	4.15467e-09	CC
chr1:997681742	SNP	intergenic	5.5417e-10	CC
chr1:997681767	SNP	intergenic	9.97203e-10	CC
chr1:997681855	SNP	intergenic	6.02605e-10	CC
chr1:997681967	SNP	intergenic	5.78146e-10	CC
chr1:997681974	SNP	intergenic	3.18857e-09	CC
chr1:997682004	SNP	intergenic	1.61755e-08	CC
chr1:997682071	SNP	intergenic	5.93171e-09	CC
chr1:997682393	SNP	intergenic	1.90094e-09	CC
chr1:997682895	SNP	intergenic	5.92815e-08	CC
chr1:997682896	SNP	intergenic	5.92815e-08	CC
chr1:997683093	SNP	intergenic	5.07532e-08	CC
chr1:997683702	SNP	intergenic	2.13878e-09	CC
chr1:997684278	SNP	intergenic	1.01575e-07	CC
chr1:997684553	SNP	intergenic	3.2001e-10	CC
chr1:997685055	SNP	intergenic	4.2827e-10	CC
chr1:997685210	SNP	intergenic	2.5734e-11	CC
chr1:997685292	SNP	intergenic	6.88511e-08	CC
chr1:997686332	SNP	intergenic	1.13822e-07	CC
chr1:997686428	SNP	intergenic	3.32009e-09	CC
chr1:997686725	SNP	intergenic	4.89441e-09	CC
chr1:997686751	SNP	intergenic	1.59419e-09	CC
chr1:997687740	SNP	intergenic	4.03333e-08	CC
chr1:997688222	SNP	intergenic	9.60838e-09	CC
chr1:997688238	SNP	intergenic	1.50622e-08	CC
chr1:997690955	SNP	intergenic	2.68699e-08	CC
chr1:997691385	SNP	intergenic	6.92851e-09	CC
chr1:997691818	SNP	intergenic	1.89577e-08	CC
chr1:997692568	SNP	intergenic	3.39281e-08	CC
chr1:997693194	SNP	intergenic	1.4368e-09	CC
chr1:997693637	SNP	intergenic	8.86339e-09	CC
chr1:997693693	SNP	intergenic	5.52259e-08	CC
chr1:997693778	SNP	intergenic	6.37768e-10	CC
chr1:997694485	SNP	intergenic	9.90829e-08	CC
chr1:997694917	SNP	intergenic	1.13068e-07	CC
chr1:997695830	SNP	intergenic	1.14857e-08	CC
chr1:997696022	SNP	intergenic	3.65753e-10	CC
chr1:997696071	SNP	intergenic	1.80509e-09	CC
chr1:997696353	SNP	intergenic	7.07464e-08	CC
chr1:997697040	SNP	intergenic	7.85541e-08	CC
chr1:997697543	SNP	intergenic	4.93746e-08	CC
chr1:997698051	SNP	intergenic	6.17521e-08	CC
chr1:997698059	SNP	intergenic	2.05176e-09	CC
chr1:997698460	SNP	intergenic	2.12118e-08	CC
chr1:997698704	SNP	intergenic	1.28876e-07	CC
chr1:997699306	SNP	intergenic	7.73341e-09	CC
chr1:997699324	SNP	intergenic	7.97589e-09	CC
chr1:997699424	SNP	intergenic	1.40946e-08	CC
chr1:997699916	SNP	intergenic	2.24672e-08	CC
chr1:997700109	SNP	intergenic	3.13867e-08	CC
chr1:997700290	SNP	intergenic	1.97034e-08	CC
chr1:997700312	SNP	intergenic	7.24252e-08	CC
chr1:997700547	SNP	intergenic	5.48822e-08	CC
chr1:997700770	SNP	intergenic	8.27557e-10	CC
chr1:997700962	SNP	intergenic	2.82744e-08	CC
chr1:997701086	SNP	intergenic	2.94545e-09	CC
chr1:997701137	SNP	intergenic	4.34039e-09	CC
chr1:997701242	SNP	intergenic	1.62976e-09	CC
chr1:997701335	SNP	intergenic	1.19566e-08	CC
chr1:997701680	SNP	intergenic	1.04023e-08	CC
chr1:997701719	SNP	intergenic	3.09922e-08	CC
chr1:997702318	SNP	intergenic	8.96842e-09	CC
chr1:997702339	SNP	intergenic	5.22721e-09	CC
chr1:997702982	SNP	intergenic	2.8698e-08	CC
chr1:997704760	SNP	intergenic	7.81908e-08	CC
chr1:997706075	SNP	intergenic	3.98418e-09	CC
chr1:997706291	SNP	intergenic	4.23801e-08	CC
chr1:997706579	SNP	intergenic	2.02772e-09	CC
chr1:997707460	SNP	intergenic	5.22161e-08	CC
chr1:997707577	SNP	intergenic	2.89687e-08	CC
chr1:997707648	SNP	intergenic	9.80433e-08	CC
chr1:997708498	SNP	intergenic	1.10657e-07	CC
chr1:997709164	SNP	intergenic	1.6218e-10	CC
chr1:997709362	SNP	intergenic	1.61476e-08	CC
chr1:997709526	SNP	intergenic	1.89373e-09	CC
chr1:997709741	SNP	intergenic	1.08699e-09	CC
chr1:997710227	SNP	intergenic	5.83245e-10	CC
chr1:997710319	SNP	intergenic	1.32535e-08	CC
chr1:997710380	SNP	intergenic	6.85295e-08	CC
chr1:997710451	SNP	intergenic	9.74885e-08	CC
chr1:997710850	SNP	intergenic	4.52354e-08	CC
chr1:997711651	SNP	intergenic	4.51753e-08	CC
chr1:997711652	SNP	intergenic	4.51753e-08	CC
chr1:997712025	SNP	intergenic	6.00813e-08	CC
chr1:997712125	SNP	intergenic	1.14134e-08	CC
chr1:997712255	SNP	intergenic	9.28507e-08	CC
chr1:997712388	SNP	intergenic	7.96033e-08	CC
chr1:997712818	SNP	intergenic	2.24865e-08	CC
chr1:997713717	SNP	intergenic	2.27396e-10	CC
chr1:997714700	SNP	intergenic	1.75438e-09	CC
chr1:997715180	SNP	intergenic	1.2523e-11	CC
chr1:997716828	SNP	intergenic	1.1894e-09	CC
chr1:997716836	SNP	intergenic	3.3509e-09	CC
chr1:997716998	SNP	intergenic	5.14917e-08	CC
chr1:997717056	SNP	intergenic	7.18414e-08	CC
chr1:997717321	SNP	intergenic	7.43165e-08	CC
chr1:997718730	SNP	intergenic	4.79205e-08	CC
chr1:997719381	SNP	intergenic	5.38439e-09	CC
chr1:997719979	SNP	intergenic	1.96769e-08	CC
chr1:997720498	SNP	intergenic	3.58488e-11	CC
chr1:997720575	SNP	intergenic	1.72351e-09	CC
chr1:997720667	SNP	intergenic	4.56835e-12	CC
chr1:997720711	SNP	intergenic	1.59765e-09	CC
chr1:997720733	SNP	intergenic	1.2764e-10	CC
chr1:997720833	SNP	intergenic	1.03135e-07	CC
chr1:997721011	SNP	intergenic	1.37594e-09	CC
chr1:997721165	SNP	intergenic	3.21923e-10	CC
chr1:997722145	SNP	intergenic	6.60043e-08	CC
chr1:997722545	SNP	intergenic	7.65717e-09	CC
chr1:997722877	SNP	intergenic	1.91554e-09	CC
chr1:997722902	SNP	intergenic	6.79201e-09	CC
chr1:997722907	SNP	intergenic	1.28827e-08	CC
chr1:997723003	SNP	intergenic	5.42432e-08	CC
chr1:997723616	SNP	intergenic	5.22483e-10	CC
chr1:997723687	SNP	intergenic	3.54379e-08	CC
chr1:997724003	SNP	intergenic	4.44477e-09	CC
chr1:997724056	SNP	intergenic	9.14992e-08	CC
chr1:997724076	SNP	intergenic	6.53684e-10	CC
chr1:997724309	SNP	intergenic	1.10603e-07	CC
chr1:997724357	SNP	intergenic	8.59332e-08	CC
chr1:997724490	SNP	intergenic	7.87283e-09	CC
chr1:997724630	SNP	intergenic	7.47888e-09	CC
chr1:997724711	SNP	intergenic	1.34095e-08	CC
chr1:997725180	SNP	intergenic	7.37936e-11	CC
chr1:997725251	SNP	intergenic	2.73218e-10	CC
chr1:997725252	SNP	intergenic	2.73218e-10	CC
chr1:997725368	SNP	intergenic	2.97367e-09	CC
chr1:997725485	SNP	intergenic	1.14216e-08	CC
chr1:997725506	SNP	intergenic	6.33788e-09	CC
chr1:997725572	SNP	intergenic	4.44008e-08	CC
chr1:997725623	SNP	intergenic	5.64002e-09	CC
chr1:997725954	SNP	intergenic	9.6164e-09	CC
chr1:997726152	SNP	intergenic	5.92556e-08	CC
chr1:997726163	SNP	intergenic	2.013e-08	CC
chr1:997726174	SNP	intergenic	1.13182e-08	CC
chr1:997726224	SNP	intergenic	3.18457e-11	CC
chr1:997726258	SNP	intergenic	2.2394e-09	CC
chr1:997726525	SNP	intergenic	8.80731e-11	CC
chr1:997726535	SNP	intergenic	9.89911e-10	CC
chr1:997726536	SNP	intergenic	9.89911e-10	CC
chr1:997726610	SNP	intergenic	5.27995e-08	CC
chr1:997726659	SNP	intergenic	1.24528e-08	CC
chr1:997726664	SNP	intergenic	6.29307e-09	CC
chr1:997726710	SNP	intergenic	7.52975e-09	CC
chr1:997726720	SNP	intergenic	1.29797e-08	CC
chr1:997727140	SNP	intergenic	3.45622e-08	CC
chr1:997727159	SNP	intergenic	5.12027e-10	CC
chr1:997727381	SNP	intergenic	7.17258e-08	CC
chr1:997727734	SNP	intergenic	7.64685e-08	CC
chr1:997727806	SNP	intergenic	3.45888e-08	CC
chr1:997727896	SNP	intergenic	4.07605e-10	CC
chr1:997728004	SNP	intergenic	5.53505e-08	CC
chr1:997728222	SNP	intergenic	2.91605e-09	CC
chr1:997728253	SNP	intergenic	1.60656e-08	CC
chr1:997728474	SNP	intergenic	1.28995e-10	CC
chr1:997728601	SNP	intergenic	4.50513e-09	CC
chr1:997728831	SNP	intergenic	8.92655e-08	CC
chr1:997728935	SNP	intergenic	2.89937e-09	CC
chr1:997729320	SNP	intergenic	2.25949e-11	CC
chr1:997729350	SNP	intergenic	5.03185e-08	CC
chr1:997729709	SNP	intergenic	4.75527e-08	CC
chr1:997729856	SNP	intergenic	5.47618e-10	CC
chr1:997730286	SNP	intergenic	5.014e-08	CC
chr1:997730367	SNP	intergenic	5.42418e-10	CC
chr1:997730549	SNP	intergenic	9.40733e-09	CC
chr1:997730659	SNP	intergenic	9.13524e-08	CC
chr1:997730762	SNP	intergenic	6.05515e-08	CC
chr1:997730941	SNP	intergenic	5.14962e-09	CC
chr1:997731129	SNP	intergenic	3.98787e-09	CC
chr1:997731324	SNP	intergenic	1.08509e-07	CC
chr1:997731557	SNP	intergenic	5.28181e-08	CC
chr1:997731777	SNP	intergenic	2.54972e-08	CC
chr1:997731983	SNP	intergenic	8.77294e-08	CC
chr1:997732047	SNP	intergenic	1.21617e-07	CC
chr1:997732343	SNP	intergenic	9.64226e-11	CC
chr1:997732952	SNP	intergenic	5.28645e-09	CC
chr1:997733218	SNP	intergenic	3.20999e-08	CC
chr1:997733370	SNP	intergenic	3.31468e-09	CC
chr1:997734480	SNP	intergenic	2.11896e-08	CC
chr1:997734524	SNP	intergenic	4.61435e-08	CC
chr1:997734647	SNP	intergenic	1.2443e-09	CC
chr1:997735016	SNP	intergenic	9.56949e-10	CC
chr1:997735228	SNP	intergenic	1.70015e-08	CC
chr1:997735292	SNP	intergenic	1.61026e-08	CC
chr1:997735414	SNP	intergenic	1.7313e-08	CC
chr1:997735479	SNP	intergenic	1.1777e-08	CC
chr1:997735499	SNP	intergenic	1.92572e-08	CC
chr1:997735998	SNP	intergenic	9.46573e-08	CC
chr1:997736249	SNP	intergenic	1.30834e-09	CC
chr1:997737739	SNP	intergenic	2.24913e-10	CC
chr1:997737759	SNP	intergenic	4.49642e-09	CC
chr1:997737807	SNP	intergenic	1.39512e-08	CC
chr1:997737998	SNP	intergenic	8.08778e-09	CC
chr1:997738035	SNP	intergenic	1.08641e-08	CC
chr1:997739273	SNP	intergenic	7.06003e-08	CC
chr1:997739281	SNP	intergenic	5.3678e-08	CC
chr1:997739350	SNP	intergenic	8.00854e-10	CC
chr1:997739823	SNP	intergenic	8.70126e-08	CC
chr1:997740275	SNP	intergenic	1.25011e-07	CC
chr1:997740881	SNP	intergenic	6.34817e-08	CC
chr1:997740906	SNP	intergenic	1.39275e-08	CC
chr1:997741163	SNP	intergenic	5.66493e-10	CC
chr1:997742215	SNP	intergenic	5.18032e-09	CC
chr1:997742663	SNP	intergenic	6.54391e-10	CC
chr1:997742678	SNP	intergenic	1.07742e-08	CC
chr1:997743897	SNP	intergenic	2.00212e-09	CC
chr1:997744373	SNP	intergenic	1.22314e-07	CC
chr1:997744585	SNP	intergenic	6.01347e-09	CC
chr1:997744802	SNP	intergenic	5.34742e-08	CC
chr1:997744831	SNP	intergenic	7.4235e-09	CC
chr1:997745009	SNP	intergenic	1.47724e-10	CC
chr1:997745078	SNP	intergenic	4.1163e-09	CC
chr1:997745287	SNP	intergenic	1.23277e-08	CC
chr1:997745498	SNP	intergenic	1.55928e-08	CC
chr1:997745559	SNP	intergenic	2.58888e-08	CC
chr1:997745862	SNP	intergenic	1.13198e-07	CC
chr1:997746065	SNP	intergenic	1.18614e-08	CC
chr1:997746224	SNP	intergenic	1.17198e-08	CC
chr1:997746228	SNP	intergenic	1.17198e-08	CC
chr1:997746308	SNP	intergenic	1.35415e-08	CC
chr1:997746438	SNP	intergenic	1.86953e-08	CC
chr1:997747148	SNP	intergenic	8.87217e-08	CC
chr1:997747651	SNP	intergenic	9.89111e-10	CC
chr1:997747702	SNP	intergenic	4.32105e-08	CC
chr1:997747939	SNP	intergenic	1.69377e-08	CC
chr1:997747950	SNP	intergenic	5.65262e-09	CC
chr1:997748230	SNP	intergenic	3.408e-09	CC
chr1:997748383	SNP	intergenic	7.15169e-10	CC
chr1:997748402	SNP	intergenic	1.79072e-09	CC
chr1:997748612	SNP	intergenic	9.64412e-10	CC
chr1:997748730	SNP	intergenic	1.23618e-08	CC
chr1:997749360	SNP	intergenic	1.19529e-07	CC
chr1:997749421	SNP	intergenic	8.37543e-08	CC
chr1:997749438	SNP	intergenic	1.07899e-07	CC
chr1:997749452	SNP	intergenic	5.66121e-08	CC
chr1:997749658	SNP	intergenic	1.50881e-08	CC
chr1:997749683	SNP	intergenic	1.20741e-08	CC
chr1:997750158	SNP	intergenic	5.09828e-08	CC
chr1:997750308	SNP	intergenic	5.18261e-08	CC
chr1:997750534	SNP	intergenic	4.54193e-08	CC
chr1:997750594	SNP	intergenic	5.25286e-09	CC
chr1:997750736	SNP	intergenic	2.27893e-09	CC
chr1:997750772	SNP	intergenic	7.74125e-10	CC
chr1:997750788	SNP	intergenic	5.37122e-09	CC
chr1:997752164	SNP	intergenic	1.03213e-08	CC
chr1:997752239	SNP	intergenic	1.2738e-07	CC
chr1:997752574	SNP	intergenic	3.07674e-10	CC
chr1:997752578	SNP	intergenic	2.14837e-10	CC
chr1:997752776	SNP	intergenic	1.83462e-08	CC
chr1:997753098	SNP	intergenic	3.61737e-10	CC
chr1:997753235	SNP	intergenic	3.0181e-08	CC
chr1:997753248	SNP	intergenic	2.62592e-08	CC
chr1:997753384	SNP	intergenic	3.60305e-08	CC
chr1:997753390	SNP	intergenic	3.44374e-08	CC
chr1:997753694	SNP	intergenic	8.56071e-09	CC
chr1:997753808	SNP	intergenic	3.40899e-10	CC
chr1:997753949	SNP	intergenic	9.30209e-08	CC
chr1:997754067	SNP	intergenic	1.36094e-07	CC
chr1:997754079	SNP	intergenic	4.43454e-08	CC
chr1:997754540	SNP	intergenic	3.43247e-11	CC
chr1:997754882	SNP	intergenic	1.40319e-08	CC
chr1:997755060	SNP	intergenic	8.20309e-09	CC
chr1:997755262	SNP	intergenic	1.28792e-09	CC
chr1:997755317	SNP	intergenic	6.27531e-08	CC
chr1:997755321	SNP	intergenic	1.46718e-08	CC
chr1:997755323	SNP	intergenic	1.63955e-08	CC
chr1:997755477	SNP	intergenic	9.03195e-08	CC
chr1:997755480	SNP	intergenic	9.03195e-08	CC
chr1:997756293	SNP	intergenic	1.71275e-09	CC
chr1:997756397	SNP	intergenic	5.569e-09	CC
chr1:997756465	SNP	intergenic	1.82507e-08	CC
chr1:997756481	SNP	intergenic	1.10173e-09	CC
chr1:997756972	SNP	intergenic	7.0702e-08	CC
chr1:997757235	SNP	intergenic	9.76717e-09	CC
chr1:997757246	SNP	intergenic	1.54459e-09	CC
chr1:997757300	SNP	intergenic	2.69054e-08	CC
chr1:997758093	SNP	intergenic	2.22854e-10	CC
chr1:997758264	SNP	intergenic	3.39208e-08	CC
chr1:997759510	SNP	intergenic	1.70932e-09	CC
chr1:997759663	SNP	intergenic	1.35933e-08	CC
chr1:997759710	SNP	intergenic	4.48648e-11	CC
chr1:997760108	SNP	intergenic	5.77053e-08	CC
chr1:997760183	SNP	intergenic	2.07498e-08	CC
chr1:997760220	SNP	intergenic	2.52184e-08	CC
chr1:997760315	SNP	intergenic	1.80838e-10	CC
chr1:997761455	SNP	intergenic	1.22477e-07	CC
chr1:997762521	SNP	intergenic	7.59143e-08	CC
chr1:997762658	SNP	intergenic	2.27252e-09	CC
chr1:997763147	SNP	intergenic	4.85379e-08	CC
chr1:997763163	SNP	intergenic	5.56419e-08	CC
chr1:997763495	SNP	intergenic	2.59535e-08	CC
chr1:997763763	SNP	intergenic	9.31859e-09	CC
chr1:997763767	SNP	intergenic	9.31859e-09	CC
chr1:997764023	SNP	intergenic	2.40272e-09	CC
chr1:997764445	SNP	intergenic	2.76115e-10	CC
chr1:997764556	SNP	intergenic	2.21776e-08	CC
chr1:997764702	SNP	intergenic	3.96512e-08	CC
chr1:997764789	SNP	intergenic	2.6921e-09	CC
chr1:997764971	SNP	intergenic	3.05772e-09	CC
chr1:997765240	SNP	intergenic	1.06894e-09	CC
chr1:997765250	SNP	intergenic	9.69834e-09	CC
chr1:997765262	SNP	intergenic	1.46172e-08	CC
chr1:997765571	SNP	intergenic	2.0055e-09	CC
chr1:997765792	SNP	intergenic	2.95328e-09	CC
chr1:997765830	SNP	intergenic	2.83928e-09	CC
chr1:997765843	SNP	intergenic	1.32888e-08	CC
chr1:997765943	SNP	intergenic	1.14263e-08	CC
chr1:997766155	SNP	intergenic	9.66019e-10	CC
chr1:997766862	SNP	intergenic	2.39414e-08	CC
chr1:997766933	SNP	intergenic	3.2516e-10	CC
chr1:997767079	SNP	intergenic	1.10605e-09	CC
chr1:997767310	SNP	intergenic	2.83308e-08	CC
chr1:997767872	SNP	intergenic	9.88299e-10	CC
chr1:997768137	SNP	intergenic	1.05343e-07	CC
chr1:997768315	SNP	intergenic	7.25772e-10	CC
chr1:997768526	SNP	intergenic	1.38464e-09	CC
chr1:997768586	SNP	intergenic	9.7128e-11	CC
chr1:997768764	SNP	intergenic	2.71612e-10	CC
chr1:997768782	SNP	intergenic	5.00185e-09	CC
chr1:997768921	SNP	intergenic	8.95344e-09	CC
chr1:997769043	SNP	intergenic	5.90144e-08	CC
chr1:997769368	SNP	intergenic	3.39812e-09	CC
chr1:997769559	SNP	intergenic	1.20417e-08	CC
chr1:997769683	SNP	intergenic	1.0679e-07	CC
chr1:997769918	SNP	intergenic	9.14679e-09	CC
chr1:997769965	SNP	intergenic	1.17097e-09	CC
chr1:997770021	SNP	intergenic	5.23448e-09	CC
chr1:997770046	SNP	intergenic	1.0123e-08	CC
chr1:997770713	SNP	intergenic	2.1807e-09	CC
chr1:997770802	SNP	intergenic	5.14699e-10	CC
chr1:997770856	SNP	intergenic	1.86236e-09	CC
chr1:997771066	SNP	intergenic	5.72076e-09	CC
chr1:997771398	SNP	intergenic	1.43046e-09	CC
chr1:997771466	SNP	intergenic	1.8388e-09	CC
chr1:997771622	SNP	intergenic	2.47786e-09	CC
chr1:997771682	SNP	intergenic	5.63396e-09	CC
chr1:997772024	SNP	intergenic	3.66552e-08	CC
chr1:997772664	SNP	intergenic	3.07798e-09	CC
chr1:997772905	SNP	intergenic	1.05294e-08	CC
chr1:997773081	SNP	intergenic	5.57351e-10	CC
chr1:997773143	SNP	intergenic	1.0907e-07	CC
chr1:997773359	SNP	intergenic	1.03894e-07	CC
chr1:997773398	SNP	intergenic	1.02146e-08	CC
chr1:997773442	SNP	intergenic	2.00912e-09	CC
chr1:997773498	SNP	intergenic	1.043e-10	CC
chr1:997773797	SNP	intergenic	4.48167e-08	CC
chr1:997773798	SNP	intergenic	5.3371e-08	CC
chr1:997773828	SNP	intergenic	4.80474e-09	CC
chr1:997774096	SNP	intergenic	2.33201e-08	CC
chr1:997774190	SNP	intergenic	7.13584e-09	CC
chr1:997774311	SNP	intergenic	5.69578e-10	CC
chr1:997774413	SNP	intergenic	3.09278e-09	CC
chr1:997774527	SNP	intergenic	3.20827e-08	CC
chr1:997774602	SNP	intergenic	8.67841e-09	CC
chr1:997774614	SNP	intergenic	5.83066e-10	CC
chr1:997774762	SNP	intergenic	2.03531e-08	CC
chr1:997774875	SNP	intergenic	1.15106e-07	CC
chr1:997775085	SNP	intergenic	1.55165e-10	CC
chr1:997775762	SNP	intergenic	2.21682e-09	CC
chr1:997776074	SNP	intergenic	7.53562e-09	CC
chr1:997776547	SNP	intergenic	5.57325e-10	CC
chr1:997776753	SNP	intergenic	4.56205e-08	CC
chr1:997776861	SNP	intergenic	2.96337e-10	CC
chr1:997776936	SNP	intergenic	2.03231e-09	CC
chr1:997777137	SNP	intergenic	7.18045e-10	CC
chr1:997777154	SNP	intergenic	8.93041e-09	CC
chr1:997777837	SNP	intergenic	1.69121e-08	CC
chr1:997778209	SNP	intergenic	4.77388e-08	CC
chr1:997778499	SNP	intergenic	1.37269e-08	CC
chr1:997778826	SNP	intergenic	4.52718e-09	CC
chr1:997779355	SNP	intergenic	1.05895e-08	CC
chr1:997787995	SNP	intergenic	1.21699e-07	CC
chr1:997788328	SNP	intergenic	1.33283e-07	CC
chr1:997790425	SNP	intergenic	6.17552e-08	CC
chr1:997798193	SNP	intergenic	3.94204e-08	CC
chr1:997798610	SNP	intergenic	6.74903e-08	CC
chr1:997798766	SNP	intergenic	5.91707e-08	CC
chr1:997798782	SNP	intergenic	3.01688e-08	CC
chr1:997807282	SNP	intergenic	4.42603e-08	CC
chr1:997807818	SNP	intergenic	9.01589e-09	CC
chr1:997808445	SNP	intergenic	1.34166e-07	CC
chr1:997812221	SNP	intergenic	7.05953e-08	CC
chr1:997819776	SNP	intergenic	8.27151e-08	CC
chr1:997821530	SNP	intergenic	7.87738e-08	CC
chr1:997827955	SNP	intergenic	4.42384e-08	CC
chr1:997828898	SNP	intergenic	4.5964e-08	CC
chr1:997851077	SNP	intergenic	9.24872e-08	CC
chr1:997858448	SNP	intergenic	6.90839e-09	CC
chr1:997870866	SNP	intergenic	4.52248e-08	CC
chr1:997884453	SNP	intergenic	4.96685e-08	CC
chr1:997888406	SNP	intergenic	6.81393e-08	CC
chr1:997912373	SNP	intergenic	4.6425e-08	CC
chr1:997915740	SNP	intergenic	8.40884e-08	CC
chr1:997917351	SNP	intergenic	6.11625e-08	CC
chr1:997918023	SNP	intergenic	3.50776e-08	CC
chr1:997921348	SNP	intergenic	3.45422e-08	CC
chr1:997950738	SNP	intergenic	1.33053e-07	CC
chr1:997952253	SNP	intergenic	1.321e-07	CC
chr1:997973444	SNP	intergenic	8.82169e-08	CC
chr1:997978586	SNP	intergenic	1.05632e-07	CC
chr1:997995216	SNP	intergenic	3.3267e-08	CC
chr1:997995934	SNP	intergenic	1.26858e-07	CC
chr1:998004099	SNP	intergenic	5.15316e-08	CC
chr1:998048937	SNP	intergenic	1.8323e-08	CC
chr1:998465404	SNP	intergenic	8.02575e-09	CC
chr9:126682131	SNP	intergenic	1.07531e-07	CC
chr1:380444802	SNP	intergenic	7.59652e-08	HCC
chr1:749787333	SNP	intergenic	7.0334e-08	HCC
chr1:766584808	SNP	intergenic	5.93983e-08	HCC
chr12:396767394	SNP	intergenic	6.11133e-08	HCC
chr3:630547527	SNP	intergenic	4.9152e-08	HCC
chr4:72919560	SNP	intergenic	9.24843e-08	HCC
chr5:605998777	SNP	intergenic	9.45698e-08	HCC
chr9:93753376	SNP	intergenic	6.37451e-08	HCC
chr10:44161154	InDel	intergenic	6.15707e-07	WBD
chr10:367769028	InDel	intergenic	4.51021e-07	WBD
chr10:368555634	InDel	intronic	3.32298e-07	WBD
chr10:370533958	InDel	intergenic	3.28017e-07	WBD
chr10:403940369	InDel	intronic	1.84027e-06	WBD
chr12:132108232	InDel	intergenic	1.30181e-06	WBD
chr12:132201698	InDel	intergenic	1.26185e-06	WBD
chr2:346894313	InDel	intergenic	1.21163e-07	WBD
chr3:329634086	InDel	intronic	1.99535e-06	WBD
chr7:423478573	InDel	intergenic	7.95359e-07	WBD
chr8:103511723	InDel	intergenic	1.80064e-06	WBD
chr1:461265440	InDel	intergenic	1.03889e-06	WOD
chr1:492275411	InDel	intergenic	2.78802e-06	WOD
chr1:1141093378	InDel	intergenic	1.7893e-06	WOD
chr10:366413198	InDel	intergenic	1.98707e-06	WOD
chr10:367769028	InDel	intergenic	5.21038e-07	WOD
chr10:368555634	InDel	intronic	1.07635e-06	WOD
chr10:370533958	InDel	intergenic	1.5604e-06	WOD
chr12:491437946	InDel	intergenic	4.40797e-07	WOD
chr12:526456984	InDel	intergenic	1.92497e-06	WOD
chr2:686627214	InDel	intergenic	2.96204e-06	WOD
chr3:82857347	InDel	intronic	2.43138e-06	WOD
chr3:210170931	InDel	intronic	7.17338e-07	WOD
chr3:529397583	InDel	intergenic	1.7609e-06	WOD
chr5:258642893	InDel	intergenic	4.52782e-08	WOD
chr5:388851257	InDel	intergenic	1.03019e-06	WOD
chr5:389022964	InDel	intergenic	7.56536e-07	WOD
chr5:389033507	InDel	intergenic	8.11919e-07	WOD
chr12:170054141	InDel	intergenic	3.36972e-07	MFA
chr12:170102691	InDel	intergenic	1.06185e-06	MFA
chr12:170184792	InDel	intergenic	7.04576e-07	MFA
chr5:76102531	InDel	intergenic	1.35302e-06	MFA
chr6:736874347	InDel	downstream	1.09294e-06	MFA
chr8:495335392	InDel	intergenic	3.23809e-06	MFA
chr1:215337439	InDel	intergenic	3.06486e-06	CCD
chr10:6736073	InDel	intronic	2.02948e-06	CCD
chr10:61778235	InDel	intronic	1.46685e-06	CCD
chr11:204261875	InDel	intergenic	1.76507e-07	CCD
chr11:495815021	InDel	intergenic	2.2479e-06	CCD
chr3:259830010	InDel	intergenic	1.77166e-07	CCD
chr3:282107365	InDel	intergenic	2.18836e-06	CCD
chr4:693457947	InDel	intergenic	1.39005e-06	CCD
chr4:767274697	InDel	intergenic	2.78199e-07	CCD
chr4:768736926	InDel	intergenic	1.13903e-06	CCD
chr5:80476943	InDel	intergenic	7.6917e-07	CCD
chr7:316168806	InDel	intergenic	1.32859e-06	CCD
chr7:316237747	InDel	intergenic	5.56482e-10	CCD
chr7:316240406	InDel	intergenic	7.46546e-08	CCD
chr7:316275354	InDel	intergenic	7.05244e-07	CCD
chr7:316284926	InDel	intergenic	1.44914e-06	CCD
chr7:316555922	InDel	intergenic	1.62124e-06	CCD
chr7:316557485	InDel	intergenic	2.72557e-06	CCD
chr7:316560511	InDel	intergenic	5.87943e-07	CCD
chr7:319996066	InDel	intergenic	2.58904e-06	CCD
chr7:320900309	InDel	intergenic	1.90022e-06	CCD
chr8:313904608	InDel	intergenic	3.22612e-06	CCD
chr8:334546278	InDel	intergenic	2.84668e-06	CCD
chr8:582952193	InDel	intergenic	1.2899e-07	CCD
chr9:486510678	InDel	intergenic	3.03998e-06	CCD
chr9:490811363	InDel	intergenic	4.88759e-07	CCD
chr1:831389681	InDel	intronic	1.82718e-06	TL
chr10:530178702	InDel	intergenic	1.2554e-06	TL
chr11:238328558	InDel	intergenic	3.05954e-08	TL
chr11:241241885	InDel	intergenic	2.8297e-06	TL
chr12:282050919	InDel	intergenic	6.33872e-07	TL
chr2:401212649	InDel	intergenic	3.54019e-07	TL
chr3:222550826	InDel	intergenic	7.78989e-07	TL
chr3:222638867	InDel	intergenic	8.59947e-07	TL
chr3:222730792	InDel	intergenic	7.56645e-07	TL
chr5:465042790	InDel	intergenic	6.82559e-07	TL
chr6:740390684	InDel	intronic	1.58968e-06	TL
chr10:500909538	InDel	intergenic	3.52463e-08	TW
chr10:506680375	InDel	intergenic	3.43972e-07	TW
chr11:598895183	InDel	intergenic	5.13494e-07	TW
chr4:74583329	InDel	intergenic	1.49589e-06	TW
chr4:74870432	InDel	intergenic	3.10433e-06	TW
chr4:701850239	InDel	intergenic	1.50439e-06	TW
chr4:745253977	InDel	intergenic	5.93963e-07	TW
chr4:745272264	InDel	intergenic	7.41379e-07	TW
chr4:745448318	InDel	intergenic	3.64827e-07	TW
chr7:384916590	InDel	intergenic	1.485e-06	TW
chr8:238327259	InDel	intergenic	2.9584e-06	TW
chr8:564095536	InDel	intergenic	1.57226e-06	TW
chr2:245564858	InDel	intergenic	1.40009e-06	TLW
chr3:595416948	InDel	intergenic	1.35829e-06	TLW
chr5:520420509	InDel	intergenic	1.51579e-06	TLW
chr1:60260616	InDel	intergenic	1.76604e-06	TWL
chr1:611673881	InDel	intergenic	1.04286e-07	TWL
chr1:877163191	InDel	intergenic	4.30691e-07	TWL
chr10:428365724	InDel	intergenic	2.537e-06	TWL
chr10:480530310	InDel	intergenic	2.45292e-06	TWL
chr11:190681463	InDel	intergenic	2.69195e-08	TWL
chr11:357278244	InDel	intergenic	1.35802e-06	TWL
chr12:260510569	InDel	intergenic	4.92792e-07	TWL
chr12:260550673	InDel	intergenic	1.55608e-06	TWL
chr12:260588500	InDel	intergenic	2.00175e-06	TWL
chr12:279762789	InDel	intergenic	1.21304e-06	TWL
chr12:279908360	InDel	intergenic	7.6242e-07	TWL
chr12:280041914	InDel	intergenic	1.95729e-06	TWL
chr2:198539102	InDel	intergenic	1.94133e-06	TWL
chr2:591233094	InDel	intergenic	3.33625e-07	TWL
chr3:147295266	InDel	intergenic	2.4825e-06	TWL
chr3:271978995	InDel	intergenic	1.83126e-06	TWL
chr3:272094188	InDel	intergenic	8.34598e-07	TWL
chr3:272096161	InDel	intergenic	1.52499e-08	TWL
chr3:272340747	InDel	intronic	1.85754e-06	TWL
chr3:272383174	InDel	intronic	2.57766e-06	TWL
chr3:272636954	InDel	intergenic	1.91953e-07	TWL
chr5:687068646	InDel	intronic	1.58687e-06	TWL
chr9:151060959	InDel	intergenic	1.94332e-06	TWL
chr9:219858384	InDel	intergenic	8.39472e-08	TWL
chr1:926054541	InDel	intergenic	1.92875e-06	TWT
chr12:280696337	InDel	intergenic	1.19699e-06	TWT
chr12:280779916	InDel	intergenic	1.07673e-07	TWT
chr12:558403231	InDel	intergenic	2.50144e-06	TWT
chr3:213013201	InDel	intergenic	2.60323e-06	TWT
chr4:329530913	InDel	intergenic	1.87477e-06	TWT
chr7:657804621	InDel	intergenic	2.49086e-06	TWT
chr8:249718961	InDel	intergenic	2.40754e-06	TWT
chr8:250041145	InDel	intergenic	3.28996e-06	TWT
chr8:250059342	InDel	intergenic	2.4829e-06	TWT
chr8:250220637	InDel	intergenic	5.33011e-09	TWT
chr8:250237899	InDel	intergenic	1.88603e-06	TWT
chr9:85586130	InDel	intergenic	1.49367e-06	TWT
chr1:164791659	InDel	intergenic	2.2086e-06	LC
chr11:245746764	InDel	intergenic	1.13624e-06	LC
chr11:245763592	InDel	intergenic	6.37916e-07	LC
chr12:9316558	InDel	intergenic	2.85091e-06	LC
chr5:571142410	InDel	intergenic	2.00251e-06	LC
chr7:108032806	InDel	intergenic	3.25036e-06	LC
chr7:698249420	InDel	intergenic	1.70345e-06	LC
chr9:139142850	InDel	intergenic	2.0291e-06	LC
chr9:151320037	InDel	intergenic	9.38715e-07	LC
chr1:275922605	InDel	intergenic	2.24841e-06	CC
chr1:997452697	InDel	exonic	6.51285e-13	CC
chr1:997460924	InDel	intergenic	2.93675e-08	CC
chr1:997461556	InDel	intergenic	3.79881e-09	CC
chr1:997461560	InDel	intergenic	3.79881e-09	CC
chr1:997465303	InDel	intergenic	6.89797e-09	CC
chr1:997467104	InDel	intergenic	4.54364e-07	CC
chr1:997470084	InDel	intergenic	6.78989e-07	CC
chr1:997472699	InDel	intergenic	1.03958e-07	CC
chr1:997477355	InDel	intergenic	1.00526e-06	CC
chr1:997479106	InDel	intergenic	9.51024e-08	CC
chr1:997488733	InDel	intergenic	3.17108e-07	CC
chr1:997499272	InDel	intergenic	2.81626e-07	CC
chr1:997522432	InDel	intergenic	8.3557e-08	CC
chr1:997531810	InDel	intergenic	9.50513e-07	CC
chr1:997538513	InDel	intergenic	1.0848e-07	CC
chr1:997554156	InDel	intergenic	1.2086e-07	CC
chr1:997564071	InDel	intergenic	9.1871e-08	CC
chr1:997566496	InDel	intergenic	6.32213e-09	CC
chr1:997566600	InDel	intergenic	2.8782e-08	CC
chr1:997586001	InDel	intergenic	9.18251e-07	CC
chr1:997590604	InDel	intergenic	5.55063e-09	CC
chr1:997597245	InDel	intergenic	3.01343e-07	CC
chr1:997607843	InDel	intergenic	8.80546e-10	CC
chr1:997609401	InDel	intergenic	6.86466e-07	CC
chr1:997623760	InDel	intergenic	5.52232e-09	CC
chr1:997625918	InDel	intergenic	4.83666e-07	CC
chr1:997626922	InDel	intergenic	1.72229e-06	CC
chr1:997629755	InDel	intergenic	1.04144e-07	CC
chr1:997631304	InDel	intergenic	5.4815e-10	CC
chr1:997637236	InDel	intergenic	6.40174e-09	CC
chr1:997646434	InDel	intergenic	1.98514e-07	CC
chr1:997648002	InDel	intergenic	7.01752e-09	CC
chr1:997655564	InDel	intergenic	5.6915e-11	CC
chr1:997658064	InDel	intergenic	1.13023e-07	CC
chr1:997663963	InDel	intergenic	1.4076e-06	CC
chr1:997664898	InDel	intergenic	5.35634e-10	CC
chr1:997672172	InDel	intergenic	5.45139e-07	CC
chr1:997685407	InDel	intergenic	3.46397e-08	CC
chr1:997686805	InDel	intergenic	2.77849e-08	CC
chr1:997703723	InDel	intergenic	5.82504e-08	CC
chr1:997746236	InDel	intergenic	2.84288e-09	CC
chr1:997749739	InDel	intergenic	1.47148e-06	CC
chr1:997750342	InDel	intergenic	2.81558e-07	CC
chr1:997767575	InDel	intergenic	6.59425e-08	CC
chr1:997805313	InDel	intergenic	1.55513e-06	CC
chr1:997896008	InDel	intergenic	2.91499e-06	CC
chr1:997904774	InDel	intergenic	1.35131e-06	CC
chr1:997907943	InDel	intergenic	2.20243e-06	CC
chr1:997921810	InDel	intergenic	8.9988e-07	CC
chr1:997950780	InDel	intergenic	2.61391e-06	CC
chr1:998001760	InDel	intergenic	1.94446e-06	CC
chr10:678146580	InDel	intergenic	2.52767e-06	CC
chr2:223481468	InDel	intergenic	2.26932e-06	CC
chr3:395509000	InDel	intronic	1.62988e-06	CC
chr8:315005123	InDel	intergenic	1.84004e-06	CC
chr1:764679216	InDel	intergenic	2.59965e-06	HCC
chr1:764836509	InDel	downstream	2.47714e-06	HCC
chr12:396707617	InDel	intergenic	4.92926e-07	HCC
chr4:72126480	InDel	intergenic	2.47314e-06	HCC
chr5:617095368	InDel	intronic	2.68335e-06	HCC
chr6:602182667	InDel	intergenic	2.75559e-06	HCC
chr9:94004236	InDel	exonic	3.77445e-07	HCC

## Sheet: Table S4.2
Table S4.2 Mutation sites significantly associated with 12 wood traits in GWAS based on EMMAX software
ID	Type	Location	Pvalue	Trait
chr10:361881312	SNP	intergenic	4.73123e-08	WBD
chr10:362509447	SNP	intergenic	6.8106e-08	WBD
chr10:362518090	SNP	intergenic	9.77234e-08	WBD
chr10:364058279	SNP	intergenic	8.21986e-08	WBD
chr10:365572242	SNP	intergenic	5.46235e-08	WBD
chr10:365643063	SNP	intergenic	5.97257e-09	WBD
chr10:365703872	SNP	intergenic	9.48735e-08	WBD
chr10:365709595	SNP	intergenic	9.63368e-09	WBD
chr10:365709852	SNP	intergenic	1.21206e-07	WBD
chr10:365902016	SNP	intergenic	1.04317e-08	WBD
chr10:365946584	SNP	intergenic	3.90838e-08	WBD
chr10:365965681	SNP	intergenic	1.26706e-07	WBD
chr10:366129128	SNP	intergenic	2.372e-08	WBD
chr12:634514041	SNP	intergenic	9.93822e-08	WBD
chr12:634539471	SNP	intergenic	5.90837e-08	WBD
chr12:634539472	SNP	intergenic	4.96069e-08	WBD
chr12:634562943	SNP	intergenic	5.17486e-08	WBD
chr12:634634420	SNP	intergenic	6.18748e-09	WBD
chr2:278785499	SNP	intergenic	9.53945e-09	WBD
chr3:313401002	SNP	intergenic	2.52321e-08	WBD
chr3:573159105	SNP	intergenic	2.49238e-08	WBD
chr10:362509447	SNP	intergenic	4.59684e-08	WOD
chr10:365643063	SNP	intergenic	5.04298e-08	WOD
chr10:365709595	SNP	intergenic	6.86246e-09	WOD
chr10:365902016	SNP	intergenic	7.90884e-09	WOD
chr11:486549345	SNP	intergenic	1.28786e-07	WOD
chr11:486549349	SNP	intergenic	1.28786e-07	WOD
chr12:526727549	SNP	intronic	9.09722e-08	WOD
chr12:527048390	SNP	intergenic	4.7244e-08	WOD
chr12:527305462	SNP	intergenic	9.50011e-08	WOD
chr2:159312362	SNP	intergenic	1.3795e-07	WOD
chr3:312599399	SNP	intergenic	9.02117e-08	WOD
chr4:683256113	SNP	intergenic	1.75836e-08	WOD
chr5:387948258	SNP	intergenic	1.66034e-08	WOD
chr5:387964058	SNP	intergenic	1.04096e-08	WOD
chr5:388035786	SNP	intergenic	9.68037e-08	WOD
chr5:388091257	SNP	intergenic	1.18374e-07	WOD
chr5:388142784	SNP	intergenic	3.15052e-08	WOD
chr5:388166233	SNP	intergenic	6.35871e-08	WOD
chr5:388233632	SNP	intergenic	8.21756e-08	WOD
chr5:388352299	SNP	intronic	1.79148e-08	WOD
chr5:388406608	SNP	intronic	4.06163e-09	WOD
chr5:388514220	SNP	intergenic	7.168e-08	WOD
chr5:388532904	SNP	intergenic	1.32051e-07	WOD
chr5:388547104	SNP	intergenic	5.89754e-08	WOD
chr5:388551077	SNP	intergenic	9.88901e-08	WOD
chr5:388559915	SNP	intergenic	2.29139e-08	WOD
chr5:388581728	SNP	intergenic	1.8244e-08	WOD
chr5:388594442	SNP	intergenic	7.37875e-08	WOD
chr5:388699392	SNP	intergenic	1.01011e-07	WOD
chr5:388734756	SNP	intergenic	7.33826e-09	WOD
chr5:388766820	SNP	intergenic	9.70157e-08	WOD
chr5:388786470	SNP	intergenic	1.05344e-07	WOD
chr5:388860393	SNP	intergenic	8.04853e-08	WOD
chr5:388942921	SNP	intergenic	5.84829e-08	WOD
chr7:569148744	SNP	intergenic	1.25668e-07	WOD
chr1:1029012070	SNP	intergenic	1.32369e-07	MFA
chr10:581520307	SNP	intergenic	4.89418e-08	MFA
chr12:170098839	SNP	intergenic	5.11274e-08	MFA
chr12:170289118	SNP	intergenic	4.55104e-08	MFA
chr12:170306261	SNP	intergenic	1.1046e-07	MFA
chr12:170533404	SNP	intergenic	9.41814e-08	MFA
chr12:614891023	SNP	intergenic	9.60739e-08	MFA
chr5:709304945	SNP	intergenic	8.34965e-08	MFA
chr6:736585936	SNP	intergenic	7.9063e-08	MFA
chr6:736598412	SNP	intergenic	1.58504e-08	MFA
chr6:736608020	SNP	intergenic	7.51501e-08	MFA
chr1:831254929	SNP	intergenic	9.22466e-08	TL
chr1:831348082	SNP	intergenic	1.1308e-07	TL
chr11:238351990	SNP	intergenic	9.05397e-08	TL
chr11:238355833	SNP	intergenic	3.58888e-08	TL
chr11:238414358	SNP	intergenic	8.54339e-08	TL
chr11:238486767	SNP	intergenic	5.83766e-08	TL
chr11:238914149	SNP	intergenic	1.20148e-07	TL
chr11:241051946	SNP	intergenic	8.97217e-08	TL
chr11:566259748	SNP	intergenic	6.56259e-08	TL
chr4:422583398	SNP	intergenic	6.71581e-08	TL
chr4:422653831	SNP	intergenic	3.77642e-08	TL
chr5:465602884	SNP	intergenic	9.61812e-08	TL
chr1:139344625	SNP	intergenic	1.37e-07	TW
chr1:139349705	SNP	intergenic	9.36e-08	TW
chr1:139494597	SNP	intergenic	1.26e-07	TW
chr10:504449588	SNP	intergenic	1.07e-07	TW
chr10:504449589	SNP	intergenic	1.07e-07	TW
chr10:527400908	SNP	intergenic	1.22e-07	TW
chr12:178544059	SNP	intergenic	1.23e-07	TW
chr4:196900672	SNP	intergenic	1.05e-07	TW
chr4:740147127	SNP	intergenic	2.5e-08	TW
chr4:740147144	SNP	intergenic	4.18e-08	TW
chr4:744027251	SNP	intergenic	8.5e-08	TW
chr4:744359723	SNP	intergenic	5.84e-08	TW
chr4:744800331	SNP	intergenic	2.25e-08	TW
chr4:744899410	SNP	intergenic	3.55e-08	TW
chr4:744949385	SNP	intergenic	1.18e-07	TW
chr4:745073088	SNP	intergenic	3.51e-08	TW
chr4:745204602	SNP	intergenic	7.43e-08	TW
chr4:745300699	SNP	intergenic	1.61e-08	TW
chr4:745326133	SNP	intergenic	7.91e-08	TW
chr4:745372439	SNP	intergenic	7.55e-08	TW
chr5:178946411	SNP	intergenic	5.94e-08	TW
chr5:452331734	SNP	intergenic	1.27e-07	TW
chr6:652598844	SNP	intronic	1.03e-07	TW
chr12:279586611	SNP	intergenic	4.76e-08	TWT
chr12:280799841	SNP	intergenic	4.8e-08	TWT
chr12:280804428	SNP	intergenic	7.56e-08	TWT
chr12:280808435	SNP	intergenic	2.85e-08	TWT
chr12:280817520	SNP	intergenic	4.71e-08	TWT
chr12:280833314	SNP	intergenic	8.26e-09	TWT
chr12:280851194	SNP	intergenic	8.48e-08	TWT
chr2:532772394	SNP	intergenic	2.6e-08	TWT
chr3:219043953	SNP	intergenic	9.34e-08	TWT
chr7:658671204	SNP	intergenic	1.05e-07	TWT
chr8:249977540	SNP	intergenic	4.14e-08	TWT
chr8:250014646	SNP	intergenic	1.23e-07	TWT
chr8:250231603	SNP	intergenic	1.04e-07	TWT
chr1:60980222	SNP	intergenic	6.53e-08	TLW
chr11:417534177	SNP	intergenic	6.13e-08	TLW
chr3:595291705	SNP	intergenic	1e-07	TLW
chr5:30818119	SNP	intronic	1.09e-07	TLW
chr6:333839710	SNP	intergenic	2.68e-08	TLW
chr7:36436968	SNP	intronic	7.06e-08	TLW
chr7:36529526	SNP	intronic	7.4e-09	TLW
chr8:524224930	SNP	intergenic	3.03e-08	TLW
chr9:20159044	SNP	intergenic	1.38e-07	TLW
chr9:20159047	SNP	intergenic	1.38e-07	TLW
chr11:190681454	SNP	intergenic	2.35442e-08	TWL
chr12:260664637	SNP	intergenic	1.18605e-08	TWL
chr12:260685213	SNP	intergenic	8.17319e-08	TWL
chr12:260801761	SNP	intergenic	2.83352e-08	TWL
chr12:260801954	SNP	intergenic	3.61424e-08	TWL
chr12:260803954	SNP	intergenic	5.39021e-08	TWL
chr12:279493101	SNP	intergenic	9.37374e-08	TWL
chr12:279586611	SNP	intergenic	1.32845e-07	TWL
chr12:279654137	SNP	intergenic	8.6684e-08	TWL
chr12:279829021	SNP	intergenic	7.86752e-08	TWL
chr12:279835724	SNP	intergenic	3.85506e-08	TWL
chr12:279930490	SNP	intergenic	1.26821e-07	TWL
chr12:279936870	SNP	intergenic	8.38101e-08	TWL
chr12:280020665	SNP	intergenic	3.81693e-09	TWL
chr12:280131216	SNP	intergenic	3.49793e-08	TWL
chr12:282227936	SNP	intergenic	9.22758e-08	TWL
chr12:402127825	SNP	intergenic	3.11902e-08	TWL
chr12:402236803	SNP	intergenic	9.78713e-08	TWL
chr12:402246963	SNP	intergenic	1.11677e-07	TWL
chr12:402253998	SNP	intergenic	5.40012e-08	TWL
chr12:402277263	SNP	intergenic	8.12046e-08	TWL
chr12:425043892	SNP	intergenic	4.72045e-08	TWL
chr12:425043894	SNP	intergenic	4.26552e-08	TWL
chr12:425043896	SNP	intergenic	3.76779e-08	TWL
chr3:271771448	SNP	intergenic	4.44668e-08	TWL
chr3:271834477	SNP	intergenic	1.1494e-07	TWL
chr3:271862949	SNP	intergenic	3.42456e-09	TWL
chr3:271873861	SNP	intergenic	2.09906e-08	TWL
chr3:271918829	SNP	intergenic	1.50558e-08	TWL
chr3:271949870	SNP	intergenic	8.46635e-08	TWL
chr3:271959861	SNP	intergenic	1.93694e-08	TWL
chr3:272016632	SNP	intergenic	7.9231e-08	TWL
chr3:272029805	SNP	intergenic	3.82921e-09	TWL
chr3:272039582	SNP	intergenic	2.86457e-09	TWL
chr3:272042784	SNP	intergenic	2.99686e-08	TWL
chr3:272043559	SNP	intergenic	8.08294e-08	TWL
chr3:272043847	SNP	intergenic	9.86746e-09	TWL
chr3:272081975	SNP	intergenic	4.8149e-11	TWL
chr3:272083370	SNP	intergenic	4.27212e-08	TWL
chr3:272084500	SNP	intergenic	2.20067e-08	TWL
chr3:272088633	SNP	intergenic	2.80538e-08	TWL
chr3:272092790	SNP	intergenic	5.25561e-09	TWL
chr3:272093465	SNP	intergenic	1.00056e-07	TWL
chr3:272104543	SNP	intergenic	1.29989e-08	TWL
chr3:272134958	SNP	intergenic	1.90698e-10	TWL
chr3:272140270	SNP	intergenic	9.28336e-08	TWL
chr3:272163127	SNP	intergenic	3.62941e-08	TWL
chr3:272164161	SNP	intergenic	1.69279e-08	TWL
chr3:272173178	SNP	intergenic	6.95301e-09	TWL
chr3:272280742	SNP	intergenic	7.43409e-09	TWL
chr3:272604798	SNP	intergenic	2.08151e-08	TWL
chr3:773249045	SNP	intergenic	6.06571e-08	TWL
chr6:415155938	SNP	intergenic	4.57065e-08	TWL
chr7:116104393	SNP	intergenic	8.20221e-08	TWL
chr7:659304154	SNP	intergenic	1.10915e-07	TWL
chr8:72702328	SNP	intergenic	1.28744e-07	TWL
chr6:107187070	SNP	intergenic	1.2e-07	LC
chr1:691157956	SNP	intergenic	1.34244e-07	CC
chr1:997196864	SNP	intergenic	1.19322e-07	CC
chr1:997211815	SNP	intergenic	8.22105e-08	CC
chr1:997215583	SNP	intergenic	1.54229e-08	CC
chr1:997235200	SNP	intergenic	1.41739e-08	CC
chr1:997303710	SNP	intergenic	3.01065e-08	CC
chr1:997321438	SNP	intergenic	1.03426e-08	CC
chr1:997352313	SNP	intergenic	6.52522e-09	CC
chr1:997370943	SNP	intergenic	6.0217e-08	CC
chr1:997371252	SNP	intergenic	4.14778e-08	CC
chr1:997394567	SNP	intergenic	2.2409e-10	CC
chr1:997396269	SNP	intergenic	7.75114e-08	CC
chr1:997409695	SNP	intergenic	9.31848e-08	CC
chr1:997430941	SNP	intergenic	3.4626e-09	CC
chr1:997452553	SNP	upstream	1.71345e-09	CC
chr1:997454377	SNP	exonic	2.42898e-09	CC
chr1:997455650	SNP	intronic	2.03371e-09	CC
chr1:997457515	SNP	downstream	2.56473e-10	CC
chr1:997458241	SNP	intergenic	5.03265e-09	CC
chr1:997458242	SNP	intergenic	7.98769e-09	CC
chr1:997458353	SNP	intergenic	1.80476e-08	CC
chr1:997459115	SNP	intergenic	3.18192e-09	CC
chr1:997459278	SNP	intergenic	9.25987e-10	CC
chr1:997459318	SNP	intergenic	5.96729e-09	CC
chr1:997459697	SNP	intergenic	5.81406e-10	CC
chr1:997459842	SNP	intergenic	3.94856e-09	CC
chr1:997459995	SNP	intergenic	8.39604e-10	CC
chr1:997460470	SNP	intergenic	3.60574e-10	CC
chr1:997460576	SNP	intergenic	3.0335e-08	CC
chr1:997460584	SNP	intergenic	2.94029e-08	CC
chr1:997460611	SNP	intergenic	5.80558e-08	CC
chr1:997460714	SNP	intergenic	1.3213e-07	CC
chr1:997460860	SNP	intergenic	9.48154e-09	CC
chr1:997461022	SNP	intergenic	1.32408e-07	CC
chr1:997461356	SNP	intergenic	3.1607e-08	CC
chr1:997461499	SNP	intergenic	3.45794e-08	CC
chr1:997461527	SNP	intergenic	8.81792e-08	CC
chr1:997461598	SNP	intergenic	4.50504e-08	CC
chr1:997462085	SNP	intergenic	2.76632e-08	CC
chr1:997462737	SNP	intergenic	6.82498e-08	CC
chr1:997463207	SNP	intergenic	1.84766e-09	CC
chr1:997463224	SNP	intergenic	1.18342e-09	CC
chr1:997463667	SNP	intergenic	2.75153e-08	CC
chr1:997463690	SNP	intergenic	4.73048e-09	CC
chr1:997463754	SNP	intergenic	6.93672e-10	CC
chr1:997464360	SNP	intergenic	9.78757e-10	CC
chr1:997464463	SNP	intergenic	4.26749e-08	CC
chr1:997464578	SNP	intergenic	4.23678e-08	CC
chr1:997464588	SNP	intergenic	1.03079e-07	CC
chr1:997464659	SNP	intergenic	2.87714e-08	CC
chr1:997464669	SNP	intergenic	4.68281e-08	CC
chr1:997464705	SNP	intergenic	2.01308e-08	CC
chr1:997464735	SNP	intergenic	3.60153e-09	CC
chr1:997464794	SNP	intergenic	2.48524e-09	CC
chr1:997464825	SNP	intergenic	4.99178e-11	CC
chr1:997464928	SNP	intergenic	4.11876e-09	CC
chr1:997464968	SNP	intergenic	1.43105e-08	CC
chr1:997465175	SNP	intergenic	4.26051e-09	CC
chr1:997465395	SNP	intergenic	8.11944e-09	CC
chr1:997465420	SNP	intergenic	1.13705e-08	CC
chr1:997465517	SNP	intergenic	9.84016e-09	CC
chr1:997465978	SNP	intergenic	1.27722e-08	CC
chr1:997465998	SNP	intergenic	4.69575e-09	CC
chr1:997466027	SNP	intergenic	1.81576e-08	CC
chr1:997466394	SNP	intergenic	1.33389e-09	CC
chr1:997467213	SNP	intergenic	9.57147e-11	CC
chr1:997467233	SNP	intergenic	2.12441e-09	CC
chr1:997467463	SNP	intergenic	2.46038e-08	CC
chr1:997468471	SNP	intergenic	1.46722e-09	CC
chr1:997468614	SNP	intergenic	1.90366e-10	CC
chr1:997468725	SNP	intergenic	2.50351e-09	CC
chr1:997468940	SNP	intergenic	5.16917e-09	CC
chr1:997468963	SNP	intergenic	6.49231e-08	CC
chr1:997469280	SNP	intergenic	3.44001e-09	CC
chr1:997469288	SNP	intergenic	6.06585e-09	CC
chr1:997469290	SNP	intergenic	1.05059e-08	CC
chr1:997470200	SNP	intergenic	9.23016e-09	CC
chr1:997470214	SNP	intergenic	4.37002e-08	CC
chr1:997470343	SNP	intergenic	5.10699e-08	CC
chr1:997470345	SNP	intergenic	5.10699e-08	CC
chr1:997470374	SNP	intergenic	6.11875e-09	CC
chr1:997470386	SNP	intergenic	8.1639e-10	CC
chr1:997470616	SNP	intergenic	1.61521e-08	CC
chr1:997471722	SNP	intergenic	6.72536e-09	CC
chr1:997471734	SNP	intergenic	3.89054e-09	CC
chr1:997471945	SNP	intergenic	1.19043e-07	CC
chr1:997472227	SNP	intergenic	4.83078e-09	CC
chr1:997472293	SNP	intergenic	6.35865e-09	CC
chr1:997472302	SNP	intergenic	1.0026e-08	CC
chr1:997472607	SNP	intergenic	5.22457e-09	CC
chr1:997472663	SNP	intergenic	5.25595e-08	CC
chr1:997473500	SNP	intergenic	2.97954e-10	CC
chr1:997474102	SNP	intergenic	6.21957e-09	CC
chr1:997474127	SNP	intergenic	1.2047e-09	CC
chr1:997475085	SNP	intergenic	3.20675e-08	CC
chr1:997476003	SNP	intergenic	2.45331e-10	CC
chr1:997476074	SNP	intergenic	1.29308e-08	CC
chr1:997476809	SNP	intergenic	1.1423e-08	CC
chr1:997476908	SNP	intergenic	5.31994e-08	CC
chr1:997477744	SNP	intergenic	1.35425e-10	CC
chr1:997477798	SNP	intergenic	5.14971e-09	CC
chr1:997478531	SNP	intergenic	4.014e-09	CC
chr1:997478549	SNP	intergenic	6.97107e-10	CC
chr1:997478875	SNP	intergenic	6.66558e-08	CC
chr1:997478944	SNP	intergenic	2.53373e-09	CC
chr1:997479167	SNP	intergenic	9.90941e-08	CC
chr1:997479212	SNP	intergenic	3.43182e-08	CC
chr1:997479297	SNP	intergenic	9.56538e-08	CC
chr1:997479400	SNP	intergenic	3.52206e-09	CC
chr1:997479699	SNP	intergenic	4.84646e-10	CC
chr1:997479723	SNP	intergenic	3.1292e-10	CC
chr1:997479754	SNP	intergenic	2.22125e-09	CC
chr1:997479764	SNP	intergenic	7.14029e-10	CC
chr1:997479891	SNP	intergenic	2.21257e-09	CC
chr1:997480481	SNP	intergenic	6.19721e-10	CC
chr1:997480657	SNP	intergenic	9.50999e-09	CC
chr1:997480662	SNP	intergenic	3.65499e-09	CC
chr1:997480663	SNP	intergenic	3.65499e-09	CC
chr1:997481009	SNP	intergenic	2.87964e-09	CC
chr1:997481043	SNP	intergenic	3.34967e-08	CC
chr1:997481427	SNP	intergenic	1.306e-08	CC
chr1:997481766	SNP	intergenic	5.30078e-08	CC
chr1:997481815	SNP	intergenic	5.83341e-09	CC
chr1:997481819	SNP	intergenic	4.84361e-09	CC
chr1:997481906	SNP	intergenic	8.67241e-10	CC
chr1:997482260	SNP	intergenic	1.77117e-08	CC
chr1:997482278	SNP	intergenic	9.01221e-09	CC
chr1:997482393	SNP	intergenic	4.90644e-09	CC
chr1:997482399	SNP	intergenic	5.09122e-09	CC
chr1:997482581	SNP	intergenic	2.56439e-08	CC
chr1:997482621	SNP	intergenic	2.19115e-08	CC
chr1:997482989	SNP	intergenic	1.72203e-10	CC
chr1:997483130	SNP	intergenic	2.91099e-10	CC
chr1:997483206	SNP	intergenic	2.5855e-09	CC
chr1:997484187	SNP	intergenic	1.07772e-07	CC
chr1:997484438	SNP	intergenic	3.51926e-08	CC
chr1:997484765	SNP	intergenic	1.15263e-08	CC
chr1:997484819	SNP	intergenic	8.64344e-08	CC
chr1:997485063	SNP	intergenic	3.6982e-09	CC
chr1:997485235	SNP	intergenic	5.48341e-10	CC
chr1:997485247	SNP	intergenic	2.88162e-10	CC
chr1:997485425	SNP	intergenic	3.13354e-09	CC
chr1:997485451	SNP	intergenic	5.90143e-10	CC
chr1:997485532	SNP	intergenic	2.19818e-10	CC
chr1:997485556	SNP	intergenic	3.45173e-09	CC
chr1:997485613	SNP	intergenic	2.69909e-09	CC
chr1:997485646	SNP	intergenic	7.11902e-09	CC
chr1:997485741	SNP	intergenic	7.16137e-08	CC
chr1:997485779	SNP	intergenic	8.54962e-08	CC
chr1:997485912	SNP	intergenic	9.60066e-08	CC
chr1:997485957	SNP	intergenic	4.31458e-08	CC
chr1:997486816	SNP	intergenic	2.6833e-09	CC
chr1:997486959	SNP	intergenic	2.04611e-09	CC
chr1:997486982	SNP	intergenic	1.99792e-08	CC
chr1:997487059	SNP	intergenic	3.55106e-08	CC
chr1:997487141	SNP	intergenic	6.34669e-08	CC
chr1:997487158	SNP	intergenic	2.02504e-08	CC
chr1:997487180	SNP	intergenic	5.31675e-09	CC
chr1:997487204	SNP	intergenic	2.42606e-09	CC
chr1:997487217	SNP	intergenic	6.8022e-09	CC
chr1:997487305	SNP	intergenic	1.13912e-08	CC
chr1:997487315	SNP	intergenic	4.56673e-09	CC
chr1:997487414	SNP	intergenic	1.36732e-07	CC
chr1:997487504	SNP	intergenic	3.63342e-10	CC
chr1:997487592	SNP	intergenic	1.34092e-11	CC
chr1:997487618	SNP	intergenic	3.72018e-11	CC
chr1:997487654	SNP	intergenic	1.91695e-09	CC
chr1:997487746	SNP	intergenic	8.5263e-08	CC
chr1:997487821	SNP	intergenic	1.30695e-07	CC
chr1:997487978	SNP	intergenic	2.04587e-08	CC
chr1:997488011	SNP	intergenic	1.76358e-09	CC
chr1:997488078	SNP	intergenic	1.68214e-09	CC
chr1:997488158	SNP	intergenic	9.85431e-10	CC
chr1:997488227	SNP	intergenic	1.94188e-08	CC
chr1:997488290	SNP	intergenic	1.13503e-10	CC
chr1:997488308	SNP	intergenic	8.71504e-11	CC
chr1:997488398	SNP	intergenic	1.14266e-08	CC
chr1:997488597	SNP	intergenic	5.19515e-11	CC
chr1:997488635	SNP	intergenic	2.38936e-11	CC
chr1:997488809	SNP	intergenic	1.19162e-09	CC
chr1:997488931	SNP	intergenic	7.31215e-11	CC
chr1:997488962	SNP	intergenic	5.83151e-09	CC
chr1:997489043	SNP	intergenic	6.47786e-08	CC
chr1:997489278	SNP	intergenic	7.09312e-09	CC
chr1:997489311	SNP	intergenic	1.03655e-09	CC
chr1:997489370	SNP	intergenic	3.40838e-10	CC
chr1:997489417	SNP	intergenic	2.02721e-08	CC
chr1:997489420	SNP	intergenic	3.96946e-08	CC
chr1:997489491	SNP	intergenic	2.73265e-08	CC
chr1:997489621	SNP	intergenic	6.00049e-08	CC
chr1:997489687	SNP	intergenic	6.04884e-08	CC
chr1:997489944	SNP	intergenic	1.09061e-07	CC
chr1:997490073	SNP	intergenic	1.04317e-07	CC
chr1:997490200	SNP	intergenic	1.15268e-07	CC
chr1:997490224	SNP	intergenic	2.95785e-08	CC
chr1:997490500	SNP	intergenic	1.4775e-09	CC
chr1:997490595	SNP	intergenic	3.06488e-10	CC
chr1:997490622	SNP	intergenic	9.99773e-09	CC
chr1:997490709	SNP	intergenic	3.4054e-08	CC
chr1:997490737	SNP	intergenic	2.04443e-08	CC
chr1:997490882	SNP	intergenic	3.16622e-09	CC
chr1:997490889	SNP	intergenic	8.64049e-09	CC
chr1:997491026	SNP	intergenic	8.48018e-08	CC
chr1:997491096	SNP	intergenic	3.26193e-10	CC
chr1:997491150	SNP	intergenic	1.66781e-08	CC
chr1:997491172	SNP	intergenic	2.49545e-08	CC
chr1:997491181	SNP	intergenic	5.02546e-08	CC
chr1:997491198	SNP	intergenic	3.0336e-08	CC
chr1:997491241	SNP	intergenic	2.41581e-09	CC
chr1:997491333	SNP	intergenic	5.60134e-09	CC
chr1:997491441	SNP	intergenic	1.04214e-08	CC
chr1:997491675	SNP	intergenic	2.57601e-10	CC
chr1:997491719	SNP	intergenic	6.29456e-09	CC
chr1:997491746	SNP	intergenic	1.50204e-08	CC
chr1:997491833	SNP	intergenic	1.09879e-09	CC
chr1:997491883	SNP	intergenic	2.5987e-09	CC
chr1:997491954	SNP	intergenic	7.78802e-08	CC
chr1:997492123	SNP	intergenic	4.58565e-10	CC
chr1:997492140	SNP	intergenic	3.67039e-09	CC
chr1:997492312	SNP	intergenic	5.98478e-08	CC
chr1:997492443	SNP	intergenic	4.23769e-10	CC
chr1:997492468	SNP	intergenic	1.14853e-09	CC
chr1:997492501	SNP	intergenic	2.01742e-09	CC
chr1:997492544	SNP	intergenic	2.46265e-08	CC
chr1:997492778	SNP	intergenic	1.89451e-11	CC
chr1:997492932	SNP	intergenic	5.48572e-08	CC
chr1:997492959	SNP	intergenic	2.38088e-08	CC
chr1:997493060	SNP	intergenic	3.28888e-10	CC
chr1:997493160	SNP	intergenic	2.7315e-08	CC
chr1:997493174	SNP	intergenic	9.13876e-08	CC
chr1:997493276	SNP	intergenic	1.23997e-07	CC
chr1:997493359	SNP	intergenic	6.17542e-09	CC
chr1:997493360	SNP	intergenic	3.20524e-08	CC
chr1:997493447	SNP	intergenic	1.79284e-08	CC
chr1:997493530	SNP	intergenic	1.67795e-08	CC
chr1:997493534	SNP	intergenic	1.65841e-08	CC
chr1:997493891	SNP	intergenic	2.97486e-09	CC
chr1:997494014	SNP	intergenic	8.5655e-09	CC
chr1:997494131	SNP	intergenic	2.26475e-09	CC
chr1:997494457	SNP	intergenic	2.45542e-09	CC
chr1:997494590	SNP	intergenic	1.14296e-08	CC
chr1:997494618	SNP	intergenic	8.1238e-09	CC
chr1:997494740	SNP	intergenic	1.02693e-08	CC
chr1:997495041	SNP	intergenic	5.54962e-08	CC
chr1:997495576	SNP	intergenic	6.93086e-08	CC
chr1:997495604	SNP	intergenic	5.64455e-08	CC
chr1:997495707	SNP	intergenic	1.20254e-07	CC
chr1:997495850	SNP	intergenic	1.04754e-07	CC
chr1:997496236	SNP	intergenic	8.17344e-10	CC
chr1:997496332	SNP	intergenic	4.31751e-08	CC
chr1:997496814	SNP	intergenic	3.06332e-08	CC
chr1:997497268	SNP	intergenic	3.11172e-08	CC
chr1:997497293	SNP	intergenic	3.07219e-08	CC
chr1:997497358	SNP	intergenic	1.82788e-08	CC
chr1:997497539	SNP	intergenic	4.07877e-08	CC
chr1:997497918	SNP	intergenic	9.02158e-09	CC
chr1:997498085	SNP	intergenic	9.4466e-09	CC
chr1:997498324	SNP	intergenic	1.31103e-07	CC
chr1:997498563	SNP	intergenic	3.42485e-09	CC
chr1:997498635	SNP	intergenic	1.12751e-07	CC
chr1:997498780	SNP	intergenic	1.05119e-07	CC
chr1:997498801	SNP	intergenic	1.23682e-07	CC
chr1:997499245	SNP	intergenic	8.98015e-08	CC
chr1:997500386	SNP	intergenic	7.75233e-11	CC
chr1:997500447	SNP	intergenic	4.41963e-09	CC
chr1:997500599	SNP	intergenic	1.33742e-08	CC
chr1:997500651	SNP	intergenic	8.37372e-10	CC
chr1:997500781	SNP	intergenic	6.37491e-09	CC
chr1:997500890	SNP	intergenic	9.95311e-08	CC
chr1:997501492	SNP	intergenic	7.11938e-08	CC
chr1:997501504	SNP	intergenic	3.98405e-08	CC
chr1:997501567	SNP	intergenic	1.2068e-08	CC
chr1:997501669	SNP	intergenic	2.56893e-09	CC
chr1:997501727	SNP	intergenic	1.88738e-08	CC
chr1:997501744	SNP	intergenic	2.22345e-08	CC
chr1:997501785	SNP	intergenic	1.82736e-08	CC
chr1:997502099	SNP	intergenic	1.46286e-09	CC
chr1:997502232	SNP	intergenic	2.04441e-10	CC
chr1:997502260	SNP	intergenic	3.58776e-09	CC
chr1:997502409	SNP	intergenic	5.43193e-09	CC
chr1:997502846	SNP	intergenic	2.74662e-10	CC
chr1:997502994	SNP	intergenic	8.25324e-09	CC
chr1:997503003	SNP	intergenic	1.24145e-08	CC
chr1:997503045	SNP	intergenic	1.28691e-07	CC
chr1:997503066	SNP	intergenic	1.13432e-07	CC
chr1:997503102	SNP	intergenic	1.53151e-08	CC
chr1:997503381	SNP	intergenic	1.73904e-10	CC
chr1:997503400	SNP	intergenic	1.1398e-08	CC
chr1:997503571	SNP	intergenic	4.25282e-08	CC
chr1:997503747	SNP	intergenic	6.20743e-08	CC
chr1:997503837	SNP	intergenic	4.99948e-08	CC
chr1:997504044	SNP	intergenic	8.69995e-10	CC
chr1:997504161	SNP	intergenic	6.26464e-08	CC
chr1:997504358	SNP	intergenic	5.28254e-10	CC
chr1:997504376	SNP	intergenic	1.97065e-10	CC
chr1:997504718	SNP	intergenic	4.28288e-10	CC
chr1:997504785	SNP	intergenic	1.26363e-09	CC
chr1:997505109	SNP	intergenic	4.43679e-12	CC
chr1:997505162	SNP	intergenic	3.3296e-08	CC
chr1:997506789	SNP	intergenic	8.61387e-10	CC
chr1:997508651	SNP	intergenic	2.36779e-09	CC
chr1:997508690	SNP	intergenic	1.95343e-09	CC
chr1:997508703	SNP	intergenic	3.00027e-09	CC
chr1:997510375	SNP	intergenic	1.30232e-08	CC
chr1:997512086	SNP	intergenic	1.19054e-08	CC
chr1:997512150	SNP	intergenic	4.86323e-09	CC
chr1:997512364	SNP	intergenic	8.40957e-08	CC
chr1:997512471	SNP	intergenic	1.38948e-07	CC
chr1:997512530	SNP	intergenic	9.37456e-09	CC
chr1:997512531	SNP	intergenic	9.37456e-09	CC
chr1:997512744	SNP	intergenic	5.49065e-09	CC
chr1:997512838	SNP	intergenic	9.06765e-09	CC
chr1:997512861	SNP	intergenic	5.08182e-08	CC
chr1:997512998	SNP	intergenic	1.68775e-08	CC
chr1:997513190	SNP	intergenic	6.36607e-08	CC
chr1:997513196	SNP	intergenic	2.70628e-08	CC
chr1:997513414	SNP	intergenic	3.85531e-09	CC
chr1:997513797	SNP	intergenic	4.46798e-09	CC
chr1:997513915	SNP	intergenic	2.69352e-09	CC
chr1:997514054	SNP	intergenic	7.90581e-08	CC
chr1:997514110	SNP	intergenic	1.55653e-08	CC
chr1:997514118	SNP	intergenic	1.81448e-08	CC
chr1:997514164	SNP	intergenic	5.15347e-09	CC
chr1:997514296	SNP	intergenic	9.44269e-08	CC
chr1:997514419	SNP	intergenic	5.94627e-09	CC
chr1:997514437	SNP	intergenic	4.09634e-09	CC
chr1:997514490	SNP	intergenic	3.40201e-08	CC
chr1:997514644	SNP	intergenic	9.43297e-09	CC
chr1:997514672	SNP	intergenic	6.68792e-11	CC
chr1:997514852	SNP	intergenic	3.54951e-08	CC
chr1:997514983	SNP	intergenic	1.53212e-08	CC
chr1:997515322	SNP	intergenic	6.70943e-08	CC
chr1:997515746	SNP	intergenic	2.10037e-09	CC
chr1:997515896	SNP	intergenic	9.83643e-08	CC
chr1:997515931	SNP	intergenic	5.22956e-08	CC
chr1:997516719	SNP	intergenic	1.03548e-08	CC
chr1:997516881	SNP	intergenic	1.61345e-08	CC
chr1:997516895	SNP	intergenic	1.27165e-07	CC
chr1:997517631	SNP	intergenic	1.57508e-09	CC
chr1:997517835	SNP	intergenic	2.81047e-09	CC
chr1:997518122	SNP	intergenic	1.0019e-08	CC
chr1:997518636	SNP	intergenic	3.325e-08	CC
chr1:997518659	SNP	intergenic	6.0751e-08	CC
chr1:997519739	SNP	intergenic	3.74784e-09	CC
chr1:997519769	SNP	intergenic	1.33954e-08	CC
chr1:997520048	SNP	intergenic	3.88851e-08	CC
chr1:997520476	SNP	intergenic	5.59206e-09	CC
chr1:997520666	SNP	intergenic	1.09104e-08	CC
chr1:997520733	SNP	intergenic	2.63592e-11	CC
chr1:997520753	SNP	intergenic	7.93225e-10	CC
chr1:997521093	SNP	intergenic	9.08125e-09	CC
chr1:997521892	SNP	intergenic	8.71249e-08	CC
chr1:997522016	SNP	intergenic	2.41612e-08	CC
chr1:997522032	SNP	intergenic	5.37106e-09	CC
chr1:997522059	SNP	intergenic	2.84197e-08	CC
chr1:997522065	SNP	intergenic	8.15126e-09	CC
chr1:997522134	SNP	intergenic	6.40691e-09	CC
chr1:997522197	SNP	intergenic	1.20827e-09	CC
chr1:997522712	SNP	intergenic	1.06168e-07	CC
chr1:997522872	SNP	intergenic	1.01011e-08	CC
chr1:997526375	SNP	intergenic	5.22834e-08	CC
chr1:997526601	SNP	intergenic	2.46351e-08	CC
chr1:997526898	SNP	intergenic	9.81722e-08	CC
chr1:997526899	SNP	intergenic	9.81722e-08	CC
chr1:997527560	SNP	intergenic	6.72324e-10	CC
chr1:997529136	SNP	intergenic	1.48128e-09	CC
chr1:997529301	SNP	intergenic	9.0368e-08	CC
chr1:997529769	SNP	intergenic	1.72262e-08	CC
chr1:997529988	SNP	intergenic	8.04655e-08	CC
chr1:997530323	SNP	intergenic	8.59214e-08	CC
chr1:997530499	SNP	intergenic	3.94345e-10	CC
chr1:997531063	SNP	intergenic	7.38378e-09	CC
chr1:997531160	SNP	intergenic	8.37727e-09	CC
chr1:997531561	SNP	intergenic	3.77992e-09	CC
chr1:997531612	SNP	intergenic	5.84959e-08	CC
chr1:997531798	SNP	intergenic	6.04215e-08	CC
chr1:997532036	SNP	intergenic	4.0643e-10	CC
chr1:997532090	SNP	intergenic	1.14987e-08	CC
chr1:997533642	SNP	intergenic	2.61038e-08	CC
chr1:997537319	SNP	intergenic	6.12409e-08	CC
chr1:997537351	SNP	intergenic	2.28094e-08	CC
chr1:997537472	SNP	intergenic	4.19806e-08	CC
chr1:997537485	SNP	intergenic	4.45175e-08	CC
chr1:997537693	SNP	intergenic	1.81828e-09	CC
chr1:997537731	SNP	intergenic	6.24452e-08	CC
chr1:997537966	SNP	intergenic	4.69761e-09	CC
chr1:997538159	SNP	intergenic	8.18275e-09	CC
chr1:997538317	SNP	intergenic	7.51726e-08	CC
chr1:997538496	SNP	intergenic	2.28743e-08	CC
chr1:997538679	SNP	intergenic	6.17658e-08	CC
chr1:997538818	SNP	intergenic	9.70984e-08	CC
chr1:997538967	SNP	intergenic	2.9922e-09	CC
chr1:997538992	SNP	intergenic	2.42233e-09	CC
chr1:997539234	SNP	intergenic	2.84019e-09	CC
chr1:997539264	SNP	intergenic	3.67908e-09	CC
chr1:997539421	SNP	intergenic	3.07745e-09	CC
chr1:997539430	SNP	intergenic	4.01677e-09	CC
chr1:997539715	SNP	intergenic	8.81928e-11	CC
chr1:997539719	SNP	intergenic	8.81928e-11	CC
chr1:997540176	SNP	intergenic	3.7613e-08	CC
chr1:997540196	SNP	intergenic	3.11055e-08	CC
chr1:997540219	SNP	intergenic	3.18332e-08	CC
chr1:997540288	SNP	intergenic	1.07764e-08	CC
chr1:997540496	SNP	intergenic	9.31189e-09	CC
chr1:997540754	SNP	intergenic	1.91971e-09	CC
chr1:997540816	SNP	intergenic	4.69023e-09	CC
chr1:997540962	SNP	intergenic	2.59207e-08	CC
chr1:997541012	SNP	intergenic	1.16083e-07	CC
chr1:997541887	SNP	intergenic	1.20272e-10	CC
chr1:997543769	SNP	intergenic	1.65374e-08	CC
chr1:997543810	SNP	intergenic	3.81938e-08	CC
chr1:997544004	SNP	intergenic	2.69928e-09	CC
chr1:997544073	SNP	intergenic	1.99909e-09	CC
chr1:997544272	SNP	intergenic	5.7823e-09	CC
chr1:997544283	SNP	intergenic	2.19981e-08	CC
chr1:997544979	SNP	intergenic	4.34308e-09	CC
chr1:997545394	SNP	intergenic	7.35841e-08	CC
chr1:997545467	SNP	intergenic	1.89118e-08	CC
chr1:997545516	SNP	intergenic	1.42447e-08	CC
chr1:997545718	SNP	intergenic	4.32354e-08	CC
chr1:997545857	SNP	intergenic	6.55337e-09	CC
chr1:997545858	SNP	intergenic	6.02675e-09	CC
chr1:997545973	SNP	intergenic	4.00829e-08	CC
chr1:997546105	SNP	intergenic	1.08388e-08	CC
chr1:997546127	SNP	intergenic	1.81128e-09	CC
chr1:997546213	SNP	intergenic	6.03205e-08	CC
chr1:997546234	SNP	intergenic	1.45721e-10	CC
chr1:997546245	SNP	intergenic	3.46329e-11	CC
chr1:997546503	SNP	intergenic	4.7302e-11	CC
chr1:997546524	SNP	intergenic	9.61222e-11	CC
chr1:997546610	SNP	intergenic	2.2312e-08	CC
chr1:997546648	SNP	intergenic	3.03135e-09	CC
chr1:997546679	SNP	intergenic	3.78657e-10	CC
chr1:997546763	SNP	intergenic	1.18198e-07	CC
chr1:997547163	SNP	intergenic	7.77594e-08	CC
chr1:997547206	SNP	intergenic	6.10895e-09	CC
chr1:997548050	SNP	intergenic	2.04146e-08	CC
chr1:997548285	SNP	intergenic	4.89398e-09	CC
chr1:997548503	SNP	intergenic	8.37799e-08	CC
chr1:997548907	SNP	intergenic	5.72492e-10	CC
chr1:997549192	SNP	intergenic	1.20179e-10	CC
chr1:997549386	SNP	intergenic	3.58851e-09	CC
chr1:997549626	SNP	intergenic	5.64308e-08	CC
chr1:997550038	SNP	intergenic	3.29715e-09	CC
chr1:997550654	SNP	intergenic	5.10488e-09	CC
chr1:997550656	SNP	intergenic	5.10488e-09	CC
chr1:997550711	SNP	intergenic	1.27129e-07	CC
chr1:997551713	SNP	intergenic	1.26305e-09	CC
chr1:997551714	SNP	intergenic	1.65264e-09	CC
chr1:997552055	SNP	intergenic	7.342e-08	CC
chr1:997552300	SNP	intergenic	6.2904e-09	CC
chr1:997552637	SNP	intergenic	9.09188e-09	CC
chr1:997552768	SNP	intergenic	1.19708e-07	CC
chr1:997552783	SNP	intergenic	4.57556e-08	CC
chr1:997552790	SNP	intergenic	5.63193e-08	CC
chr1:997552865	SNP	intergenic	1.30578e-08	CC
chr1:997553611	SNP	intergenic	1.88522e-08	CC
chr1:997554048	SNP	intergenic	2.26301e-09	CC
chr1:997554454	SNP	intergenic	5.4456e-08	CC
chr1:997554740	SNP	intergenic	7.24964e-08	CC
chr1:997554747	SNP	intergenic	1.02124e-07	CC
chr1:997554765	SNP	intergenic	6.16738e-08	CC
chr1:997554766	SNP	intergenic	6.16738e-08	CC
chr1:997555008	SNP	intergenic	1.14871e-09	CC
chr1:997555824	SNP	intergenic	9.71716e-08	CC
chr1:997556001	SNP	intergenic	1.36628e-09	CC
chr1:997557065	SNP	intergenic	7.23041e-08	CC
chr1:997557084	SNP	intergenic	5.43643e-08	CC
chr1:997557213	SNP	intergenic	1.2562e-07	CC
chr1:997557855	SNP	intergenic	1.15343e-07	CC
chr1:997558047	SNP	intergenic	8.58517e-09	CC
chr1:997558051	SNP	intergenic	8.93467e-09	CC
chr1:997558105	SNP	intergenic	5.31781e-09	CC
chr1:997559043	SNP	intergenic	1.48886e-09	CC
chr1:997559222	SNP	intergenic	1.90372e-08	CC
chr1:997559460	SNP	intergenic	4.32156e-08	CC
chr1:997559882	SNP	intergenic	2.77985e-09	CC
chr1:997560353	SNP	intergenic	1.5672e-08	CC
chr1:997560533	SNP	intergenic	1.05702e-07	CC
chr1:997561842	SNP	intergenic	1.30707e-10	CC
chr1:997561873	SNP	intergenic	8.13443e-11	CC
chr1:997561953	SNP	intergenic	7.49431e-10	CC
chr1:997562016	SNP	intergenic	4.66406e-10	CC
chr1:997562042	SNP	intergenic	3.12441e-09	CC
chr1:997562177	SNP	intergenic	1.20046e-08	CC
chr1:997562353	SNP	intergenic	6.80318e-09	CC
chr1:997563017	SNP	intergenic	2.78403e-08	CC
chr1:997564436	SNP	intergenic	4.42624e-09	CC
chr1:997564451	SNP	intergenic	9.23899e-10	CC
chr1:997564517	SNP	intergenic	1.2513e-07	CC
chr1:997564571	SNP	intergenic	1.3243e-07	CC
chr1:997564873	SNP	intergenic	3.20621e-08	CC
chr1:997564941	SNP	intergenic	1.18546e-08	CC
chr1:997565150	SNP	intergenic	5.06482e-08	CC
chr1:997565698	SNP	intergenic	1.28197e-08	CC
chr1:997565775	SNP	intergenic	2.03655e-08	CC
chr1:997566008	SNP	intergenic	9.81265e-09	CC
chr1:997566028	SNP	intergenic	4.1912e-08	CC
chr1:997566456	SNP	intergenic	9.33961e-08	CC
chr1:997566543	SNP	intergenic	1.62088e-09	CC
chr1:997566618	SNP	intergenic	1.24211e-08	CC
chr1:997566620	SNP	intergenic	7.78529e-09	CC
chr1:997566781	SNP	intergenic	1.29572e-08	CC
chr1:997566797	SNP	intergenic	8.79591e-09	CC
chr1:997567123	SNP	intergenic	1.22855e-08	CC
chr1:997567306	SNP	intergenic	1.07929e-07	CC
chr1:997567714	SNP	intergenic	1.88599e-09	CC
chr1:997568277	SNP	intergenic	6.68327e-09	CC
chr1:997569132	SNP	intergenic	3.53168e-08	CC
chr1:997569159	SNP	intergenic	1.64852e-08	CC
chr1:997569569	SNP	intergenic	7.75545e-09	CC
chr1:997571823	SNP	intergenic	7.31399e-08	CC
chr1:997571918	SNP	intergenic	8.82813e-08	CC
chr1:997573286	SNP	intergenic	2.36444e-08	CC
chr1:997573352	SNP	intergenic	2.32152e-08	CC
chr1:997574229	SNP	intergenic	1.33658e-08	CC
chr1:997578399	SNP	intergenic	6.06175e-10	CC
chr1:997578454	SNP	intergenic	3.28137e-09	CC
chr1:997578646	SNP	intergenic	4.71771e-08	CC
chr1:997578647	SNP	intergenic	4.71771e-08	CC
chr1:997578778	SNP	intergenic	1.20096e-08	CC
chr1:997579051	SNP	intergenic	1.46735e-08	CC
chr1:997579276	SNP	intergenic	7.69987e-10	CC
chr1:997579803	SNP	intergenic	1.03099e-07	CC
chr1:997579974	SNP	intergenic	1.78625e-08	CC
chr1:997580571	SNP	intergenic	2.04858e-08	CC
chr1:997582077	SNP	intergenic	9.88266e-08	CC
chr1:997582151	SNP	intergenic	2.64417e-09	CC
chr1:997582627	SNP	intergenic	2.6211e-08	CC
chr1:997582721	SNP	intergenic	5.78621e-12	CC
chr1:997582766	SNP	intergenic	5.30202e-10	CC
chr1:997582927	SNP	intergenic	1.51536e-08	CC
chr1:997583134	SNP	intergenic	1.71327e-08	CC
chr1:997583651	SNP	intergenic	2.91933e-08	CC
chr1:997583755	SNP	intergenic	3.27113e-08	CC
chr1:997583785	SNP	intergenic	8.23057e-09	CC
chr1:997583941	SNP	intergenic	3.12627e-08	CC
chr1:997583947	SNP	intergenic	1.41572e-08	CC
chr1:997584197	SNP	intergenic	6.30623e-08	CC
chr1:997584214	SNP	intergenic	8.85177e-08	CC
chr1:997584361	SNP	intergenic	9.09295e-08	CC
chr1:997584366	SNP	intergenic	6.43199e-08	CC
chr1:997584813	SNP	intergenic	6.13647e-09	CC
chr1:997584972	SNP	intergenic	3.12236e-08	CC
chr1:997585366	SNP	intergenic	7.20009e-09	CC
chr1:997586219	SNP	intergenic	3.12165e-10	CC
chr1:997586396	SNP	intergenic	1.17957e-07	CC
chr1:997586772	SNP	intergenic	2.5352e-11	CC
chr1:997586864	SNP	intergenic	2.57542e-08	CC
chr1:997587082	SNP	intergenic	3.81162e-09	CC
chr1:997587354	SNP	intergenic	5.77547e-09	CC
chr1:997588370	SNP	intergenic	1.64335e-08	CC
chr1:997588471	SNP	intergenic	2.37019e-09	CC
chr1:997588539	SNP	intergenic	1.09975e-09	CC
chr1:997588722	SNP	intergenic	3.30929e-09	CC
chr1:997588827	SNP	intergenic	1.53353e-08	CC
chr1:997589158	SNP	intergenic	1.99078e-09	CC
chr1:997589306	SNP	intergenic	9.38611e-08	CC
chr1:997589533	SNP	intergenic	2.03949e-08	CC
chr1:997590072	SNP	intergenic	1.15661e-08	CC
chr1:997590097	SNP	intergenic	1.43748e-08	CC
chr1:997590177	SNP	intergenic	3.82009e-09	CC
chr1:997590283	SNP	intergenic	1.62368e-09	CC
chr1:997590363	SNP	intergenic	5.88622e-08	CC
chr1:997590719	SNP	intergenic	2.27365e-08	CC
chr1:997590721	SNP	intergenic	4.444e-08	CC
chr1:997590747	SNP	intergenic	4.62708e-10	CC
chr1:997591096	SNP	intergenic	1.2455e-07	CC
chr1:997591427	SNP	intergenic	1.07342e-08	CC
chr1:997591722	SNP	intergenic	2.81523e-09	CC
chr1:997591780	SNP	intergenic	2.57649e-08	CC
chr1:997591821	SNP	intergenic	9.85676e-10	CC
chr1:997591828	SNP	intergenic	7.17008e-10	CC
chr1:997591853	SNP	intergenic	7.8952e-09	CC
chr1:997592697	SNP	intergenic	1.01176e-07	CC
chr1:997593025	SNP	intergenic	3.45898e-09	CC
chr1:997593108	SNP	intergenic	7.94763e-08	CC
chr1:997593330	SNP	intergenic	1.76257e-08	CC
chr1:997593352	SNP	intergenic	2.34039e-08	CC
chr1:997593535	SNP	intergenic	5.67792e-09	CC
chr1:997593560	SNP	intergenic	1.09651e-08	CC
chr1:997593644	SNP	intergenic	2.71709e-08	CC
chr1:997593651	SNP	intergenic	1.40961e-08	CC
chr1:997593708	SNP	intergenic	7.82004e-08	CC
chr1:997593717	SNP	intergenic	5.35037e-08	CC
chr1:997593803	SNP	intergenic	3.82773e-11	CC
chr1:997593883	SNP	intergenic	3.85155e-08	CC
chr1:997593921	SNP	intergenic	7.30305e-10	CC
chr1:997593927	SNP	intergenic	2.62977e-09	CC
chr1:997593939	SNP	intergenic	2.00746e-08	CC
chr1:997594175	SNP	intergenic	8.19134e-08	CC
chr1:997594465	SNP	intergenic	3.52559e-10	CC
chr1:997594542	SNP	intergenic	1.04778e-08	CC
chr1:997594897	SNP	intergenic	2.22743e-09	CC
chr1:997595507	SNP	intergenic	5.86601e-09	CC
chr1:997595548	SNP	intergenic	1.35455e-08	CC
chr1:997595759	SNP	intergenic	3.70755e-09	CC
chr1:997595761	SNP	intergenic	3.70755e-09	CC
chr1:997595854	SNP	intergenic	1.72369e-09	CC
chr1:997596053	SNP	intergenic	1.21339e-08	CC
chr1:997596089	SNP	intergenic	2.73655e-09	CC
chr1:997596181	SNP	intergenic	2.62221e-10	CC
chr1:997596274	SNP	intergenic	9.80892e-09	CC
chr1:997596569	SNP	intergenic	1.26863e-08	CC
chr1:997596635	SNP	intergenic	1.91598e-08	CC
chr1:997596675	SNP	intergenic	7.27178e-08	CC
chr1:997597091	SNP	intergenic	5.5409e-08	CC
chr1:997597378	SNP	intergenic	1.83562e-09	CC
chr1:997597446	SNP	intergenic	8.67383e-11	CC
chr1:997597448	SNP	intergenic	7.36863e-11	CC
chr1:997597750	SNP	intergenic	4.37962e-10	CC
chr1:997598090	SNP	intergenic	1.16076e-09	CC
chr1:997599184	SNP	intergenic	1.15495e-08	CC
chr1:997599287	SNP	intergenic	9.48392e-08	CC
chr1:997599686	SNP	intergenic	4.20896e-10	CC
chr1:997599817	SNP	intergenic	1.0843e-08	CC
chr1:997599959	SNP	intergenic	3.88857e-11	CC
chr1:997600104	SNP	intergenic	1.1946e-10	CC
chr1:997600234	SNP	intergenic	1.18134e-08	CC
chr1:997600237	SNP	intergenic	6.91678e-09	CC
chr1:997600444	SNP	intergenic	8.15758e-09	CC
chr1:997600560	SNP	intergenic	6.7273e-09	CC
chr1:997600954	SNP	intergenic	1.2707e-09	CC
chr1:997601796	SNP	intergenic	1.33512e-10	CC
chr1:997601805	SNP	intergenic	1.35878e-07	CC
chr1:997602639	SNP	intergenic	2.7122e-08	CC
chr1:997602799	SNP	intergenic	3.55413e-08	CC
chr1:997602854	SNP	intergenic	2.42251e-09	CC
chr1:997603232	SNP	intergenic	9.82546e-09	CC
chr1:997603627	SNP	intergenic	8.99605e-10	CC
chr1:997603883	SNP	intergenic	7.26018e-08	CC
chr1:997604887	SNP	intergenic	1.7517e-09	CC
chr1:997604895	SNP	intergenic	5.45033e-10	CC
chr1:997606090	SNP	intergenic	1.25557e-09	CC
chr1:997606282	SNP	intergenic	6.39584e-09	CC
chr1:997607955	SNP	intergenic	8.36209e-11	CC
chr1:997608516	SNP	intergenic	1.22374e-08	CC
chr1:997608590	SNP	intergenic	9.84376e-08	CC
chr1:997608601	SNP	intergenic	2.5436e-08	CC
chr1:997608710	SNP	intergenic	3.69647e-08	CC
chr1:997608742	SNP	intergenic	2.76709e-08	CC
chr1:997608941	SNP	intergenic	2.93017e-08	CC
chr1:997608973	SNP	intergenic	1.39305e-08	CC
chr1:997612425	SNP	intergenic	9.14893e-08	CC
chr1:997612515	SNP	intergenic	7.00594e-09	CC
chr1:997612543	SNP	intergenic	9.36958e-08	CC
chr1:997612567	SNP	intergenic	4.06953e-08	CC
chr1:997612653	SNP	intergenic	6.0745e-09	CC
chr1:997612664	SNP	intergenic	2.80025e-08	CC
chr1:997613237	SNP	intergenic	4.8029e-10	CC
chr1:997614338	SNP	intergenic	1.25525e-08	CC
chr1:997614493	SNP	intergenic	2.28236e-09	CC
chr1:997615258	SNP	intergenic	5.06203e-08	CC
chr1:997616147	SNP	intergenic	5.95972e-09	CC
chr1:997616478	SNP	intergenic	2.59386e-08	CC
chr1:997616592	SNP	intergenic	1.1678e-07	CC
chr1:997616920	SNP	intergenic	4.71572e-09	CC
chr1:997616947	SNP	intergenic	1.08162e-09	CC
chr1:997617160	SNP	intergenic	5.25665e-08	CC
chr1:997617184	SNP	intergenic	6.19994e-08	CC
chr1:997617911	SNP	intergenic	5.82035e-09	CC
chr1:997618192	SNP	intergenic	8.01672e-09	CC
chr1:997618531	SNP	intergenic	5.5253e-09	CC
chr1:997618737	SNP	intergenic	1.1988e-08	CC
chr1:997619792	SNP	intergenic	5.95466e-09	CC
chr1:997620232	SNP	intergenic	4.61328e-08	CC
chr1:997620565	SNP	intergenic	1.82497e-11	CC
chr1:997621631	SNP	intergenic	8.28872e-10	CC
chr1:997622248	SNP	intergenic	2.44386e-09	CC
chr1:997622277	SNP	intergenic	1.24293e-08	CC
chr1:997622487	SNP	intergenic	1.00154e-08	CC
chr1:997622494	SNP	intergenic	8.83187e-09	CC
chr1:997622858	SNP	intergenic	1.14205e-08	CC
chr1:997622970	SNP	intergenic	3.186e-09	CC
chr1:997622993	SNP	intergenic	8.03008e-08	CC
chr1:997623367	SNP	intergenic	2.08683e-11	CC
chr1:997623432	SNP	intergenic	1.55369e-10	CC
chr1:997623562	SNP	intergenic	8.03227e-09	CC
chr1:997623598	SNP	intergenic	3.2501e-09	CC
chr1:997623611	SNP	intergenic	2.63343e-09	CC
chr1:997623686	SNP	intergenic	3.78932e-10	CC
chr1:997623789	SNP	intergenic	3.56387e-09	CC
chr1:997623799	SNP	intergenic	2.02304e-09	CC
chr1:997623857	SNP	intergenic	7.56593e-08	CC
chr1:997623976	SNP	intergenic	8.11601e-08	CC
chr1:997624203	SNP	intergenic	1.92756e-09	CC
chr1:997624210	SNP	intergenic	1.84853e-09	CC
chr1:997624273	SNP	intergenic	3.64974e-09	CC
chr1:997624321	SNP	intergenic	5.34558e-09	CC
chr1:997624390	SNP	intergenic	1.0291e-10	CC
chr1:997624789	SNP	intergenic	4.07314e-09	CC
chr1:997624930	SNP	intergenic	2.71296e-08	CC
chr1:997625012	SNP	intergenic	5.65749e-08	CC
chr1:997625037	SNP	intergenic	4.43181e-09	CC
chr1:997625343	SNP	intergenic	1.04035e-07	CC
chr1:997625420	SNP	intergenic	1.61499e-09	CC
chr1:997626038	SNP	intergenic	1.1916e-07	CC
chr1:997626165	SNP	intergenic	3.17202e-08	CC
chr1:997626195	SNP	intergenic	1.79781e-09	CC
chr1:997627103	SNP	intergenic	1.09135e-08	CC
chr1:997627657	SNP	intergenic	4.52565e-09	CC
chr1:997627729	SNP	intergenic	9.04693e-08	CC
chr1:997628109	SNP	intergenic	8.81416e-09	CC
chr1:997628308	SNP	intergenic	1.00154e-09	CC
chr1:997628312	SNP	intergenic	9.20444e-10	CC
chr1:997628379	SNP	intergenic	3.10808e-09	CC
chr1:997629045	SNP	intergenic	8.1575e-10	CC
chr1:997629592	SNP	intergenic	9.35962e-08	CC
chr1:997629810	SNP	intergenic	4.26388e-08	CC
chr1:997630140	SNP	intergenic	7.61479e-08	CC
chr1:997630245	SNP	intergenic	5.62878e-09	CC
chr1:997630534	SNP	intergenic	2.886e-10	CC
chr1:997630620	SNP	intergenic	2.24907e-12	CC
chr1:997631072	SNP	intergenic	2.97293e-08	CC
chr1:997631187	SNP	intergenic	9.39191e-08	CC
chr1:997631632	SNP	intergenic	1.99882e-08	CC
chr1:997631912	SNP	intergenic	5.33527e-08	CC
chr1:997632076	SNP	intergenic	3.74235e-08	CC
chr1:997632179	SNP	intergenic	2.82728e-09	CC
chr1:997633018	SNP	intergenic	3.2768e-08	CC
chr1:997633019	SNP	intergenic	3.2768e-08	CC
chr1:997633831	SNP	intergenic	1.69808e-08	CC
chr1:997634447	SNP	intergenic	9.8728e-08	CC
chr1:997634553	SNP	intergenic	1.01093e-07	CC
chr1:997636035	SNP	intergenic	9.03914e-08	CC
chr1:997636184	SNP	intergenic	2.35128e-08	CC
chr1:997636225	SNP	intergenic	1.10924e-08	CC
chr1:997636265	SNP	intergenic	6.53544e-08	CC
chr1:997636429	SNP	intergenic	1.29769e-08	CC
chr1:997636673	SNP	intergenic	1.20152e-08	CC
chr1:997637284	SNP	intergenic	1.76394e-09	CC
chr1:997637474	SNP	intergenic	5.35301e-09	CC
chr1:997638077	SNP	intergenic	4.02865e-10	CC
chr1:997638530	SNP	intergenic	1.57452e-09	CC
chr1:997638652	SNP	intergenic	2.01757e-08	CC
chr1:997638664	SNP	intergenic	1.13732e-08	CC
chr1:997639393	SNP	intergenic	2.27487e-10	CC
chr1:997639404	SNP	intergenic	4.17377e-09	CC
chr1:997639462	SNP	intergenic	4.81854e-10	CC
chr1:997639617	SNP	intergenic	7.83186e-09	CC
chr1:997639937	SNP	intergenic	8.22374e-09	CC
chr1:997639969	SNP	intergenic	9.1946e-08	CC
chr1:997643014	SNP	intergenic	8.77495e-08	CC
chr1:997643929	SNP	intergenic	2.61015e-09	CC
chr1:997643939	SNP	intergenic	3.65882e-09	CC
chr1:997643978	SNP	intergenic	9.51513e-09	CC
chr1:997644465	SNP	intergenic	4.48619e-09	CC
chr1:997644758	SNP	intergenic	4.21555e-09	CC
chr1:997644857	SNP	intergenic	5.16502e-08	CC
chr1:997645178	SNP	intergenic	8.71263e-08	CC
chr1:997645190	SNP	intergenic	1.00797e-07	CC
chr1:997645213	SNP	intergenic	6.41043e-09	CC
chr1:997645367	SNP	intergenic	9.02981e-10	CC
chr1:997645533	SNP	intergenic	8.11837e-09	CC
chr1:997645541	SNP	intergenic	4.00819e-09	CC
chr1:997645573	SNP	intergenic	3.14791e-09	CC
chr1:997645795	SNP	intergenic	1.05521e-07	CC
chr1:997645806	SNP	intergenic	9.55854e-08	CC
chr1:997646168	SNP	intergenic	5.50483e-08	CC
chr1:997646246	SNP	intergenic	8.61295e-08	CC
chr1:997646653	SNP	intergenic	2.03538e-08	CC
chr1:997646680	SNP	intergenic	1.2163e-07	CC
chr1:997646805	SNP	intergenic	4.92322e-08	CC
chr1:997646807	SNP	intergenic	4.92322e-08	CC
chr1:997646850	SNP	intergenic	1.36814e-08	CC
chr1:997646972	SNP	intergenic	1.35981e-07	CC
chr1:997647097	SNP	intergenic	1.77657e-09	CC
chr1:997647106	SNP	intergenic	9.50132e-10	CC
chr1:997647184	SNP	intergenic	2.52227e-09	CC
chr1:997647196	SNP	intergenic	8.61884e-09	CC
chr1:997647308	SNP	intergenic	2.85456e-10	CC
chr1:997647318	SNP	intergenic	5.97495e-10	CC
chr1:997647343	SNP	intergenic	1.45272e-08	CC
chr1:997647377	SNP	intergenic	2.91217e-09	CC
chr1:997647586	SNP	intergenic	3.69532e-08	CC
chr1:997647706	SNP	intergenic	8.69906e-08	CC
chr1:997647775	SNP	intergenic	9.91219e-10	CC
chr1:997648684	SNP	intergenic	5.89196e-08	CC
chr1:997648697	SNP	intergenic	6.2036e-08	CC
chr1:997648770	SNP	intergenic	1.0761e-07	CC
chr1:997649049	SNP	intergenic	6.11517e-09	CC
chr1:997649246	SNP	intergenic	6.62615e-09	CC
chr1:997649261	SNP	intergenic	5.0788e-09	CC
chr1:997649437	SNP	intergenic	1.03104e-07	CC
chr1:997649764	SNP	intergenic	4.71527e-09	CC
chr1:997649935	SNP	intergenic	1.1454e-08	CC
chr1:997649981	SNP	intergenic	5.0857e-08	CC
chr1:997650078	SNP	intergenic	7.65053e-08	CC
chr1:997650154	SNP	intergenic	3.64912e-08	CC
chr1:997650253	SNP	intergenic	9.62813e-09	CC
chr1:997650275	SNP	intergenic	1.29159e-08	CC
chr1:997650403	SNP	intergenic	6.68822e-08	CC
chr1:997650506	SNP	intergenic	2.09233e-08	CC
chr1:997650547	SNP	intergenic	3.47475e-08	CC
chr1:997650817	SNP	intergenic	3.7285e-09	CC
chr1:997651318	SNP	intergenic	8.21936e-09	CC
chr1:997651584	SNP	intergenic	2.72516e-08	CC
chr1:997652090	SNP	intergenic	4.11585e-09	CC
chr1:997652123	SNP	intergenic	6.90019e-09	CC
chr1:997652144	SNP	intergenic	9.58343e-09	CC
chr1:997652446	SNP	intergenic	2.49875e-08	CC
chr1:997652597	SNP	intergenic	1.29325e-08	CC
chr1:997652725	SNP	intergenic	5.5294e-09	CC
chr1:997652907	SNP	intergenic	1.00289e-07	CC
chr1:997653110	SNP	intergenic	1.07483e-08	CC
chr1:997653315	SNP	intergenic	9.21358e-08	CC
chr1:997653711	SNP	intergenic	3.04026e-08	CC
chr1:997653951	SNP	intergenic	5.36738e-08	CC
chr1:997654063	SNP	intergenic	7.52241e-10	CC
chr1:997654108	SNP	intergenic	1.0905e-08	CC
chr1:997654216	SNP	intergenic	1.1058e-08	CC
chr1:997654547	SNP	intergenic	9.74035e-09	CC
chr1:997655087	SNP	intergenic	6.24774e-08	CC
chr1:997655091	SNP	intergenic	6.24774e-08	CC
chr1:997655508	SNP	intergenic	4.77824e-09	CC
chr1:997655841	SNP	intergenic	9.91684e-10	CC
chr1:997655868	SNP	intergenic	7.9589e-08	CC
chr1:997655931	SNP	intergenic	1.23545e-07	CC
chr1:997657000	SNP	intergenic	1.22216e-07	CC
chr1:997657193	SNP	intergenic	2.61697e-08	CC
chr1:997657513	SNP	intergenic	7.55682e-09	CC
chr1:997657561	SNP	intergenic	2.41544e-09	CC
chr1:997657888	SNP	intergenic	7.02991e-09	CC
chr1:997663433	SNP	intergenic	1.92946e-09	CC
chr1:997664887	SNP	intergenic	9.60992e-08	CC
chr1:997664969	SNP	intergenic	4.9032e-09	CC
chr1:997665030	SNP	intergenic	7.93495e-09	CC
chr1:997665129	SNP	intergenic	4.03432e-09	CC
chr1:997666084	SNP	intergenic	8.18756e-10	CC
chr1:997666242	SNP	intergenic	8.75903e-10	CC
chr1:997666787	SNP	intergenic	3.72412e-10	CC
chr1:997667584	SNP	intergenic	1.25469e-08	CC
chr1:997668828	SNP	intergenic	5.79617e-08	CC
chr1:997668916	SNP	intergenic	3.13899e-08	CC
chr1:997670303	SNP	intergenic	1.09139e-08	CC
chr1:997670448	SNP	intergenic	3.14737e-09	CC
chr1:997670692	SNP	intergenic	2.54428e-08	CC
chr1:997670933	SNP	intergenic	1.68743e-09	CC
chr1:997670964	SNP	intergenic	2.15713e-08	CC
chr1:997671213	SNP	intergenic	8.6765e-08	CC
chr1:997671451	SNP	intergenic	2.02065e-08	CC
chr1:997671748	SNP	intergenic	3.59618e-10	CC
chr1:997671757	SNP	intergenic	3.52694e-10	CC
chr1:997671942	SNP	intergenic	1.95456e-10	CC
chr1:997671946	SNP	intergenic	1.95456e-10	CC
chr1:997671956	SNP	intergenic	2.32811e-10	CC
chr1:997671958	SNP	intergenic	6.18789e-10	CC
chr1:997672109	SNP	intergenic	9.04256e-09	CC
chr1:997672118	SNP	intergenic	3.06023e-09	CC
chr1:997672292	SNP	intergenic	2.12075e-08	CC
chr1:997672314	SNP	intergenic	1.29037e-09	CC
chr1:997672657	SNP	intergenic	2.86224e-08	CC
chr1:997673073	SNP	intergenic	1.4062e-08	CC
chr1:997673416	SNP	intergenic	9.42947e-09	CC
chr1:997673542	SNP	intergenic	1.68972e-10	CC
chr1:997673931	SNP	intergenic	3.89522e-08	CC
chr1:997674602	SNP	intergenic	5.0575e-08	CC
chr1:997674855	SNP	intergenic	8.62671e-10	CC
chr1:997674914	SNP	intergenic	2.92166e-08	CC
chr1:997675107	SNP	intergenic	3.81469e-10	CC
chr1:997675499	SNP	intergenic	2.55351e-08	CC
chr1:997675527	SNP	intergenic	1.38038e-07	CC
chr1:997675538	SNP	intergenic	4.33317e-08	CC
chr1:997676153	SNP	intergenic	1.23209e-08	CC
chr1:997676233	SNP	intergenic	7.43197e-09	CC
chr1:997676243	SNP	intergenic	1.06798e-08	CC
chr1:997676278	SNP	intergenic	2.66501e-08	CC
chr1:997676507	SNP	intergenic	1.49165e-10	CC
chr1:997677418	SNP	intergenic	4.08284e-09	CC
chr1:997677473	SNP	intergenic	4.12885e-08	CC
chr1:997677474	SNP	intergenic	2.45506e-08	CC
chr1:997677596	SNP	intergenic	6.54875e-09	CC
chr1:997677698	SNP	intergenic	9.53619e-09	CC
chr1:997677704	SNP	intergenic	5.28228e-09	CC
chr1:997678235	SNP	intergenic	5.03339e-08	CC
chr1:997678411	SNP	intergenic	8.16827e-08	CC
chr1:997678707	SNP	intergenic	1.93598e-08	CC
chr1:997678780	SNP	intergenic	6.27292e-08	CC
chr1:997678892	SNP	intergenic	2.30114e-11	CC
chr1:997678926	SNP	intergenic	3.89209e-11	CC
chr1:997678931	SNP	intergenic	6.1695e-11	CC
chr1:997678933	SNP	intergenic	3.42025e-09	CC
chr1:997679383	SNP	intergenic	1.04066e-07	CC
chr1:997679509	SNP	intergenic	2.71632e-10	CC
chr1:997679660	SNP	intergenic	9.85479e-08	CC
chr1:997679704	SNP	intergenic	3.73183e-09	CC
chr1:997680076	SNP	intergenic	1.73468e-09	CC
chr1:997680107	SNP	intergenic	3.9052e-09	CC
chr1:997680124	SNP	intergenic	8.78808e-09	CC
chr1:997680724	SNP	intergenic	6.75695e-08	CC
chr1:997681034	SNP	intergenic	1.52302e-08	CC
chr1:997681349	SNP	intergenic	3.89718e-09	CC
chr1:997681392	SNP	intergenic	2.96557e-10	CC
chr1:997681413	SNP	intergenic	5.29966e-08	CC
chr1:997681420	SNP	intergenic	3.72222e-10	CC
chr1:997681463	SNP	intergenic	1.71439e-12	CC
chr1:997681470	SNP	intergenic	6.98254e-13	CC
chr1:997681503	SNP	intergenic	2.65708e-09	CC
chr1:997681518	SNP	intergenic	4.43131e-09	CC
chr1:997681742	SNP	intergenic	6.55099e-10	CC
chr1:997681767	SNP	intergenic	1.40061e-09	CC
chr1:997681855	SNP	intergenic	8.25046e-10	CC
chr1:997681967	SNP	intergenic	9.71246e-10	CC
chr1:997681974	SNP	intergenic	5.11565e-09	CC
chr1:997682004	SNP	intergenic	2.45362e-08	CC
chr1:997682071	SNP	intergenic	8.53524e-09	CC
chr1:997682393	SNP	intergenic	2.62155e-09	CC
chr1:997682895	SNP	intergenic	7.25783e-08	CC
chr1:997682896	SNP	intergenic	7.25783e-08	CC
chr1:997683093	SNP	intergenic	8.17793e-08	CC
chr1:997683702	SNP	intergenic	2.99021e-09	CC
chr1:997684278	SNP	intergenic	1.11944e-07	CC
chr1:997684553	SNP	intergenic	5.74145e-10	CC
chr1:997685055	SNP	intergenic	5.79387e-10	CC
chr1:997685210	SNP	intergenic	2.83426e-11	CC
chr1:997685292	SNP	intergenic	7.76486e-08	CC
chr1:997686428	SNP	intergenic	4.08069e-09	CC
chr1:997686725	SNP	intergenic	7.56918e-09	CC
chr1:997686751	SNP	intergenic	2.53649e-09	CC
chr1:997687740	SNP	intergenic	6.3648e-08	CC
chr1:997688222	SNP	intergenic	1.46942e-08	CC
chr1:997688238	SNP	intergenic	2.46758e-08	CC
chr1:997690955	SNP	intergenic	6.85998e-08	CC
chr1:997691385	SNP	intergenic	1.06386e-08	CC
chr1:997691818	SNP	intergenic	1.94543e-08	CC
chr1:997692568	SNP	intergenic	5.17494e-08	CC
chr1:997693194	SNP	intergenic	2.55291e-09	CC
chr1:997693637	SNP	intergenic	1.56613e-08	CC
chr1:997693693	SNP	intergenic	7.54968e-08	CC
chr1:997693778	SNP	intergenic	9.53359e-10	CC
chr1:997694485	SNP	intergenic	1.20538e-07	CC
chr1:997695830	SNP	intergenic	1.50494e-08	CC
chr1:997696022	SNP	intergenic	5.13011e-10	CC
chr1:997696071	SNP	intergenic	2.24963e-09	CC
chr1:997696353	SNP	intergenic	1.09098e-07	CC
chr1:997697040	SNP	intergenic	1.13698e-07	CC
chr1:997697543	SNP	intergenic	7.5435e-08	CC
chr1:997698051	SNP	intergenic	6.51197e-08	CC
chr1:997698059	SNP	intergenic	3.71794e-09	CC
chr1:997698460	SNP	intergenic	2.59403e-08	CC
chr1:997699306	SNP	intergenic	1.07389e-08	CC
chr1:997699324	SNP	intergenic	1.13167e-08	CC
chr1:997699424	SNP	intergenic	2.54405e-08	CC
chr1:997699916	SNP	intergenic	3.16775e-08	CC
chr1:997700109	SNP	intergenic	3.98667e-08	CC
chr1:997700290	SNP	intergenic	3.85023e-08	CC
chr1:997700312	SNP	intergenic	1.2701e-07	CC
chr1:997700547	SNP	intergenic	8.1667e-08	CC
chr1:997700770	SNP	intergenic	1.1394e-09	CC
chr1:997700962	SNP	intergenic	3.49696e-08	CC
chr1:997701086	SNP	intergenic	3.73988e-09	CC
chr1:997701137	SNP	intergenic	7.13289e-09	CC
chr1:997701242	SNP	intergenic	3.47414e-09	CC
chr1:997701335	SNP	intergenic	1.91332e-08	CC
chr1:997701680	SNP	intergenic	1.52156e-08	CC
chr1:997701719	SNP	intergenic	3.62922e-08	CC
chr1:997702318	SNP	intergenic	1.24603e-08	CC
chr1:997702339	SNP	intergenic	6.86309e-09	CC
chr1:997702982	SNP	intergenic	3.12529e-08	CC
chr1:997704760	SNP	intergenic	1.16061e-07	CC
chr1:997706075	SNP	intergenic	4.58536e-09	CC
chr1:997706291	SNP	intergenic	5.70706e-08	CC
chr1:997706579	SNP	intergenic	2.53429e-09	CC
chr1:997707460	SNP	intergenic	6.34135e-08	CC
chr1:997707577	SNP	intergenic	3.51642e-08	CC
chr1:997707648	SNP	intergenic	1.11214e-07	CC
chr1:997709164	SNP	intergenic	3.37445e-10	CC
chr1:997709362	SNP	intergenic	3.63047e-08	CC
chr1:997709526	SNP	intergenic	3.01031e-09	CC
chr1:997709741	SNP	intergenic	1.2556e-09	CC
chr1:997710227	SNP	intergenic	8.75593e-10	CC
chr1:997710319	SNP	intergenic	1.5645e-08	CC
chr1:997710380	SNP	intergenic	1.03122e-07	CC
chr1:997710850	SNP	intergenic	5.96372e-08	CC
chr1:997711651	SNP	intergenic	5.77435e-08	CC
chr1:997711652	SNP	intergenic	5.77435e-08	CC
chr1:997712025	SNP	intergenic	1.01568e-07	CC
chr1:997712125	SNP	intergenic	1.62933e-08	CC
chr1:997712388	SNP	intergenic	9.68794e-08	CC
chr1:997712818	SNP	intergenic	2.84804e-08	CC
chr1:997713717	SNP	intergenic	2.70075e-10	CC
chr1:997714700	SNP	intergenic	2.9167e-09	CC
chr1:997715180	SNP	intergenic	1.68203e-11	CC
chr1:997716828	SNP	intergenic	1.49169e-09	CC
chr1:997716836	SNP	intergenic	4.78715e-09	CC
chr1:997716998	SNP	intergenic	7.83356e-08	CC
chr1:997717056	SNP	intergenic	1.02978e-07	CC
chr1:997717321	SNP	intergenic	9.38371e-08	CC
chr1:997718730	SNP	intergenic	5.11698e-08	CC
chr1:997719381	SNP	intergenic	6.31576e-09	CC
chr1:997719979	SNP	intergenic	2.54534e-08	CC
chr1:997720498	SNP	intergenic	4.22233e-11	CC
chr1:997720575	SNP	intergenic	2.6011e-09	CC
chr1:997720667	SNP	intergenic	5.7076e-12	CC
chr1:997720711	SNP	intergenic	2.00521e-09	CC
chr1:997720733	SNP	intergenic	1.53306e-10	CC
chr1:997720833	SNP	intergenic	1.23484e-07	CC
chr1:997721011	SNP	intergenic	1.97519e-09	CC
chr1:997721165	SNP	intergenic	4.9585e-10	CC
chr1:997722145	SNP	intergenic	1.00963e-07	CC
chr1:997722545	SNP	intergenic	1.49558e-08	CC
chr1:997722877	SNP	intergenic	2.25608e-09	CC
chr1:997722902	SNP	intergenic	8.82492e-09	CC
chr1:997722907	SNP	intergenic	1.63736e-08	CC
chr1:997723003	SNP	intergenic	8.41728e-08	CC
chr1:997723616	SNP	intergenic	5.59997e-10	CC
chr1:997723687	SNP	intergenic	3.65141e-08	CC
chr1:997724003	SNP	intergenic	5.57986e-09	CC
chr1:997724076	SNP	intergenic	1.2185e-09	CC
chr1:997724357	SNP	intergenic	1.13175e-07	CC
chr1:997724490	SNP	intergenic	1.80961e-08	CC
chr1:997724630	SNP	intergenic	9.13766e-09	CC
chr1:997724711	SNP	intergenic	1.51219e-08	CC
chr1:997725180	SNP	intergenic	9.88389e-11	CC
chr1:997725251	SNP	intergenic	3.11615e-10	CC
chr1:997725252	SNP	intergenic	3.11615e-10	CC
chr1:997725368	SNP	intergenic	3.3659e-09	CC
chr1:997725485	SNP	intergenic	1.50001e-08	CC
chr1:997725506	SNP	intergenic	8.38071e-09	CC
chr1:997725572	SNP	intergenic	6.70128e-08	CC
chr1:997725623	SNP	intergenic	7.55696e-09	CC
chr1:997725954	SNP	intergenic	1.24707e-08	CC
chr1:997726152	SNP	intergenic	6.1391e-08	CC
chr1:997726163	SNP	intergenic	2.96677e-08	CC
chr1:997726174	SNP	intergenic	1.50792e-08	CC
chr1:997726224	SNP	intergenic	4.36276e-11	CC
chr1:997726258	SNP	intergenic	3.49834e-09	CC
chr1:997726525	SNP	intergenic	1.10314e-10	CC
chr1:997726535	SNP	intergenic	1.32835e-09	CC
chr1:997726536	SNP	intergenic	1.32835e-09	CC
chr1:997726610	SNP	intergenic	6.1426e-08	CC
chr1:997726659	SNP	intergenic	1.51569e-08	CC
chr1:997726664	SNP	intergenic	8.15662e-09	CC
chr1:997726710	SNP	intergenic	1.37788e-08	CC
chr1:997726720	SNP	intergenic	2.07475e-08	CC
chr1:997727140	SNP	intergenic	3.86428e-08	CC
chr1:997727159	SNP	intergenic	5.66925e-10	CC
chr1:997727381	SNP	intergenic	8.05835e-08	CC
chr1:997727734	SNP	intergenic	1.08708e-07	CC
chr1:997727806	SNP	intergenic	4.0827e-08	CC
chr1:997727896	SNP	intergenic	4.82164e-10	CC
chr1:997728004	SNP	intergenic	7.28804e-08	CC
chr1:997728222	SNP	intergenic	3.79714e-09	CC
chr1:997728253	SNP	intergenic	2.53717e-08	CC
chr1:997728474	SNP	intergenic	1.99154e-10	CC
chr1:997728601	SNP	intergenic	6.67807e-09	CC
chr1:997728831	SNP	intergenic	1.24799e-07	CC
chr1:997728935	SNP	intergenic	3.44966e-09	CC
chr1:997729320	SNP	intergenic	2.663e-11	CC
chr1:997729350	SNP	intergenic	6.52014e-08	CC
chr1:997729709	SNP	intergenic	8.90734e-08	CC
chr1:997729856	SNP	intergenic	7.52833e-10	CC
chr1:997730286	SNP	intergenic	7.41448e-08	CC
chr1:997730367	SNP	intergenic	5.85541e-10	CC
chr1:997730549	SNP	intergenic	1.23682e-08	CC
chr1:997730659	SNP	intergenic	1.29536e-07	CC
chr1:997730762	SNP	intergenic	7.97185e-08	CC
chr1:997730941	SNP	intergenic	6.28909e-09	CC
chr1:997731129	SNP	intergenic	5.72472e-09	CC
chr1:997731324	SNP	intergenic	1.26638e-07	CC
chr1:997731557	SNP	intergenic	7.44309e-08	CC
chr1:997731777	SNP	intergenic	3.89741e-08	CC
chr1:997731983	SNP	intergenic	1.21763e-07	CC
chr1:997732343	SNP	intergenic	1.18363e-10	CC
chr1:997732952	SNP	intergenic	8.95692e-09	CC
chr1:997733218	SNP	intergenic	5.01977e-08	CC
chr1:997733370	SNP	intergenic	4.02834e-09	CC
chr1:997734480	SNP	intergenic	3.39754e-08	CC
chr1:997734524	SNP	intergenic	5.93117e-08	CC
chr1:997734647	SNP	intergenic	1.90357e-09	CC
chr1:997735016	SNP	intergenic	1.74169e-09	CC
chr1:997735228	SNP	intergenic	2.5648e-08	CC
chr1:997735292	SNP	intergenic	2.56024e-08	CC
chr1:997735414	SNP	intergenic	2.79599e-08	CC
chr1:997735479	SNP	intergenic	2.39126e-08	CC
chr1:997735499	SNP	intergenic	3.11119e-08	CC
chr1:997735998	SNP	intergenic	9.74733e-08	CC
chr1:997736249	SNP	intergenic	1.6216e-09	CC
chr1:997737739	SNP	intergenic	3.23847e-10	CC
chr1:997737759	SNP	intergenic	6.09763e-09	CC
chr1:997737807	SNP	intergenic	2.38122e-08	CC
chr1:997737998	SNP	intergenic	1.07641e-08	CC
chr1:997738035	SNP	intergenic	1.32269e-08	CC
chr1:997739273	SNP	intergenic	8.36512e-08	CC
chr1:997739281	SNP	intergenic	6.49197e-08	CC
chr1:997739350	SNP	intergenic	1.07397e-09	CC
chr1:997740881	SNP	intergenic	9.53981e-08	CC
chr1:997740906	SNP	intergenic	1.72429e-08	CC
chr1:997741163	SNP	intergenic	6.32207e-10	CC
chr1:997742215	SNP	intergenic	8.10317e-09	CC
chr1:997742663	SNP	intergenic	1.28181e-09	CC
chr1:997742678	SNP	intergenic	1.72641e-08	CC
chr1:997743897	SNP	intergenic	2.93717e-09	CC
chr1:997744585	SNP	intergenic	7.52471e-09	CC
chr1:997744802	SNP	intergenic	1.06564e-07	CC
chr1:997744831	SNP	intergenic	1.02461e-08	CC
chr1:997745009	SNP	intergenic	1.67743e-10	CC
chr1:997745078	SNP	intergenic	4.98846e-09	CC
chr1:997745287	SNP	intergenic	1.67624e-08	CC
chr1:997745498	SNP	intergenic	1.71376e-08	CC
chr1:997745559	SNP	intergenic	3.91371e-08	CC
chr1:997746065	SNP	intergenic	1.3908e-08	CC
chr1:997746224	SNP	intergenic	1.37147e-08	CC
chr1:997746228	SNP	intergenic	1.37147e-08	CC
chr1:997746308	SNP	intergenic	1.76986e-08	CC
chr1:997746438	SNP	intergenic	2.04612e-08	CC
chr1:997747651	SNP	intergenic	1.52919e-09	CC
chr1:997747702	SNP	intergenic	5.7393e-08	CC
chr1:997747939	SNP	intergenic	2.87125e-08	CC
chr1:997747950	SNP	intergenic	9.25145e-09	CC
chr1:997748230	SNP	intergenic	4.47242e-09	CC
chr1:997748383	SNP	intergenic	8.8713e-10	CC
chr1:997748402	SNP	intergenic	2.17517e-09	CC
chr1:997748612	SNP	intergenic	1.07258e-09	CC
chr1:997748730	SNP	intergenic	1.93059e-08	CC
chr1:997749421	SNP	intergenic	1.04718e-07	CC
chr1:997749452	SNP	intergenic	8.47407e-08	CC
chr1:997749658	SNP	intergenic	1.87833e-08	CC
chr1:997749683	SNP	intergenic	1.42415e-08	CC
chr1:997750158	SNP	intergenic	6.02986e-08	CC
chr1:997750308	SNP	intergenic	9.38873e-08	CC
chr1:997750534	SNP	intergenic	4.92916e-08	CC
chr1:997750594	SNP	intergenic	6.0881e-09	CC
chr1:997750736	SNP	intergenic	2.68476e-09	CC
chr1:997750772	SNP	intergenic	1.00914e-09	CC
chr1:997750788	SNP	intergenic	8.22377e-09	CC
chr1:997752164	SNP	intergenic	1.5136e-08	CC
chr1:997752574	SNP	intergenic	3.92975e-10	CC
chr1:997752578	SNP	intergenic	3.0653e-10	CC
chr1:997752776	SNP	intergenic	2.55555e-08	CC
chr1:997753098	SNP	intergenic	4.38464e-10	CC
chr1:997753235	SNP	intergenic	3.7638e-08	CC
chr1:997753248	SNP	intergenic	2.91463e-08	CC
chr1:997753384	SNP	intergenic	5.03763e-08	CC
chr1:997753390	SNP	intergenic	4.37355e-08	CC
chr1:997753694	SNP	intergenic	1.28027e-08	CC
chr1:997753808	SNP	intergenic	5.37016e-10	CC
chr1:997753949	SNP	intergenic	1.06441e-07	CC
chr1:997754079	SNP	intergenic	5.05324e-08	CC
chr1:997754540	SNP	intergenic	4.25748e-11	CC
chr1:997754882	SNP	intergenic	1.85185e-08	CC
chr1:997755060	SNP	intergenic	9.75946e-09	CC
chr1:997755262	SNP	intergenic	1.69288e-09	CC
chr1:997755317	SNP	intergenic	6.67146e-08	CC
chr1:997755321	SNP	intergenic	1.54365e-08	CC
chr1:997755323	SNP	intergenic	1.73162e-08	CC
chr1:997755477	SNP	intergenic	1.04268e-07	CC
chr1:997755480	SNP	intergenic	1.04268e-07	CC
chr1:997756293	SNP	intergenic	2.37413e-09	CC
chr1:997756397	SNP	intergenic	6.48523e-09	CC
chr1:997756465	SNP	intergenic	1.87978e-08	CC
chr1:997756481	SNP	intergenic	1.49206e-09	CC
chr1:997756972	SNP	intergenic	9.05936e-08	CC
chr1:997757235	SNP	intergenic	1.4327e-08	CC
chr1:997757246	SNP	intergenic	2.22891e-09	CC
chr1:997757300	SNP	intergenic	3.37792e-08	CC
chr1:997758093	SNP	intergenic	2.90378e-10	CC
chr1:997758264	SNP	intergenic	3.64024e-08	CC
chr1:997759510	SNP	intergenic	2.60747e-09	CC
chr1:997759663	SNP	intergenic	2.29458e-08	CC
chr1:997759710	SNP	intergenic	1.06926e-10	CC
chr1:997760108	SNP	intergenic	9.50448e-08	CC
chr1:997760183	SNP	intergenic	2.4024e-08	CC
chr1:997760220	SNP	intergenic	2.8757e-08	CC
chr1:997760315	SNP	intergenic	1.88888e-10	CC
chr1:997762521	SNP	intergenic	1.01605e-07	CC
chr1:997762658	SNP	intergenic	3.24888e-09	CC
chr1:997763147	SNP	intergenic	6.05797e-08	CC
chr1:997763163	SNP	intergenic	7.08006e-08	CC
chr1:997763495	SNP	intergenic	3.25831e-08	CC
chr1:997763763	SNP	intergenic	1.31579e-08	CC
chr1:997763767	SNP	intergenic	1.31579e-08	CC
chr1:997764023	SNP	intergenic	2.67353e-09	CC
chr1:997764445	SNP	intergenic	3.40605e-10	CC
chr1:997764556	SNP	intergenic	2.36933e-08	CC
chr1:997764702	SNP	intergenic	4.7874e-08	CC
chr1:997764789	SNP	intergenic	2.99988e-09	CC
chr1:997764971	SNP	intergenic	4.36935e-09	CC
chr1:997765240	SNP	intergenic	1.237e-09	CC
chr1:997765250	SNP	intergenic	1.20714e-08	CC
chr1:997765262	SNP	intergenic	2.31719e-08	CC
chr1:997765571	SNP	intergenic	2.2752e-09	CC
chr1:997765792	SNP	intergenic	3.6413e-09	CC
chr1:997765830	SNP	intergenic	4.92082e-09	CC
chr1:997765843	SNP	intergenic	2.05619e-08	CC
chr1:997765943	SNP	intergenic	1.19986e-08	CC
chr1:997766155	SNP	intergenic	1.51803e-09	CC
chr1:997766862	SNP	intergenic	3.44364e-08	CC
chr1:997766933	SNP	intergenic	3.5086e-10	CC
chr1:997767079	SNP	intergenic	1.52253e-09	CC
chr1:997767310	SNP	intergenic	3.55139e-08	CC
chr1:997767872	SNP	intergenic	1.24695e-09	CC
chr1:997768137	SNP	intergenic	1.07556e-07	CC
chr1:997768315	SNP	intergenic	9.29736e-10	CC
chr1:997768526	SNP	intergenic	1.51135e-09	CC
chr1:997768586	SNP	intergenic	1.30574e-10	CC
chr1:997768764	SNP	intergenic	3.8207e-10	CC
chr1:997768782	SNP	intergenic	7.11189e-09	CC
chr1:997768921	SNP	intergenic	1.20147e-08	CC
chr1:997769043	SNP	intergenic	6.7532e-08	CC
chr1:997769368	SNP	intergenic	5.03778e-09	CC
chr1:997769559	SNP	intergenic	1.49519e-08	CC
chr1:997769683	SNP	intergenic	1.26306e-07	CC
chr1:997769918	SNP	intergenic	1.20372e-08	CC
chr1:997769965	SNP	intergenic	1.53465e-09	CC
chr1:997770021	SNP	intergenic	7.95016e-09	CC
chr1:997770046	SNP	intergenic	1.58563e-08	CC
chr1:997770713	SNP	intergenic	2.65143e-09	CC
chr1:997770802	SNP	intergenic	6.68951e-10	CC
chr1:997770856	SNP	intergenic	2.83165e-09	CC
chr1:997771066	SNP	intergenic	7.99713e-09	CC
chr1:997771398	SNP	intergenic	1.82047e-09	CC
chr1:997771466	SNP	intergenic	2.05531e-09	CC
chr1:997771622	SNP	intergenic	3.01515e-09	CC
chr1:997771682	SNP	intergenic	6.76924e-09	CC
chr1:997772024	SNP	intergenic	4.70647e-08	CC
chr1:997772664	SNP	intergenic	3.73276e-09	CC
chr1:997772905	SNP	intergenic	1.15317e-08	CC
chr1:997773081	SNP	intergenic	6.53325e-10	CC
chr1:997773143	SNP	intergenic	1.0902e-07	CC
chr1:997773359	SNP	intergenic	1.3005e-07	CC
chr1:997773398	SNP	intergenic	1.67296e-08	CC
chr1:997773442	SNP	intergenic	2.54082e-09	CC
chr1:997773498	SNP	intergenic	1.31317e-10	CC
chr1:997773797	SNP	intergenic	6.40566e-08	CC
chr1:997773798	SNP	intergenic	8.33775e-08	CC
chr1:997773828	SNP	intergenic	7.57049e-09	CC
chr1:997774096	SNP	intergenic	3.3021e-08	CC
chr1:997774190	SNP	intergenic	1.08842e-08	CC
chr1:997774311	SNP	intergenic	9.57038e-10	CC
chr1:997774413	SNP	intergenic	3.57456e-09	CC
chr1:997774527	SNP	intergenic	4.70196e-08	CC
chr1:997774602	SNP	intergenic	1.27626e-08	CC
chr1:997774614	SNP	intergenic	1.03111e-09	CC
chr1:997774762	SNP	intergenic	2.71755e-08	CC
chr1:997774875	SNP	intergenic	1.36324e-07	CC
chr1:997775085	SNP	intergenic	2.26103e-10	CC
chr1:997775762	SNP	intergenic	3.06889e-09	CC
chr1:997776074	SNP	intergenic	9.57579e-09	CC
chr1:997776547	SNP	intergenic	8.72015e-10	CC
chr1:997776753	SNP	intergenic	6.36696e-08	CC
chr1:997776861	SNP	intergenic	3.56215e-10	CC
chr1:997776936	SNP	intergenic	2.69171e-09	CC
chr1:997777137	SNP	intergenic	7.96705e-10	CC
chr1:997777154	SNP	intergenic	1.21939e-08	CC
chr1:997777837	SNP	intergenic	2.18953e-08	CC
chr1:997778209	SNP	intergenic	6.09442e-08	CC
chr1:997778499	SNP	intergenic	1.48121e-08	CC
chr1:997778826	SNP	intergenic	5.70665e-09	CC
chr1:997779355	SNP	intergenic	1.44342e-08	CC
chr1:997787995	SNP	intergenic	1.26562e-07	CC
chr1:997790425	SNP	intergenic	6.52527e-08	CC
chr1:997798193	SNP	intergenic	4.1793e-08	CC
chr1:997798610	SNP	intergenic	7.028e-08	CC
chr1:997798766	SNP	intergenic	6.30595e-08	CC
chr1:997798782	SNP	intergenic	3.17945e-08	CC
chr1:997807282	SNP	intergenic	4.59728e-08	CC
chr1:997807818	SNP	intergenic	9.35415e-09	CC
chr1:997812221	SNP	intergenic	7.40571e-08	CC
chr1:997819776	SNP	intergenic	8.44286e-08	CC
chr1:997821530	SNP	intergenic	8.13144e-08	CC
chr1:997827955	SNP	intergenic	4.50097e-08	CC
chr1:997828898	SNP	intergenic	4.69543e-08	CC
chr1:997851077	SNP	intergenic	9.70373e-08	CC
chr1:997858448	SNP	intergenic	7.43799e-09	CC
chr1:997870866	SNP	intergenic	4.62183e-08	CC
chr1:997884453	SNP	intergenic	5.05374e-08	CC
chr1:997888406	SNP	intergenic	6.94584e-08	CC
chr1:997912373	SNP	intergenic	4.75684e-08	CC
chr1:997915740	SNP	intergenic	8.64386e-08	CC
chr1:997917351	SNP	intergenic	6.48022e-08	CC
chr1:997918023	SNP	intergenic	3.78032e-08	CC
chr1:997921348	SNP	intergenic	3.79257e-08	CC
chr1:997950738	SNP	intergenic	1.33979e-07	CC
chr1:997952253	SNP	intergenic	1.33392e-07	CC
chr1:997973444	SNP	intergenic	9.07261e-08	CC
chr1:997978586	SNP	intergenic	1.162e-07	CC
chr1:997995216	SNP	intergenic	4.13805e-08	CC
chr1:997995934	SNP	intergenic	1.38757e-07	CC
chr1:998004099	SNP	intergenic	5.22898e-08	CC
chr1:998048937	SNP	intergenic	1.93637e-08	CC
chr1:998465404	SNP	intergenic	8.62892e-09	CC
chr1:380444802	SNP	intergenic	7.68e-08	HCC
chr1:749787333	SNP	intergenic	7.71e-08	HCC
chr1:766584808	SNP	intergenic	5.85e-08	HCC
chr3:630547527	SNP	intergenic	4.86e-08	HCC
chr9:93753376	SNP	intergenic	6.53e-08	HCC
chr1:492275411	InDel	intergenic	3.18e-06	WBD
chr1:1141093378	InDel	intergenic	1.84e-06	WBD
chr10:366413198	InDel	intergenic	2.87e-06	WBD
chr10:367769028	InDel	intergenic	4.59e-07	WBD
chr10:368555634	InDel	intronic	1.12e-06	WBD
chr10:370533958	InDel	intergenic	1.86e-06	WBD
chr12:491437946	InDel	intergenic	4.75e-07	WBD
chr3:210170931	InDel	intronic	1.16e-06	WBD
chr5:258642893	InDel	intergenic	4.91e-08	WBD
chr5:388851257	InDel	intergenic	1.3e-06	WBD
chr5:389022964	InDel	intergenic	1.14e-06	WBD
chr5:389033507	InDel	intergenic	1.07e-06	WBD
chr1:492275411	InDel	intergenic	3.18e-06	WOD
chr1:1141093378	InDel	intergenic	1.84e-06	WOD
chr10:366413198	InDel	intergenic	2.87e-06	WOD
chr10:367769028	InDel	intergenic	4.59e-07	WOD
chr10:368555634	InDel	intronic	1.12e-06	WOD
chr10:370533958	InDel	intergenic	1.86e-06	WOD
chr12:491437946	InDel	intergenic	4.75e-07	WOD
chr3:210170931	InDel	intronic	1.16e-06	WOD
chr5:258642893	InDel	intergenic	4.91e-08	WOD
chr5:388851257	InDel	intergenic	1.3e-06	WOD
chr5:389022964	InDel	intergenic	1.14e-06	WOD
chr5:389033507	InDel	intergenic	1.07e-06	WOD
chr12:170054141	InDel	intergenic	3.96e-07	MFA
chr12:170102691	InDel	intergenic	1.21e-06	MFA
chr12:170184792	InDel	intergenic	8.34e-07	MFA
chr5:76102531	InDel	intergenic	1.44e-06	MFA
chr6:736874347	InDel	downstream	1.12e-06	MFA
chr1:831389681	InDel	intronic	1.74e-06	TL
chr10:530178702	InDel	intergenic	1.27e-06	TL
chr11:238328558	InDel	intergenic	4.29e-08	TL
chr11:241241885	InDel	intergenic	3.02e-06	TL
chr12:282050919	InDel	intergenic	7.36e-07	TL
chr2:401212649	InDel	intergenic	3.79e-07	TL
chr3:222550826	InDel	intergenic	1.42e-06	TL
chr3:222638867	InDel	intergenic	8.85e-07	TL
chr3:222730792	InDel	intergenic	8.51e-07	TL
chr5:465042790	InDel	intergenic	1.62e-06	TL
chr6:740390684	InDel	intronic	1.83e-06	TL
chr10:500909538	InDel	intergenic	3.86e-08	TW
chr10:506680375	InDel	intergenic	3.41e-07	TW
chr11:598895183	InDel	intergenic	5.74e-07	TW
chr4:74583329	InDel	intergenic	1.47e-06	TW
chr4:74870432	InDel	intergenic	3.2e-06	TW
chr4:701850239	InDel	intergenic	1.42e-06	TW
chr4:745253977	InDel	intergenic	5.92e-07	TW
chr4:745272264	InDel	intergenic	8.85e-07	TW
chr4:745448318	InDel	intergenic	5.02e-07	TW
chr8:564095536	InDel	intergenic	1.42e-06	TW
chr1:2454813	InDel	intergenic	0	TWT
chr1:2565304	InDel	intergenic	0	TWT
chr1:2565757	InDel	intergenic	0	TWT
chr1:2680247	InDel	intergenic	0	TWT
chr1:2680250	InDel	intergenic	0	TWT
chr1:2701870	InDel	intergenic	0	TWT
chr1:2708418	InDel	intergenic	0	TWT
chr1:17833359	InDel	intergenic	0	TWT
chr1:166087062	InDel	intergenic	0	TWT
chr1:166199446	InDel	intergenic	0	TWT
chr1:166205119	InDel	intergenic	0	TWT
chr1:166206245	InDel	intergenic	0	TWT
chr1:166216879	InDel	intergenic	0	TWT
chr1:166234253	InDel	intergenic	0	TWT
chr1:166395715	InDel	intergenic	0	TWT
chr1:166398023	InDel	intergenic	0	TWT
chr1:166624129	InDel	intergenic	0	TWT
chr1:166710974	InDel	intergenic	0	TWT
chr1:166723533	InDel	intergenic	0	TWT
chr1:166727471	InDel	intergenic	0	TWT
chr1:166728393	InDel	intergenic	0	TWT
chr1:166753056	InDel	intergenic	0	TWT
chr1:166758513	InDel	intergenic	0	TWT
chr1:166758517	InDel	intergenic	0	TWT
chr1:166760468	InDel	intergenic	0	TWT
chr1:166770700	InDel	intergenic	0	TWT
chr1:166818147	InDel	intergenic	0	TWT
chr1:166832351	InDel	intergenic	0	TWT
chr1:166833530	InDel	intergenic	0	TWT
chr1:166846252	InDel	intergenic	0	TWT
chr1:166846260	InDel	intergenic	0	TWT
chr1:166938179	InDel	intergenic	0	TWT
chr1:166997969	InDel	intergenic	0	TWT
chr1:167097128	InDel	intergenic	0	TWT
chr1:167138402	InDel	intergenic	0	TWT
chr1:167182893	InDel	intergenic	0	TWT
chr1:167186760	InDel	intergenic	0	TWT
chr1:167273034	InDel	intergenic	0	TWT
chr1:167289609	InDel	intergenic	0	TWT
chr1:167291695	InDel	intergenic	0	TWT
chr1:167293368	InDel	intergenic	0	TWT
chr1:167326510	InDel	intergenic	0	TWT
chr1:167375406	InDel	intergenic	0	TWT
chr1:432108157	InDel	intergenic	0	TWT
chr1:487524178	InDel	intergenic	0	TWT
chr1:487524185	InDel	intergenic	0	TWT
chr1:611238812	InDel	intergenic	0	TWT
chr1:611264547	InDel	intergenic	0	TWT
chr1:612715735	InDel	intergenic	0	TWT
chr1:644542036	InDel	intergenic	0	TWT
chr1:736476837	InDel	intergenic	0	TWT
chr1:748088990	InDel	intergenic	0	TWT
chr1:748134182	InDel	intergenic	0	TWT
chr1:748259123	InDel	intergenic	0	TWT
chr1:748273833	InDel	intergenic	0	TWT
chr1:748346806	InDel	intergenic	0	TWT
chr1:748354080	InDel	intergenic	0	TWT
chr1:748407590	InDel	intergenic	0	TWT
chr1:748407595	InDel	intergenic	0	TWT
chr1:748440634	InDel	intergenic	0	TWT
chr1:748450354	InDel	intergenic	0	TWT
chr1:748470750	InDel	intergenic	0	TWT
chr1:748470756	InDel	intergenic	0	TWT
chr1:748498284	InDel	intergenic	0	TWT
chr1:748499044	InDel	intergenic	0	TWT
chr1:748527862	InDel	intergenic	0	TWT
chr1:748541769	InDel	intergenic	0	TWT
chr1:748563477	InDel	intergenic	0	TWT
chr1:748564447	InDel	intergenic	0	TWT
chr1:748601630	InDel	intergenic	0	TWT
chr1:748798392	InDel	intergenic	0	TWT
chr1:748876205	InDel	intergenic	0	TWT
chr1:748889137	InDel	intergenic	0	TWT
chr1:748990589	InDel	intergenic	0	TWT
chr1:926054541	InDel	intergenic	2.5334e-06	TWT
chr1:994807337	InDel	intergenic	0	TWT
chr1:1067234942	InDel	intergenic	0	TWT
chr1:1067313516	InDel	intergenic	0	TWT
chr1:1067328640	InDel	intergenic	0	TWT
chr1:1134653306	InDel	intergenic	0	TWT
chr1:1148189400	InDel	intergenic	0	TWT
chr1:1148189403	InDel	intergenic	0	TWT
chr1:1148189763	InDel	intergenic	0	TWT
chr1:1148192080	InDel	intergenic	0	TWT
chr1:1148198050	InDel	intergenic	0	TWT
chr1:1148198057	InDel	intergenic	0	TWT
chr1:1148198065	InDel	intergenic	0	TWT
chr1:1148200785	InDel	upstream	0	TWT
chr1:1148276435	InDel	intergenic	0	TWT
chr1:1148335769	InDel	intergenic	0	TWT
chr1:1148337587	InDel	intergenic	0	TWT
chr1:1148341756	InDel	intergenic	0	TWT
chr1:1148342438	InDel	intergenic	0	TWT
chr1:1148350989	InDel	intergenic	0	TWT
chr1:1148360799	InDel	intergenic	0	TWT
chr1:1148365400	InDel	intergenic	0	TWT
chr1:1148366825	InDel	intergenic	0	TWT
chr1:1148371211	InDel	intergenic	0	TWT
chr1:1148374573	InDel	intergenic	0	TWT
chr1:1148378881	InDel	intergenic	0	TWT
chr1:1148381563	InDel	intergenic	0	TWT
chr1:1148382408	InDel	intergenic	0	TWT
chr1:1148389029	InDel	intergenic	0	TWT
chr1:1148407978	InDel	intergenic	0	TWT
chr1:1148409188	InDel	intergenic	0	TWT
chr1:1148412076	InDel	intergenic	0	TWT
chr1:1148437244	InDel	intergenic	0	TWT
chr10:223958163	InDel	intergenic	0	TWT
chr10:349932335	InDel	intergenic	0	TWT
chr10:411149511	InDel	intergenic	0	TWT
chr10:452299644	InDel	intergenic	0	TWT
chr10:471703744	InDel	intergenic	0	TWT
chr10:471713872	InDel	intergenic	0	TWT
chr10:486348177	InDel	intergenic	0	TWT
chr10:707013277	InDel	intergenic	0	TWT
chr11:79173081	InDel	intergenic	0	TWT
chr11:109710446	InDel	intronic	0	TWT
chr11:118276378	InDel	intronic	0	TWT
chr11:190005307	InDel	intergenic	0	TWT
chr11:190018952	InDel	intergenic	0	TWT
chr11:190039581	InDel	intergenic	0	TWT
chr11:190236183	InDel	intergenic	0	TWT
chr11:190846615	InDel	intergenic	0	TWT
chr11:262594952	InDel	intergenic	0	TWT
chr11:290189432	InDel	intergenic	0	TWT
chr11:389782196	InDel	intergenic	0	TWT
chr11:389805465	InDel	intergenic	0	TWT
chr11:393019242	InDel	intergenic	0	TWT
chr11:393142065	InDel	intergenic	0	TWT
chr11:393142083	InDel	intergenic	0	TWT
chr11:393182145	InDel	intergenic	0	TWT
chr11:393702027	InDel	intergenic	0	TWT
chr11:453628672	InDel	intergenic	0	TWT
chr11:453647587	InDel	intergenic	0	TWT
chr11:484690433	InDel	intergenic	0	TWT
chr11:484690438	InDel	intergenic	0	TWT
chr11:485189583	InDel	intergenic	0	TWT
chr11:485357959	InDel	intergenic	0	TWT
chr11:485521930	InDel	intergenic	0	TWT
chr11:485521934	InDel	intergenic	0	TWT
chr11:485715678	InDel	intergenic	0	TWT
chr11:485715681	InDel	intergenic	0	TWT
chr11:485971545	InDel	intergenic	0	TWT
chr11:485990374	InDel	intergenic	0	TWT
chr11:486027122	InDel	intergenic	0	TWT
chr11:486075444	InDel	intergenic	0	TWT
chr11:486083646	InDel	intergenic	0	TWT
chr11:486088320	InDel	intergenic	0	TWT
chr11:486096995	InDel	intergenic	0	TWT
chr11:486101348	InDel	intergenic	0	TWT
chr11:486101824	InDel	intergenic	0	TWT
chr11:486380817	InDel	intergenic	0	TWT
chr11:486443183	InDel	intergenic	0	TWT
chr11:486539055	InDel	intergenic	0	TWT
chr11:486540486	InDel	intergenic	0	TWT
chr11:486541694	InDel	intergenic	0	TWT
chr11:486545753	InDel	intergenic	0	TWT
chr11:486550129	InDel	intergenic	0	TWT
chr11:486560331	InDel	intergenic	0	TWT
chr11:486609020	InDel	intergenic	0	TWT
chr11:486610846	InDel	intergenic	0	TWT
chr11:486624383	InDel	intergenic	0	TWT
chr11:486626157	InDel	intergenic	0	TWT
chr11:486653216	InDel	intergenic	0	TWT
chr11:486703296	InDel	intergenic	0	TWT
chr11:486708523	InDel	intergenic	0	TWT
chr11:486709231	InDel	intergenic	0	TWT
chr11:486716112	InDel	intergenic	0	TWT
chr11:486743114	InDel	intergenic	0	TWT
chr11:486744463	InDel	intergenic	0	TWT
chr11:486756011	InDel	intergenic	0	TWT
chr11:486767571	InDel	intergenic	0	TWT
chr11:560327778	InDel	intergenic	0	TWT
chr11:560365881	InDel	intergenic	0	TWT
chr11:560366246	InDel	intergenic	0	TWT
chr11:560366561	InDel	intergenic	0	TWT
chr11:560367187	InDel	intergenic	0	TWT
chr11:560367191	InDel	intergenic	0	TWT
chr11:560367309	InDel	intergenic	0	TWT
chr11:560367766	InDel	intergenic	0	TWT
chr11:560369253	InDel	intergenic	0	TWT
chr11:560369301	InDel	intergenic	0	TWT
chr12:17943811	InDel	intergenic	0	TWT
chr12:17944829	InDel	intergenic	0	TWT
chr12:109491379	InDel	intergenic	0	TWT
chr12:194106220	InDel	intergenic	0	TWT
chr12:194426358	InDel	intergenic	0	TWT
chr12:194470512	InDel	intergenic	0	TWT
chr12:194481163	InDel	intergenic	0	TWT
chr12:194553157	InDel	intergenic	0	TWT
chr12:248638841	InDel	intergenic	0	TWT
chr12:280696337	InDel	intergenic	1.78447e-06	TWT
chr12:280779916	InDel	intergenic	1.4147e-07	TWT
chr12:331473931	InDel	intergenic	0	TWT
chr12:331476823	InDel	intergenic	0	TWT
chr12:331478526	InDel	intergenic	0	TWT
chr12:437316445	InDel	intergenic	0	TWT
chr12:437317386	InDel	intergenic	0	TWT
chr12:437320371	InDel	intergenic	0	TWT
chr12:437320742	InDel	intergenic	0	TWT
chr12:437327086	InDel	intergenic	0	TWT
chr12:459332095	InDel	intronic	0	TWT
chr12:502545727	InDel	intergenic	0	TWT
chr12:502546198	InDel	intergenic	0	TWT
chr12:502574629	InDel	intergenic	0	TWT
chr12:502583453	InDel	intergenic	0	TWT
chr12:505684083	InDel	intergenic	0	TWT
chr12:505701403	InDel	intergenic	0	TWT
chr12:505890845	InDel	intergenic	0	TWT
chr12:506032468	InDel	intergenic	0	TWT
chr12:506036123	InDel	intergenic	0	TWT
chr12:506071959	InDel	intergenic	0	TWT
chr12:558403231	InDel	intergenic	2.59104e-06	TWT
chr12:575935181	InDel	intergenic	0	TWT
chr12:575935185	InDel	intergenic	0	TWT
chr12:576005933	InDel	intergenic	0	TWT
chr12:576074646	InDel	intergenic	0	TWT
chr12:576099810	InDel	intergenic	0	TWT
chr12:576370691	InDel	intergenic	0	TWT
chr12:635537405	InDel	intergenic	0	TWT
chr2:4096887	InDel	intergenic	0	TWT
chr2:4315616	InDel	intergenic	0	TWT
chr2:4319774	InDel	intergenic	0	TWT
chr2:4379269	InDel	intergenic	0	TWT
chr2:149888705	InDel	intergenic	0	TWT
chr2:239412074	InDel	intergenic	0	TWT
chr2:239412082	InDel	intergenic	0	TWT
chr2:239646906	InDel	intergenic	0	TWT
chr2:242737851	InDel	intergenic	0	TWT
chr2:243107256	InDel	intergenic	0	TWT
chr2:538941873	InDel	intergenic	0	TWT
chr2:538942327	InDel	intergenic	0	TWT
chr2:545117103	InDel	intergenic	0	TWT
chr2:636681537	InDel	intergenic	0	TWT
chr3:24840833	InDel	intergenic	0	TWT
chr3:24840853	InDel	intergenic	0	TWT
chr3:213013201	InDel	intergenic	2.95749e-06	TWT
chr3:233100414	InDel	intergenic	0	TWT
chr3:267864095	InDel	downstream	0	TWT
chr3:310148805	InDel	intergenic	0	TWT
chr3:310154295	InDel	intergenic	0	TWT
chr3:319096856	InDel	downstream	0	TWT
chr3:495362917	InDel	intergenic	0	TWT
chr3:495363757	InDel	intergenic	0	TWT
chr3:627333208	InDel	intergenic	0	TWT
chr3:627458786	InDel	intergenic	0	TWT
chr3:627523878	InDel	intergenic	0	TWT
chr3:627546788	InDel	intergenic	0	TWT
chr3:627550553	InDel	intergenic	0	TWT
chr3:627571201	InDel	intergenic	0	TWT
chr3:627588057	InDel	intergenic	0	TWT
chr3:627621435	InDel	intergenic	0	TWT
chr3:627624754	InDel	intergenic	0	TWT
chr3:627655727	InDel	intergenic	0	TWT
chr3:627668317	InDel	intergenic	0	TWT
chr3:679369540	InDel	intergenic	0	TWT
chr3:679400161	InDel	intergenic	0	TWT
chr3:679402224	InDel	intergenic	0	TWT
chr3:679407150	InDel	intergenic	0	TWT
chr3:679438128	InDel	intergenic	0	TWT
chr4:142368284	InDel	intergenic	0	TWT
chr4:142369141	InDel	intergenic	0	TWT
chr4:143146252	InDel	intergenic	0	TWT
chr4:148806786	InDel	intergenic	0	TWT
chr4:148806804	InDel	intergenic	0	TWT
chr4:148810374	InDel	intergenic	0	TWT
chr4:148810613	InDel	intergenic	0	TWT
chr4:148975413	InDel	intergenic	0	TWT
chr4:149266299	InDel	intergenic	0	TWT
chr4:149269410	InDel	intergenic	0	TWT
chr4:149325396	InDel	intergenic	0	TWT
chr4:149354109	InDel	intergenic	0	TWT
chr4:149355012	InDel	intergenic	0	TWT
chr4:149358311	InDel	intergenic	0	TWT
chr4:149361154	InDel	intergenic	0	TWT
chr4:150011117	InDel	intergenic	0	TWT
chr4:150012855	InDel	intergenic	0	TWT
chr4:150019028	InDel	intergenic	0	TWT
chr4:150026159	InDel	intergenic	0	TWT
chr4:150045685	InDel	intergenic	0	TWT
chr4:150054539	InDel	intergenic	0	TWT
chr4:150089921	InDel	intergenic	0	TWT
chr4:150095408	InDel	intergenic	0	TWT
chr4:150095705	InDel	intergenic	0	TWT
chr4:150097967	InDel	intergenic	0	TWT
chr4:150098137	InDel	intergenic	0	TWT
chr4:150102675	InDel	intergenic	0	TWT
chr4:150367118	InDel	intergenic	0	TWT
chr4:150379189	InDel	intergenic	0	TWT
chr4:190899740	InDel	intronic	0	TWT
chr4:213521870	InDel	intergenic	0	TWT
chr4:231293337	InDel	intergenic	0	TWT
chr4:280740885	InDel	upstream	0	TWT
chr4:280745534	InDel	intergenic	0	TWT
chr4:280745538	InDel	intergenic	0	TWT
chr4:280745869	InDel	intergenic	0	TWT
chr4:280747827	InDel	intergenic	0	TWT
chr4:280750686	InDel	intergenic	0	TWT
chr4:329530913	InDel	intergenic	2.44907e-06	TWT
chr4:337654474	InDel	intergenic	0	TWT
chr4:337654836	InDel	intergenic	0	TWT
chr4:337654863	InDel	intergenic	0	TWT
chr4:536332366	InDel	intergenic	0	TWT
chr4:536415737	InDel	exonic	0	TWT
chr4:536433026	InDel	intergenic	0	TWT
chr4:536444915	InDel	intergenic	0	TWT
chr4:536445445	InDel	intergenic	0	TWT
chr4:536452424	InDel	intergenic	0	TWT
chr4:579946171	InDel	intergenic	0	TWT
chr4:579959900	InDel	intergenic	0	TWT
chr4:579962728	InDel	intergenic	0	TWT
chr4:579963350	InDel	intergenic	0	TWT
chr4:579964321	InDel	intergenic	0	TWT
chr4:579968493	InDel	intergenic	0	TWT
chr4:579990653	InDel	intergenic	0	TWT
chr4:580001341	InDel	intergenic	0	TWT
chr4:580012483	InDel	intergenic	0	TWT
chr4:580273851	InDel	intergenic	0	TWT
chr4:580276104	InDel	intergenic	0	TWT
chr5:47702171	InDel	upstream	0	TWT
chr5:199387156	InDel	intergenic	0	TWT
chr5:262089244	InDel	intergenic	0	TWT
chr5:262093000	InDel	intergenic	0	TWT
chr5:262094473	InDel	intergenic	0	TWT
chr5:262357390	InDel	intergenic	0	TWT
chr5:262358922	InDel	intergenic	0	TWT
chr5:262359616	InDel	intergenic	0	TWT
chr5:262365996	InDel	intergenic	0	TWT
chr5:262372761	InDel	intergenic	0	TWT
chr5:425689313	InDel	intergenic	0	TWT
chr5:500451267	InDel	intergenic	0	TWT
chr5:575914158	InDel	intronic	0	TWT
chr6:243770437	InDel	intergenic	0	TWT
chr6:243770443	InDel	intergenic	0	TWT
chr6:243829180	InDel	intergenic	0	TWT
chr6:243899719	InDel	intergenic	0	TWT
chr6:243899722	InDel	intergenic	0	TWT
chr6:244098435	InDel	intergenic	0	TWT
chr6:244098439	InDel	intergenic	0	TWT
chr6:244235372	InDel	intergenic	0	TWT
chr6:244276795	InDel	intergenic	0	TWT
chr6:244536433	InDel	intergenic	0	TWT
chr6:244626127	InDel	intergenic	0	TWT
chr6:244796298	InDel	intergenic	0	TWT
chr6:244796302	InDel	intergenic	0	TWT
chr6:244801238	InDel	intergenic	0	TWT
chr6:244918654	InDel	intergenic	0	TWT
chr6:244918657	InDel	intergenic	0	TWT
chr6:298892936	InDel	intergenic	0	TWT
chr6:298914336	InDel	upstream	0	TWT
chr6:298933744	InDel	intergenic	0	TWT
chr6:457849746	InDel	intergenic	0	TWT
chr6:457980575	InDel	intergenic	0	TWT
chr6:533340752	InDel	intergenic	0	TWT
chr6:588948359	InDel	intergenic	0	TWT
chr6:609602476	InDel	intergenic	0	TWT
chr6:609857198	InDel	intergenic	0	TWT
chr6:610003273	InDel	intergenic	0	TWT
chr6:610192550	InDel	intergenic	0	TWT
chr6:611261881	InDel	intergenic	0	TWT
chr6:697386794	InDel	intergenic	0	TWT
chr6:697386798	InDel	intergenic	0	TWT
chr6:697387592	InDel	intergenic	0	TWT
chr6:697396837	InDel	intergenic	0	TWT
chr6:697400676	InDel	intergenic	0	TWT
chr6:697403640	InDel	intergenic	0	TWT
chr6:697403940	InDel	intergenic	0	TWT
chr6:697412037	InDel	intergenic	0	TWT
chr6:697425444	InDel	intergenic	0	TWT
chr6:710947758	InDel	intergenic	0	TWT
chr7:103491593	InDel	intergenic	0	TWT
chr7:103491597	InDel	intergenic	0	TWT
chr7:159671979	InDel	intergenic	0	TWT
chr7:159676325	InDel	intergenic	0	TWT
chr7:161824985	InDel	intergenic	0	TWT
chr7:171697506	InDel	intergenic	0	TWT
chr7:172452220	InDel	intergenic	0	TWT
chr7:178549217	InDel	intergenic	0	TWT
chr7:178701324	InDel	intergenic	0	TWT
chr7:252052184	InDel	intergenic	0	TWT
chr7:337880499	InDel	intergenic	0	TWT
chr7:344956036	InDel	intergenic	0	TWT
chr7:344958317	InDel	intergenic	0	TWT
chr7:344961673	InDel	intergenic	0	TWT
chr7:344961676	InDel	intergenic	0	TWT
chr7:344965768	InDel	intergenic	0	TWT
chr7:344966609	InDel	intergenic	0	TWT
chr7:344974374	InDel	intergenic	0	TWT
chr7:345102836	InDel	intergenic	0	TWT
chr7:345104802	InDel	intergenic	0	TWT
chr7:345104889	InDel	intergenic	0	TWT
chr7:345111748	InDel	intergenic	0	TWT
chr7:345130644	InDel	intergenic	0	TWT
chr7:345134659	InDel	intergenic	0	TWT
chr7:345140101	InDel	intergenic	0	TWT
chr7:345140212	InDel	intergenic	0	TWT
chr7:621537506	InDel	intergenic	0	TWT
chr7:621550157	InDel	intergenic	0	TWT
chr7:621565204	InDel	intergenic	0	TWT
chr7:621722102	InDel	intergenic	0	TWT
chr8:3413105	InDel	intergenic	0	TWT
chr8:187459847	InDel	intergenic	0	TWT
chr8:187553909	InDel	intergenic	0	TWT
chr8:210696622	InDel	intergenic	0	TWT
chr8:214985542	InDel	intergenic	0	TWT
chr8:216698676	InDel	intergenic	0	TWT
chr8:216700201	InDel	intergenic	0	TWT
chr8:216716075	InDel	intergenic	0	TWT
chr8:216716735	InDel	intergenic	0	TWT
chr8:216746026	InDel	intergenic	0	TWT
chr8:216766060	InDel	intergenic	0	TWT
chr8:216770004	InDel	intergenic	0	TWT
chr8:216773502	InDel	intergenic	0	TWT
chr8:216794236	InDel	intergenic	0	TWT
chr8:216794771	InDel	intergenic	0	TWT
chr8:216807307	InDel	intergenic	0	TWT
chr8:218111982	InDel	intergenic	0	TWT
chr8:218187475	InDel	intergenic	0	TWT
chr8:218246683	InDel	intergenic	0	TWT
chr8:229521693	InDel	intergenic	0	TWT
chr8:229525011	InDel	intergenic	0	TWT
chr8:229525357	InDel	intergenic	0	TWT
chr8:229731542	InDel	intergenic	0	TWT
chr8:229818951	InDel	intergenic	0	TWT
chr8:229825975	InDel	intergenic	0	TWT
chr8:230037880	InDel	intergenic	0	TWT
chr8:230043534	InDel	intergenic	0	TWT
chr8:230044501	InDel	intergenic	0	TWT
chr8:230046808	InDel	intergenic	0	TWT
chr8:230046823	InDel	intergenic	0	TWT
chr8:230054646	InDel	intergenic	0	TWT
chr8:230054707	InDel	intergenic	0	TWT
chr8:230055020	InDel	intergenic	0	TWT
chr8:230084367	InDel	intergenic	0	TWT
chr8:230084874	InDel	intergenic	0	TWT
chr8:230084879	InDel	intergenic	0	TWT
chr8:230127118	InDel	intergenic	0	TWT
chr8:230142949	InDel	intergenic	0	TWT
chr8:230165439	InDel	intergenic	0	TWT
chr8:230171609	InDel	intergenic	0	TWT
chr8:230271650	InDel	intergenic	0	TWT
chr8:230273468	InDel	intergenic	0	TWT
chr8:230471990	InDel	intergenic	0	TWT
chr8:230480932	InDel	intergenic	0	TWT
chr8:232897650	InDel	intergenic	0	TWT
chr8:244773603	InDel	intergenic	0	TWT
chr8:245335718	InDel	intergenic	0	TWT
chr8:245435553	InDel	intergenic	0	TWT
chr8:245446957	InDel	intergenic	0	TWT
chr8:245479083	InDel	intergenic	0	TWT
chr8:245504568	InDel	intergenic	0	TWT
chr8:245508087	InDel	intergenic	0	TWT
chr8:245545299	InDel	intergenic	0	TWT
chr8:245546660	InDel	intergenic	0	TWT
chr8:245579478	InDel	intergenic	0	TWT
chr8:245659156	InDel	intergenic	0	TWT
chr8:245700175	InDel	intergenic	0	TWT
chr8:245775767	InDel	intergenic	0	TWT
chr8:245882136	InDel	intergenic	0	TWT
chr8:245898923	InDel	intergenic	0	TWT
chr8:245903771	InDel	intergenic	0	TWT
chr8:245962764	InDel	intergenic	0	TWT
chr8:245991967	InDel	intergenic	0	TWT
chr8:246138512	InDel	intergenic	0	TWT
chr8:246259094	InDel	intergenic	0	TWT
chr8:246578100	InDel	intergenic	0	TWT
chr8:246631472	InDel	intergenic	0	TWT
chr8:246776878	InDel	intergenic	0	TWT
chr8:249718961	InDel	intergenic	2.48487e-06	TWT
chr8:250059342	InDel	intergenic	2.89961e-06	TWT
chr8:250220637	InDel	intergenic	6.71984e-09	TWT
chr8:250237899	InDel	intergenic	2.66191e-06	TWT
chr8:352114558	InDel	intergenic	0	TWT
chr8:352137953	InDel	intergenic	0	TWT
chr8:426046143	InDel	intergenic	0	TWT
chr8:531618793	InDel	intergenic	0	TWT
chr8:531635222	InDel	intergenic	0	TWT
chr8:531644531	InDel	intergenic	0	TWT
chr8:531743797	InDel	intergenic	0	TWT
[truncated: 1,146 more rows]

## Sheet: Table S4.3
Table S4.3 Mutation sites significantly associated with wood traits identified by both GEMMA and EMMAX
ID	Type	Trait
chr10:361881312	SNP	WBD
chr10:362509447	SNP	WBD
chr10:362518090	SNP	WBD
chr10:364058279	SNP	WBD
chr10:365572242	SNP	WBD
chr10:365643063	SNP	WBD
chr10:365703872	SNP	WBD
chr10:365709595	SNP	WBD
chr10:365709852	SNP	WBD
chr10:365902016	SNP	WBD
chr10:365946584	SNP	WBD
chr10:365965681	SNP	WBD
chr10:366129128	SNP	WBD
chr12:634514041	SNP	WBD
chr12:634539471	SNP	WBD
chr12:634539472	SNP	WBD
chr12:634562943	SNP	WBD
chr12:634634420	SNP	WBD
chr2:278785499	SNP	WBD
chr3:313401002	SNP	WBD
chr3:573159105	SNP	WBD
chr10:362509447	SNP	WOD
chr10:365643063	SNP	WOD
chr10:365709595	SNP	WOD
chr10:365902016	SNP	WOD
chr11:486549345	SNP	WOD
chr11:486549349	SNP	WOD
chr12:526727549	SNP	WOD
chr12:527048390	SNP	WOD
chr12:527305462	SNP	WOD
chr3:312599399	SNP	WOD
chr4:683256113	SNP	WOD
chr5:387948258	SNP	WOD
chr5:387964058	SNP	WOD
chr5:388035786	SNP	WOD
chr5:388091257	SNP	WOD
chr5:388142784	SNP	WOD
chr5:388166233	SNP	WOD
chr5:388233632	SNP	WOD
chr5:388352299	SNP	WOD
chr5:388406608	SNP	WOD
chr5:388514220	SNP	WOD
chr5:388532904	SNP	WOD
chr5:388547104	SNP	WOD
chr5:388551077	SNP	WOD
chr5:388559915	SNP	WOD
chr5:388581728	SNP	WOD
chr5:388594442	SNP	WOD
chr5:388699392	SNP	WOD
chr5:388734756	SNP	WOD
chr5:388766820	SNP	WOD
chr5:388786470	SNP	WOD
chr5:388860393	SNP	WOD
chr5:388942921	SNP	WOD
chr7:569148744	SNP	WOD
chr1:1029012070	SNP	MFA
chr10:581520307	SNP	MFA
chr12:170098839	SNP	MFA
chr12:170289118	SNP	MFA
chr12:170306261	SNP	MFA
chr12:170533404	SNP	MFA
chr12:614891023	SNP	MFA
chr5:709304945	SNP	MFA
chr6:736585936	SNP	MFA
chr6:736598412	SNP	MFA
chr6:736608020	SNP	MFA
chr6:107187070	SNP	LC
chr1:691157956	SNP	CC
chr1:997196864	SNP	CC
chr1:997211815	SNP	CC
chr1:997215583	SNP	CC
chr1:997235200	SNP	CC
chr1:997303710	SNP	CC
chr1:997321438	SNP	CC
chr1:997352313	SNP	CC
chr1:997370943	SNP	CC
chr1:997371252	SNP	CC
chr1:997394567	SNP	CC
chr1:997396269	SNP	CC
chr1:997409695	SNP	CC
chr1:997430941	SNP	CC
chr1:997452553	SNP	CC
chr1:997454377	SNP	CC
chr1:997455650	SNP	CC
chr1:997457515	SNP	CC
chr1:997458241	SNP	CC
chr1:997458242	SNP	CC
chr1:997458353	SNP	CC
chr1:997459115	SNP	CC
chr1:997459278	SNP	CC
chr1:997459318	SNP	CC
chr1:997459697	SNP	CC
chr1:997459842	SNP	CC
chr1:997459995	SNP	CC
chr1:997460470	SNP	CC
chr1:997460576	SNP	CC
chr1:997460584	SNP	CC
chr1:997460611	SNP	CC
chr1:997460714	SNP	CC
chr1:997460860	SNP	CC
chr1:997461022	SNP	CC
chr1:997461356	SNP	CC
chr1:997461499	SNP	CC
chr1:997461527	SNP	CC
chr1:997461598	SNP	CC
chr1:997462085	SNP	CC
chr1:997462737	SNP	CC
chr1:997463207	SNP	CC
chr1:997463224	SNP	CC
chr1:997463667	SNP	CC
chr1:997463690	SNP	CC
chr1:997463754	SNP	CC
chr1:997464360	SNP	CC
chr1:997464463	SNP	CC
chr1:997464578	SNP	CC
chr1:997464588	SNP	CC
chr1:997464659	SNP	CC
chr1:997464669	SNP	CC
chr1:997464705	SNP	CC
chr1:997464735	SNP	CC
chr1:997464794	SNP	CC
chr1:997464825	SNP	CC
chr1:997464928	SNP	CC
chr1:997464968	SNP	CC
chr1:997465175	SNP	CC
chr1:997465395	SNP	CC
chr1:997465420	SNP	CC
chr1:997465517	SNP	CC
chr1:997465978	SNP	CC
chr1:997465998	SNP	CC
chr1:997466027	SNP	CC
chr1:997466394	SNP	CC
chr1:997467213	SNP	CC
chr1:997467233	SNP	CC
chr1:997467463	SNP	CC
chr1:997468471	SNP	CC
chr1:997468614	SNP	CC
chr1:997468725	SNP	CC
chr1:997468940	SNP	CC
chr1:997468963	SNP	CC
chr1:997469280	SNP	CC
chr1:997469288	SNP	CC
chr1:997469290	SNP	CC
chr1:997470200	SNP	CC
chr1:997470214	SNP	CC
chr1:997470343	SNP	CC
chr1:997470345	SNP	CC
chr1:997470374	SNP	CC
chr1:997470386	SNP	CC
chr1:997470616	SNP	CC
chr1:997471722	SNP	CC
chr1:997471734	SNP	CC
chr1:997471945	SNP	CC
chr1:997472227	SNP	CC
chr1:997472293	SNP	CC
chr1:997472302	SNP	CC
chr1:997472607	SNP	CC
chr1:997472663	SNP	CC
chr1:997473500	SNP	CC
chr1:997474102	SNP	CC
chr1:997474127	SNP	CC
chr1:997475085	SNP	CC
chr1:997476003	SNP	CC
chr1:997476074	SNP	CC
chr1:997476809	SNP	CC
chr1:997476908	SNP	CC
chr1:997477744	SNP	CC
chr1:997477798	SNP	CC
chr1:997478531	SNP	CC
chr1:997478549	SNP	CC
chr1:997478875	SNP	CC
chr1:997478944	SNP	CC
chr1:997479167	SNP	CC
chr1:997479212	SNP	CC
chr1:997479297	SNP	CC
chr1:997479400	SNP	CC
chr1:997479699	SNP	CC
chr1:997479723	SNP	CC
chr1:997479754	SNP	CC
chr1:997479764	SNP	CC
chr1:997479891	SNP	CC
chr1:997480481	SNP	CC
chr1:997480657	SNP	CC
chr1:997480662	SNP	CC
chr1:997480663	SNP	CC
chr1:997481009	SNP	CC
chr1:997481043	SNP	CC
chr1:997481427	SNP	CC
chr1:997481766	SNP	CC
chr1:997481815	SNP	CC
chr1:997481819	SNP	CC
chr1:997481906	SNP	CC
chr1:997482260	SNP	CC
chr1:997482278	SNP	CC
chr1:997482393	SNP	CC
chr1:997482399	SNP	CC
chr1:997482581	SNP	CC
chr1:997482621	SNP	CC
chr1:997482989	SNP	CC
chr1:997483130	SNP	CC
chr1:997483206	SNP	CC
chr1:997484187	SNP	CC
chr1:997484438	SNP	CC
chr1:997484765	SNP	CC
chr1:997484819	SNP	CC
chr1:997485063	SNP	CC
chr1:997485235	SNP	CC
chr1:997485247	SNP	CC
chr1:997485425	SNP	CC
chr1:997485451	SNP	CC
chr1:997485532	SNP	CC
chr1:997485556	SNP	CC
chr1:997485613	SNP	CC
chr1:997485646	SNP	CC
chr1:997485741	SNP	CC
chr1:997485779	SNP	CC
chr1:997485912	SNP	CC
chr1:997485957	SNP	CC
chr1:997486816	SNP	CC
chr1:997486959	SNP	CC
chr1:997486982	SNP	CC
chr1:997487059	SNP	CC
chr1:997487141	SNP	CC
chr1:997487158	SNP	CC
chr1:997487180	SNP	CC
chr1:997487204	SNP	CC
chr1:997487217	SNP	CC
chr1:997487305	SNP	CC
chr1:997487315	SNP	CC
chr1:997487414	SNP	CC
chr1:997487504	SNP	CC
chr1:997487592	SNP	CC
chr1:997487618	SNP	CC
chr1:997487654	SNP	CC
chr1:997487746	SNP	CC
chr1:997487821	SNP	CC
chr1:997487978	SNP	CC
chr1:997488011	SNP	CC
chr1:997488078	SNP	CC
chr1:997488158	SNP	CC
chr1:997488227	SNP	CC
chr1:997488290	SNP	CC
chr1:997488308	SNP	CC
chr1:997488398	SNP	CC
chr1:997488597	SNP	CC
chr1:997488635	SNP	CC
chr1:997488809	SNP	CC
chr1:997488931	SNP	CC
chr1:997488962	SNP	CC
chr1:997489043	SNP	CC
chr1:997489278	SNP	CC
chr1:997489311	SNP	CC
chr1:997489370	SNP	CC
chr1:997489417	SNP	CC
chr1:997489420	SNP	CC
chr1:997489491	SNP	CC
chr1:997489621	SNP	CC
chr1:997489687	SNP	CC
chr1:997489944	SNP	CC
chr1:997490073	SNP	CC
chr1:997490200	SNP	CC
chr1:997490224	SNP	CC
chr1:997490500	SNP	CC
chr1:997490595	SNP	CC
chr1:997490622	SNP	CC
chr1:997490709	SNP	CC
chr1:997490737	SNP	CC
chr1:997490882	SNP	CC
chr1:997490889	SNP	CC
chr1:997491026	SNP	CC
chr1:997491096	SNP	CC
chr1:997491150	SNP	CC
chr1:997491172	SNP	CC
chr1:997491181	SNP	CC
chr1:997491198	SNP	CC
chr1:997491241	SNP	CC
chr1:997491333	SNP	CC
chr1:997491441	SNP	CC
chr1:997491675	SNP	CC
chr1:997491719	SNP	CC
chr1:997491746	SNP	CC
chr1:997491833	SNP	CC
chr1:997491883	SNP	CC
chr1:997491954	SNP	CC
chr1:997492123	SNP	CC
chr1:997492140	SNP	CC
chr1:997492312	SNP	CC
chr1:997492443	SNP	CC
chr1:997492468	SNP	CC
chr1:997492501	SNP	CC
chr1:997492544	SNP	CC
chr1:997492778	SNP	CC
chr1:997492932	SNP	CC
chr1:997492959	SNP	CC
chr1:997493060	SNP	CC
chr1:997493160	SNP	CC
chr1:997493174	SNP	CC
chr1:997493276	SNP	CC
chr1:997493359	SNP	CC
chr1:997493360	SNP	CC
chr1:997493447	SNP	CC
chr1:997493530	SNP	CC
chr1:997493534	SNP	CC
chr1:997493891	SNP	CC
chr1:997494014	SNP	CC
chr1:997494131	SNP	CC
chr1:997494457	SNP	CC
chr1:997494590	SNP	CC
chr1:997494618	SNP	CC
chr1:997494740	SNP	CC
chr1:997495041	SNP	CC
chr1:997495576	SNP	CC
chr1:997495604	SNP	CC
chr1:997495707	SNP	CC
chr1:997495850	SNP	CC
chr1:997496236	SNP	CC
chr1:997496332	SNP	CC
chr1:997496814	SNP	CC
chr1:997497268	SNP	CC
chr1:997497293	SNP	CC
chr1:997497358	SNP	CC
chr1:997497539	SNP	CC
chr1:997497918	SNP	CC
chr1:997498085	SNP	CC
chr1:997498324	SNP	CC
chr1:997498563	SNP	CC
chr1:997498635	SNP	CC
chr1:997498780	SNP	CC
chr1:997498801	SNP	CC
chr1:997499245	SNP	CC
chr1:997500386	SNP	CC
chr1:997500447	SNP	CC
chr1:997500599	SNP	CC
chr1:997500651	SNP	CC
chr1:997500781	SNP	CC
chr1:997500890	SNP	CC
chr1:997501492	SNP	CC
chr1:997501504	SNP	CC
chr1:997501567	SNP	CC
chr1:997501669	SNP	CC
chr1:997501727	SNP	CC
chr1:997501744	SNP	CC
chr1:997501785	SNP	CC
chr1:997502099	SNP	CC
chr1:997502232	SNP	CC
chr1:997502260	SNP	CC
chr1:997502409	SNP	CC
chr1:997502846	SNP	CC
chr1:997502994	SNP	CC
chr1:997503003	SNP	CC
chr1:997503045	SNP	CC
chr1:997503066	SNP	CC
chr1:997503102	SNP	CC
chr1:997503381	SNP	CC
chr1:997503400	SNP	CC
chr1:997503571	SNP	CC
chr1:997503747	SNP	CC
chr1:997503837	SNP	CC
chr1:997504044	SNP	CC
chr1:997504161	SNP	CC
chr1:997504358	SNP	CC
chr1:997504376	SNP	CC
chr1:997504718	SNP	CC
chr1:997504785	SNP	CC
chr1:997505109	SNP	CC
chr1:997505162	SNP	CC
chr1:997506789	SNP	CC
chr1:997508651	SNP	CC
chr1:997508690	SNP	CC
chr1:997508703	SNP	CC
chr1:997510375	SNP	CC
chr1:997512086	SNP	CC
chr1:997512150	SNP	CC
chr1:997512364	SNP	CC
chr1:997512471	SNP	CC
chr1:997512530	SNP	CC
chr1:997512531	SNP	CC
chr1:997512744	SNP	CC
chr1:997512838	SNP	CC
chr1:997512861	SNP	CC
chr1:997512998	SNP	CC
chr1:997513190	SNP	CC
chr1:997513196	SNP	CC
chr1:997513414	SNP	CC
chr1:997513797	SNP	CC
chr1:997513915	SNP	CC
chr1:997514054	SNP	CC
chr1:997514110	SNP	CC
chr1:997514118	SNP	CC
chr1:997514164	SNP	CC
chr1:997514296	SNP	CC
chr1:997514419	SNP	CC
chr1:997514437	SNP	CC
chr1:997514490	SNP	CC
chr1:997514644	SNP	CC
chr1:997514672	SNP	CC
chr1:997514852	SNP	CC
chr1:997514983	SNP	CC
chr1:997515322	SNP	CC
chr1:997515746	SNP	CC
chr1:997515896	SNP	CC
chr1:997515931	SNP	CC
chr1:997516719	SNP	CC
chr1:997516881	SNP	CC
chr1:997516895	SNP	CC
chr1:997517631	SNP	CC
chr1:997517835	SNP	CC
chr1:997518122	SNP	CC
chr1:997518636	SNP	CC
chr1:997518659	SNP	CC
chr1:997519739	SNP	CC
chr1:997519769	SNP	CC
chr1:997520048	SNP	CC
chr1:997520476	SNP	CC
chr1:997520666	SNP	CC
chr1:997520733	SNP	CC
chr1:997520753	SNP	CC
chr1:997521093	SNP	CC
chr1:997521892	SNP	CC
chr1:997522016	SNP	CC
chr1:997522032	SNP	CC
chr1:997522059	SNP	CC
chr1:997522065	SNP	CC
chr1:997522134	SNP	CC
chr1:997522197	SNP	CC
chr1:997522712	SNP	CC
chr1:997522872	SNP	CC
chr1:997526375	SNP	CC
chr1:997526601	SNP	CC
chr1:997526898	SNP	CC
chr1:997526899	SNP	CC
chr1:997527560	SNP	CC
chr1:997529136	SNP	CC
chr1:997529301	SNP	CC
chr1:997529769	SNP	CC
chr1:997529988	SNP	CC
chr1:997530323	SNP	CC
chr1:997530499	SNP	CC
chr1:997531063	SNP	CC
chr1:997531160	SNP	CC
chr1:997531561	SNP	CC
chr1:997531612	SNP	CC
chr1:997531798	SNP	CC
chr1:997532036	SNP	CC
chr1:997532090	SNP	CC
chr1:997533642	SNP	CC
chr1:997537319	SNP	CC
chr1:997537351	SNP	CC
chr1:997537472	SNP	CC
chr1:997537485	SNP	CC
chr1:997537693	SNP	CC
chr1:997537731	SNP	CC
chr1:997537966	SNP	CC
chr1:997538159	SNP	CC
chr1:997538317	SNP	CC
chr1:997538496	SNP	CC
chr1:997538679	SNP	CC
chr1:997538818	SNP	CC
chr1:997538967	SNP	CC
chr1:997538992	SNP	CC
chr1:997539234	SNP	CC
chr1:997539264	SNP	CC
chr1:997539421	SNP	CC
chr1:997539430	SNP	CC
chr1:997539715	SNP	CC
chr1:997539719	SNP	CC
chr1:997540176	SNP	CC
chr1:997540196	SNP	CC
chr1:997540219	SNP	CC
chr1:997540288	SNP	CC
chr1:997540496	SNP	CC
chr1:997540754	SNP	CC
chr1:997540816	SNP	CC
chr1:997540962	SNP	CC
chr1:997541012	SNP	CC
chr1:997541887	SNP	CC
chr1:997543769	SNP	CC
chr1:997543810	SNP	CC
chr1:997544004	SNP	CC
chr1:997544073	SNP	CC
chr1:997544272	SNP	CC
chr1:997544283	SNP	CC
chr1:997544979	SNP	CC
chr1:997545394	SNP	CC
chr1:997545467	SNP	CC
chr1:997545516	SNP	CC
chr1:997545718	SNP	CC
chr1:997545857	SNP	CC
chr1:997545858	SNP	CC
chr1:997545973	SNP	CC
chr1:997546105	SNP	CC
chr1:997546127	SNP	CC
chr1:997546213	SNP	CC
chr1:997546234	SNP	CC
chr1:997546245	SNP	CC
chr1:997546503	SNP	CC
chr1:997546524	SNP	CC
chr1:997546610	SNP	CC
chr1:997546648	SNP	CC
chr1:997546679	SNP	CC
chr1:997546763	SNP	CC
chr1:997547163	SNP	CC
chr1:997547206	SNP	CC
chr1:997548050	SNP	CC
chr1:997548285	SNP	CC
chr1:997548503	SNP	CC
chr1:997548907	SNP	CC
chr1:997549192	SNP	CC
chr1:997549386	SNP	CC
chr1:997549626	SNP	CC
chr1:997550038	SNP	CC
chr1:997550654	SNP	CC
chr1:997550656	SNP	CC
chr1:997550711	SNP	CC
chr1:997551713	SNP	CC
chr1:997551714	SNP	CC
chr1:997552055	SNP	CC
chr1:997552300	SNP	CC
chr1:997552637	SNP	CC
chr1:997552768	SNP	CC
chr1:997552783	SNP	CC
chr1:997552790	SNP	CC
chr1:997552865	SNP	CC
chr1:997553611	SNP	CC
chr1:997554048	SNP	CC
chr1:997554454	SNP	CC
chr1:997554740	SNP	CC
chr1:997554747	SNP	CC
chr1:997554765	SNP	CC
chr1:997554766	SNP	CC
chr1:997555008	SNP	CC
chr1:997555824	SNP	CC
chr1:997556001	SNP	CC
chr1:997557065	SNP	CC
chr1:997557084	SNP	CC
chr1:997557213	SNP	CC
chr1:997557855	SNP	CC
chr1:997558047	SNP	CC
chr1:997558051	SNP	CC
chr1:997558105	SNP	CC
chr1:997559043	SNP	CC
chr1:997559222	SNP	CC
chr1:997559460	SNP	CC
chr1:997559882	SNP	CC
chr1:997560353	SNP	CC
chr1:997560533	SNP	CC
chr1:997561842	SNP	CC
chr1:997561873	SNP	CC
chr1:997561953	SNP	CC
chr1:997562016	SNP	CC
chr1:997562042	SNP	CC
chr1:997562177	SNP	CC
chr1:997562353	SNP	CC
chr1:997563017	SNP	CC
chr1:997564436	SNP	CC
chr1:997564451	SNP	CC
chr1:997564517	SNP	CC
chr1:997564571	SNP	CC
chr1:997564873	SNP	CC
chr1:997564941	SNP	CC
chr1:997565150	SNP	CC
chr1:997565698	SNP	CC
chr1:997565775	SNP	CC
chr1:997566008	SNP	CC
chr1:997566028	SNP	CC
chr1:997566456	SNP	CC
chr1:997566543	SNP	CC
chr1:997566618	SNP	CC
chr1:997566620	SNP	CC
chr1:997566781	SNP	CC
chr1:997566797	SNP	CC
chr1:997567123	SNP	CC
chr1:997567306	SNP	CC
chr1:997567714	SNP	CC
chr1:997568277	SNP	CC
chr1:997569132	SNP	CC
chr1:997569159	SNP	CC
chr1:997569569	SNP	CC
chr1:997571823	SNP	CC
chr1:997571918	SNP	CC
chr1:997573286	SNP	CC
chr1:997573352	SNP	CC
chr1:997574229	SNP	CC
chr1:997578399	SNP	CC
chr1:997578454	SNP	CC
chr1:997578646	SNP	CC
chr1:997578647	SNP	CC
chr1:997578778	SNP	CC
chr1:997579051	SNP	CC
chr1:997579276	SNP	CC
chr1:997579803	SNP	CC
chr1:997579974	SNP	CC
chr1:997580571	SNP	CC
chr1:997582077	SNP	CC
chr1:997582151	SNP	CC
chr1:997582627	SNP	CC
chr1:997582721	SNP	CC
chr1:997582766	SNP	CC
chr1:997582927	SNP	CC
chr1:997583134	SNP	CC
chr1:997583651	SNP	CC
chr1:997583755	SNP	CC
chr1:997583785	SNP	CC
chr1:997583941	SNP	CC
chr1:997583947	SNP	CC
chr1:997584197	SNP	CC
chr1:997584214	SNP	CC
chr1:997584361	SNP	CC
chr1:997584366	SNP	CC
chr1:997584813	SNP	CC
chr1:997584972	SNP	CC
chr1:997585366	SNP	CC
chr1:997586219	SNP	CC
chr1:997586396	SNP	CC
chr1:997586772	SNP	CC
chr1:997586864	SNP	CC
chr1:997587082	SNP	CC
chr1:997587354	SNP	CC
chr1:997588370	SNP	CC
chr1:997588471	SNP	CC
chr1:997588539	SNP	CC
chr1:997588722	SNP	CC
chr1:997588827	SNP	CC
chr1:997589158	SNP	CC
chr1:997589306	SNP	CC
chr1:997589533	SNP	CC
chr1:997590072	SNP	CC
chr1:997590097	SNP	CC
chr1:997590177	SNP	CC
chr1:997590283	SNP	CC
chr1:997590363	SNP	CC
chr1:997590719	SNP	CC
chr1:997590721	SNP	CC
chr1:997590747	SNP	CC
chr1:997591096	SNP	CC
chr1:997591427	SNP	CC
chr1:997591722	SNP	CC
chr1:997591780	SNP	CC
chr1:997591821	SNP	CC
chr1:997591828	SNP	CC
chr1:997591853	SNP	CC
chr1:997592697	SNP	CC
chr1:997593025	SNP	CC
chr1:997593108	SNP	CC
chr1:997593330	SNP	CC
chr1:997593352	SNP	CC
chr1:997593535	SNP	CC
chr1:997593560	SNP	CC
chr1:997593644	SNP	CC
chr1:997593651	SNP	CC
chr1:997593708	SNP	CC
chr1:997593717	SNP	CC
chr1:997593803	SNP	CC
chr1:997593883	SNP	CC
chr1:997593921	SNP	CC
chr1:997593927	SNP	CC
chr1:997593939	SNP	CC
chr1:997594175	SNP	CC
chr1:997594465	SNP	CC
chr1:997594542	SNP	CC
chr1:997594897	SNP	CC
chr1:997595507	SNP	CC
chr1:997595548	SNP	CC
chr1:997595759	SNP	CC
chr1:997595761	SNP	CC
chr1:997595854	SNP	CC
chr1:997596053	SNP	CC
chr1:997596089	SNP	CC
chr1:997596181	SNP	CC
chr1:997596274	SNP	CC
chr1:997596569	SNP	CC
chr1:997596635	SNP	CC
chr1:997596675	SNP	CC
chr1:997597091	SNP	CC
chr1:997597378	SNP	CC
chr1:997597446	SNP	CC
chr1:997597448	SNP	CC
chr1:997597750	SNP	CC
chr1:997598090	SNP	CC
chr1:997599184	SNP	CC
chr1:997599287	SNP	CC
chr1:997599686	SNP	CC
chr1:997599817	SNP	CC
chr1:997599959	SNP	CC
chr1:997600104	SNP	CC
chr1:997600234	SNP	CC
chr1:997600237	SNP	CC
chr1:997600444	SNP	CC
chr1:997600560	SNP	CC
chr1:997600954	SNP	CC
chr1:997601796	SNP	CC
chr1:997601805	SNP	CC
chr1:997602639	SNP	CC
chr1:997602799	SNP	CC
chr1:997602854	SNP	CC
chr1:997603232	SNP	CC
chr1:997603627	SNP	CC
chr1:997603883	SNP	CC
chr1:997604887	SNP	CC
chr1:997604895	SNP	CC
chr1:997606090	SNP	CC
chr1:997606282	SNP	CC
chr1:997607955	SNP	CC
chr1:997608516	SNP	CC
chr1:997608590	SNP	CC
chr1:997608601	SNP	CC
chr1:997608710	SNP	CC
chr1:997608742	SNP	CC
chr1:997608941	SNP	CC
chr1:997608973	SNP	CC
chr1:997612425	SNP	CC
chr1:997612515	SNP	CC
chr1:997612543	SNP	CC
chr1:997612567	SNP	CC
chr1:997612653	SNP	CC
chr1:997612664	SNP	CC
chr1:997613237	SNP	CC
chr1:997614338	SNP	CC
chr1:997614493	SNP	CC
chr1:997615258	SNP	CC
chr1:997616147	SNP	CC
chr1:997616478	SNP	CC
chr1:997616592	SNP	CC
chr1:997616920	SNP	CC
chr1:997616947	SNP	CC
chr1:997617160	SNP	CC
chr1:997617184	SNP	CC
chr1:997617911	SNP	CC
chr1:997618192	SNP	CC
chr1:997618531	SNP	CC
chr1:997618737	SNP	CC
chr1:997619792	SNP	CC
chr1:997620232	SNP	CC
chr1:997620565	SNP	CC
chr1:997621631	SNP	CC
chr1:997622248	SNP	CC
chr1:997622277	SNP	CC
chr1:997622487	SNP	CC
chr1:997622494	SNP	CC
chr1:997622858	SNP	CC
chr1:997622970	SNP	CC
chr1:997622993	SNP	CC
chr1:997623367	SNP	CC
chr1:997623432	SNP	CC
chr1:997623562	SNP	CC
chr1:997623598	SNP	CC
chr1:997623611	SNP	CC
chr1:997623686	SNP	CC
chr1:997623789	SNP	CC
chr1:997623799	SNP	CC
chr1:997623857	SNP	CC
chr1:997623976	SNP	CC
chr1:997624203	SNP	CC
chr1:997624210	SNP	CC
chr1:997624273	SNP	CC
chr1:997624321	SNP	CC
chr1:997624390	SNP	CC
chr1:997624789	SNP	CC
chr1:997624930	SNP	CC
chr1:997625012	SNP	CC
chr1:997625037	SNP	CC
chr1:997625343	SNP	CC
chr1:997625420	SNP	CC
chr1:997626038	SNP	CC
chr1:997626165	SNP	CC
chr1:997626195	SNP	CC
chr1:997627103	SNP	CC
chr1:997627657	SNP	CC
chr1:997627729	SNP	CC
chr1:997628109	SNP	CC
chr1:997628308	SNP	CC
chr1:997628312	SNP	CC
chr1:997628379	SNP	CC
chr1:997629045	SNP	CC
chr1:997629592	SNP	CC
chr1:997629810	SNP	CC
chr1:997630140	SNP	CC
chr1:997630245	SNP	CC
chr1:997630534	SNP	CC
chr1:997630620	SNP	CC
chr1:997631072	SNP	CC
chr1:997631187	SNP	CC
chr1:997631632	SNP	CC
chr1:997631912	SNP	CC
chr1:997632076	SNP	CC
chr1:997632179	SNP	CC
chr1:997633018	SNP	CC
chr1:997633019	SNP	CC
chr1:997633831	SNP	CC
chr1:997634447	SNP	CC
chr1:997634553	SNP	CC
chr1:997636035	SNP	CC
chr1:997636184	SNP	CC
chr1:997636225	SNP	CC
chr1:997636265	SNP	CC
chr1:997636429	SNP	CC
chr1:997636673	SNP	CC
chr1:997637284	SNP	CC
chr1:997637474	SNP	CC
chr1:997638077	SNP	CC
chr1:997638530	SNP	CC
chr1:997638652	SNP	CC
chr1:997638664	SNP	CC
chr1:997639393	SNP	CC
chr1:997639404	SNP	CC
chr1:997639462	SNP	CC
chr1:997639617	SNP	CC
chr1:997639937	SNP	CC
chr1:997639969	SNP	CC
chr1:997643014	SNP	CC
chr1:997643929	SNP	CC
chr1:997643939	SNP	CC
chr1:997643978	SNP	CC
chr1:997644465	SNP	CC
chr1:997644758	SNP	CC
chr1:997644857	SNP	CC
chr1:997645178	SNP	CC
chr1:997645190	SNP	CC
chr1:997645213	SNP	CC
chr1:997645367	SNP	CC
chr1:997645533	SNP	CC
chr1:997645541	SNP	CC
chr1:997645573	SNP	CC
chr1:997645795	SNP	CC
chr1:997645806	SNP	CC
chr1:997646168	SNP	CC
chr1:997646246	SNP	CC
chr1:997646653	SNP	CC
chr1:997646680	SNP	CC
chr1:997646805	SNP	CC
chr1:997646807	SNP	CC
chr1:997646850	SNP	CC
chr1:997646972	SNP	CC
chr1:997647097	SNP	CC
chr1:997647106	SNP	CC
chr1:997647184	SNP	CC
chr1:997647196	SNP	CC
chr1:997647308	SNP	CC
chr1:997647318	SNP	CC
chr1:997647343	SNP	CC
chr1:997647377	SNP	CC
chr1:997647586	SNP	CC
chr1:997647706	SNP	CC
chr1:997647775	SNP	CC
chr1:997648684	SNP	CC
chr1:997648697	SNP	CC
chr1:997648770	SNP	CC
chr1:997649049	SNP	CC
chr1:997649246	SNP	CC
chr1:997649261	SNP	CC
chr1:997649437	SNP	CC
chr1:997649764	SNP	CC
chr1:997649935	SNP	CC
chr1:997649981	SNP	CC
chr1:997650078	SNP	CC
chr1:997650154	SNP	CC
chr1:997650253	SNP	CC
chr1:997650275	SNP	CC
chr1:997650403	SNP	CC
chr1:997650506	SNP	CC
chr1:997650547	SNP	CC
chr1:997650817	SNP	CC
chr1:997651318	SNP	CC
chr1:997651584	SNP	CC
chr1:997652090	SNP	CC
chr1:997652123	SNP	CC
chr1:997652144	SNP	CC
chr1:997652446	SNP	CC
chr1:997652597	SNP	CC
chr1:997652725	SNP	CC
chr1:997652907	SNP	CC
chr1:997653110	SNP	CC
chr1:997653315	SNP	CC
chr1:997653711	SNP	CC
chr1:997653951	SNP	CC
chr1:997654063	SNP	CC
chr1:997654108	SNP	CC
chr1:997654216	SNP	CC
chr1:997654547	SNP	CC
chr1:997655087	SNP	CC
chr1:997655091	SNP	CC
chr1:997655508	SNP	CC
chr1:997655841	SNP	CC
chr1:997655868	SNP	CC
chr1:997655931	SNP	CC
chr1:997657000	SNP	CC
chr1:997657193	SNP	CC
chr1:997657513	SNP	CC
chr1:997657561	SNP	CC
chr1:997657888	SNP	CC
chr1:997663433	SNP	CC
chr1:997664887	SNP	CC
chr1:997664969	SNP	CC
chr1:997665030	SNP	CC
chr1:997665129	SNP	CC
chr1:997666084	SNP	CC
chr1:997666242	SNP	CC
chr1:997666787	SNP	CC
chr1:997667584	SNP	CC
chr1:997668828	SNP	CC
chr1:997668916	SNP	CC
chr1:997670303	SNP	CC
chr1:997670448	SNP	CC
chr1:997670692	SNP	CC
chr1:997670933	SNP	CC
chr1:997670964	SNP	CC
chr1:997671213	SNP	CC
chr1:997671451	SNP	CC
chr1:997671748	SNP	CC
chr1:997671757	SNP	CC
chr1:997671942	SNP	CC
chr1:997671946	SNP	CC
chr1:997671956	SNP	CC
chr1:997671958	SNP	CC
chr1:997672109	SNP	CC
chr1:997672118	SNP	CC
chr1:997672292	SNP	CC
chr1:997672314	SNP	CC
chr1:997672657	SNP	CC
chr1:997673073	SNP	CC
chr1:997673416	SNP	CC
chr1:997673542	SNP	CC
chr1:997673931	SNP	CC
chr1:997674602	SNP	CC
chr1:997674855	SNP	CC
chr1:997674914	SNP	CC
chr1:997675107	SNP	CC
chr1:997675499	SNP	CC
chr1:997675527	SNP	CC
chr1:997675538	SNP	CC
chr1:997676153	SNP	CC
chr1:997676233	SNP	CC
chr1:997676243	SNP	CC
chr1:997676278	SNP	CC
chr1:997676507	SNP	CC
chr1:997677418	SNP	CC
chr1:997677473	SNP	CC
chr1:997677474	SNP	CC
chr1:997677596	SNP	CC
chr1:997677698	SNP	CC
chr1:997677704	SNP	CC
chr1:997678235	SNP	CC
chr1:997678411	SNP	CC
chr1:997678707	SNP	CC
chr1:997678780	SNP	CC
chr1:997678892	SNP	CC
chr1:997678926	SNP	CC
chr1:997678931	SNP	CC
chr1:997678933	SNP	CC
chr1:997679383	SNP	CC
chr1:997679509	SNP	CC
chr1:997679660	SNP	CC
chr1:997679704	SNP	CC
chr1:997680076	SNP	CC
chr1:997680107	SNP	CC
chr1:997680124	SNP	CC
chr1:997680724	SNP	CC
chr1:997681034	SNP	CC
chr1:997681349	SNP	CC
chr1:997681392	SNP	CC
chr1:997681413	SNP	CC
chr1:997681420	SNP	CC
chr1:997681463	SNP	CC
chr1:997681470	SNP	CC
chr1:997681503	SNP	CC
chr1:997681518	SNP	CC
chr1:997681742	SNP	CC
chr1:997681767	SNP	CC
chr1:997681855	SNP	CC
chr1:997681967	SNP	CC
chr1:997681974	SNP	CC
chr1:997682004	SNP	CC
chr1:997682071	SNP	CC
chr1:997682393	SNP	CC
chr1:997682895	SNP	CC
chr1:997682896	SNP	CC
chr1:997683093	SNP	CC
chr1:997683702	SNP	CC
chr1:997684278	SNP	CC
chr1:997684553	SNP	CC
chr1:997685055	SNP	CC
chr1:997685210	SNP	CC
chr1:997685292	SNP	CC
chr1:997686428	SNP	CC
chr1:997686725	SNP	CC
chr1:997686751	SNP	CC
chr1:997687740	SNP	CC
chr1:997688222	SNP	CC
chr1:997688238	SNP	CC
chr1:997690955	SNP	CC
chr1:997691385	SNP	CC
chr1:997691818	SNP	CC
chr1:997692568	SNP	CC
chr1:997693194	SNP	CC
chr1:997693637	SNP	CC
chr1:997693693	SNP	CC
chr1:997693778	SNP	CC
chr1:997694485	SNP	CC
chr1:997695830	SNP	CC
chr1:997696022	SNP	CC
chr1:997696071	SNP	CC
chr1:997696353	SNP	CC
chr1:997697040	SNP	CC
chr1:997697543	SNP	CC
chr1:997698051	SNP	CC
chr1:997698059	SNP	CC
chr1:997698460	SNP	CC
chr1:997699306	SNP	CC
chr1:997699324	SNP	CC
chr1:997699424	SNP	CC
chr1:997699916	SNP	CC
chr1:997700109	SNP	CC
chr1:997700290	SNP	CC
chr1:997700312	SNP	CC
chr1:997700547	SNP	CC
chr1:997700770	SNP	CC
chr1:997700962	SNP	CC
chr1:997701086	SNP	CC
chr1:997701137	SNP	CC
chr1:997701242	SNP	CC
chr1:997701335	SNP	CC
chr1:997701680	SNP	CC
chr1:997701719	SNP	CC
chr1:997702318	SNP	CC
chr1:997702339	SNP	CC
chr1:997702982	SNP	CC
chr1:997704760	SNP	CC
chr1:997706075	SNP	CC
chr1:997706291	SNP	CC
chr1:997706579	SNP	CC
chr1:997707460	SNP	CC
chr1:997707577	SNP	CC
chr1:997707648	SNP	CC
chr1:997709164	SNP	CC
chr1:997709362	SNP	CC
chr1:997709526	SNP	CC
chr1:997709741	SNP	CC
chr1:997710227	SNP	CC
chr1:997710319	SNP	CC
chr1:997710380	SNP	CC
chr1:997710850	SNP	CC
chr1:997711651	SNP	CC
chr1:997711652	SNP	CC
chr1:997712025	SNP	CC
chr1:997712125	SNP	CC
chr1:997712388	SNP	CC
chr1:997712818	SNP	CC
chr1:997713717	SNP	CC
chr1:997714700	SNP	CC
chr1:997715180	SNP	CC
chr1:997716828	SNP	CC
chr1:997716836	SNP	CC
chr1:997716998	SNP	CC
chr1:997717056	SNP	CC
chr1:997717321	SNP	CC
chr1:997718730	SNP	CC
chr1:997719381	SNP	CC
chr1:997719979	SNP	CC
chr1:997720498	SNP	CC
chr1:997720575	SNP	CC
chr1:997720667	SNP	CC
chr1:997720711	SNP	CC
chr1:997720733	SNP	CC
chr1:997720833	SNP	CC
chr1:997721011	SNP	CC
chr1:997721165	SNP	CC
chr1:997722145	SNP	CC
chr1:997722545	SNP	CC
chr1:997722877	SNP	CC
chr1:997722902	SNP	CC
chr1:997722907	SNP	CC
chr1:997723003	SNP	CC
chr1:997723616	SNP	CC
chr1:997723687	SNP	CC
chr1:997724003	SNP	CC
chr1:997724076	SNP	CC
chr1:997724357	SNP	CC
chr1:997724490	SNP	CC
chr1:997724630	SNP	CC
chr1:997724711	SNP	CC
chr1:997725180	SNP	CC
chr1:997725251	SNP	CC
chr1:997725252	SNP	CC
chr1:997725368	SNP	CC
chr1:997725485	SNP	CC
chr1:997725506	SNP	CC
chr1:997725572	SNP	CC
chr1:997725623	SNP	CC
chr1:997725954	SNP	CC
chr1:997726152	SNP	CC
chr1:997726163	SNP	CC
chr1:997726174	SNP	CC
chr1:997726224	SNP	CC
chr1:997726258	SNP	CC
chr1:997726525	SNP	CC
chr1:997726535	SNP	CC
chr1:997726536	SNP	CC
chr1:997726610	SNP	CC
chr1:997726659	SNP	CC
chr1:997726664	SNP	CC
chr1:997726710	SNP	CC
chr1:997726720	SNP	CC
chr1:997727140	SNP	CC
chr1:997727159	SNP	CC
chr1:997727381	SNP	CC
chr1:997727734	SNP	CC
chr1:997727806	SNP	CC
chr1:997727896	SNP	CC
chr1:997728004	SNP	CC
chr1:997728222	SNP	CC
chr1:997728253	SNP	CC
chr1:997728474	SNP	CC
chr1:997728601	SNP	CC
chr1:997728831	SNP	CC
chr1:997728935	SNP	CC
chr1:997729320	SNP	CC
chr1:997729350	SNP	CC
chr1:997729709	SNP	CC
chr1:997729856	SNP	CC
chr1:997730286	SNP	CC
chr1:997730367	SNP	CC
chr1:997730549	SNP	CC
chr1:997730659	SNP	CC
chr1:997730762	SNP	CC
chr1:997730941	SNP	CC
chr1:997731129	SNP	CC
chr1:997731324	SNP	CC
chr1:997731557	SNP	CC
chr1:997731777	SNP	CC
chr1:997731983	SNP	CC
chr1:997732343	SNP	CC
chr1:997732952	SNP	CC
chr1:997733218	SNP	CC
chr1:997733370	SNP	CC
chr1:997734480	SNP	CC
chr1:997734524	SNP	CC
chr1:997734647	SNP	CC
chr1:997735016	SNP	CC
chr1:997735228	SNP	CC
chr1:997735292	SNP	CC
chr1:997735414	SNP	CC
chr1:997735479	SNP	CC
chr1:997735499	SNP	CC
chr1:997735998	SNP	CC
chr1:997736249	SNP	CC
chr1:997737739	SNP	CC
chr1:997737759	SNP	CC
chr1:997737807	SNP	CC
chr1:997737998	SNP	CC
chr1:997738035	SNP	CC
chr1:997739273	SNP	CC
chr1:997739281	SNP	CC
chr1:997739350	SNP	CC
chr1:997740881	SNP	CC
chr1:997740906	SNP	CC
chr1:997741163	SNP	CC
chr1:997742215	SNP	CC
chr1:997742663	SNP	CC
chr1:997742678	SNP	CC
chr1:997743897	SNP	CC
chr1:997744585	SNP	CC
chr1:997744802	SNP	CC
chr1:997744831	SNP	CC
chr1:997745009	SNP	CC
chr1:997745078	SNP	CC
chr1:997745287	SNP	CC
chr1:997745498	SNP	CC
chr1:997745559	SNP	CC
chr1:997746065	SNP	CC
chr1:997746224	SNP	CC
chr1:997746228	SNP	CC
chr1:997746308	SNP	CC
chr1:997746438	SNP	CC
chr1:997747651	SNP	CC
chr1:997747702	SNP	CC
chr1:997747939	SNP	CC
chr1:997747950	SNP	CC
chr1:997748230	SNP	CC
chr1:997748383	SNP	CC
chr1:997748402	SNP	CC
chr1:997748612	SNP	CC
chr1:997748730	SNP	CC
chr1:997749421	SNP	CC
chr1:997749452	SNP	CC
chr1:997749658	SNP	CC
chr1:997749683	SNP	CC
chr1:997750158	SNP	CC
chr1:997750308	SNP	CC
chr1:997750534	SNP	CC
chr1:997750594	SNP	CC
chr1:997750736	SNP	CC
chr1:997750772	SNP	CC
chr1:997750788	SNP	CC
chr1:997752164	SNP	CC
chr1:997752574	SNP	CC
chr1:997752578	SNP	CC
chr1:997752776	SNP	CC
chr1:997753098	SNP	CC
chr1:997753235	SNP	CC
chr1:997753248	SNP	CC
chr1:997753384	SNP	CC
chr1:997753390	SNP	CC
chr1:997753694	SNP	CC
chr1:997753808	SNP	CC
chr1:997753949	SNP	CC
chr1:997754079	SNP	CC
chr1:997754540	SNP	CC
chr1:997754882	SNP	CC
chr1:997755060	SNP	CC
chr1:997755262	SNP	CC
chr1:997755317	SNP	CC
chr1:997755321	SNP	CC
chr1:997755323	SNP	CC
chr1:997755477	SNP	CC
chr1:997755480	SNP	CC
chr1:997756293	SNP	CC
chr1:997756397	SNP	CC
chr1:997756465	SNP	CC
chr1:997756481	SNP	CC
chr1:997756972	SNP	CC
chr1:997757235	SNP	CC
chr1:997757246	SNP	CC
chr1:997757300	SNP	CC
chr1:997758093	SNP	CC
chr1:997758264	SNP	CC
chr1:997759510	SNP	CC
chr1:997759663	SNP	CC
chr1:997759710	SNP	CC
chr1:997760108	SNP	CC
chr1:997760183	SNP	CC
chr1:997760220	SNP	CC
chr1:997760315	SNP	CC
chr1:997762521	SNP	CC
chr1:997762658	SNP	CC
chr1:997763147	SNP	CC
chr1:997763163	SNP	CC
chr1:997763495	SNP	CC
chr1:997763763	SNP	CC
chr1:997763767	SNP	CC
chr1:997764023	SNP	CC
chr1:997764445	SNP	CC
chr1:997764556	SNP	CC
chr1:997764702	SNP	CC
chr1:997764789	SNP	CC
chr1:997764971	SNP	CC
chr1:997765240	SNP	CC
chr1:997765250	SNP	CC
chr1:997765262	SNP	CC
chr1:997765571	SNP	CC
chr1:997765792	SNP	CC
chr1:997765830	SNP	CC
chr1:997765843	SNP	CC
chr1:997765943	SNP	CC
chr1:997766155	SNP	CC
chr1:997766862	SNP	CC
chr1:997766933	SNP	CC
chr1:997767079	SNP	CC
chr1:997767310	SNP	CC
chr1:997767872	SNP	CC
chr1:997768137	SNP	CC
chr1:997768315	SNP	CC
chr1:997768526	SNP	CC
chr1:997768586	SNP	CC
chr1:997768764	SNP	CC
chr1:997768782	SNP	CC
chr1:997768921	SNP	CC
chr1:997769043	SNP	CC
chr1:997769368	SNP	CC
chr1:997769559	SNP	CC
chr1:997769683	SNP	CC
chr1:997769918	SNP	CC
chr1:997769965	SNP	CC
chr1:997770021	SNP	CC
chr1:997770046	SNP	CC
chr1:997770713	SNP	CC
chr1:997770802	SNP	CC
chr1:997770856	SNP	CC
chr1:997771066	SNP	CC
chr1:997771398	SNP	CC
chr1:997771466	SNP	CC
chr1:997771622	SNP	CC
chr1:997771682	SNP	CC
chr1:997772024	SNP	CC
chr1:997772664	SNP	CC
chr1:997772905	SNP	CC
chr1:997773081	SNP	CC
chr1:997773143	SNP	CC
chr1:997773359	SNP	CC
chr1:997773398	SNP	CC
chr1:997773442	SNP	CC
chr1:997773498	SNP	CC
chr1:997773797	SNP	CC
chr1:997773798	SNP	CC
chr1:997773828	SNP	CC
chr1:997774096	SNP	CC
chr1:997774190	SNP	CC
chr1:997774311	SNP	CC
chr1:997774413	SNP	CC
chr1:997774527	SNP	CC
chr1:997774602	SNP	CC
chr1:997774614	SNP	CC
chr1:997774762	SNP	CC
chr1:997774875	SNP	CC
chr1:997775085	SNP	CC
chr1:997775762	SNP	CC
chr1:997776074	SNP	CC
chr1:997776547	SNP	CC
chr1:997776753	SNP	CC
chr1:997776861	SNP	CC
chr1:997776936	SNP	CC
chr1:997777137	SNP	CC
chr1:997777154	SNP	CC
chr1:997777837	SNP	CC
chr1:997778209	SNP	CC
chr1:997778499	SNP	CC
chr1:997778826	SNP	CC
chr1:997779355	SNP	CC
chr1:997787995	SNP	CC
chr1:997790425	SNP	CC
chr1:997798193	SNP	CC
chr1:997798610	SNP	CC
chr1:997798766	SNP	CC
chr1:997798782	SNP	CC
chr1:997807282	SNP	CC
chr1:997807818	SNP	CC
chr1:997812221	SNP	CC
chr1:997819776	SNP	CC
chr1:997821530	SNP	CC
chr1:997827955	SNP	CC
chr1:997828898	SNP	CC
chr1:997851077	SNP	CC
chr1:997858448	SNP	CC
chr1:997870866	SNP	CC
chr1:997884453	SNP	CC
chr1:997888406	SNP	CC
chr1:997912373	SNP	CC
chr1:997915740	SNP	CC
chr1:997917351	SNP	CC
chr1:997918023	SNP	CC
chr1:997921348	SNP	CC
chr1:997950738	SNP	CC
chr1:997952253	SNP	CC
chr1:997973444	SNP	CC
chr1:997978586	SNP	CC
chr1:997995216	SNP	CC
chr1:997995934	SNP	CC
chr1:998004099	SNP	CC
chr1:998048937	SNP	CC
chr1:998465404	SNP	CC
chr1:380444802	SNP	HCC
chr1:749787333	SNP	HCC
chr1:766584808	SNP	HCC
chr3:630547527	SNP	HCC
chr9:93753376	SNP	HCC
chr1:831254929	SNP	TL
chr1:831348082	SNP	TL
chr11:238351990	SNP	TL
chr11:238355833	SNP	TL
chr11:238414358	SNP	TL
chr11:238486767	SNP	TL
chr11:238914149	SNP	TL
chr11:241051946	SNP	TL
chr11:566259748	SNP	TL
chr4:422583398	SNP	TL
chr4:422653831	SNP	TL
chr5:465602884	SNP	TL
chr1:139344625	SNP	TW
chr1:139349705	SNP	TW
chr1:139494597	SNP	TW
chr10:504449588	SNP	TW
chr10:504449589	SNP	TW
chr10:527400908	SNP	TW
chr12:178544059	SNP	TW
chr4:196900672	SNP	TW
chr4:740147127	SNP	TW
chr4:740147144	SNP	TW
chr4:744027251	SNP	TW
chr4:744359723	SNP	TW
chr4:744800331	SNP	TW
chr4:744899410	SNP	TW
chr4:744949385	SNP	TW
chr4:745073088	SNP	TW
chr4:745204602	SNP	TW
chr4:745300699	SNP	TW
chr4:745326133	SNP	TW
chr4:745372439	SNP	TW
chr5:178946411	SNP	TW
chr5:452331734	SNP	TW
chr6:652598844	SNP	TW
chr1:60980222	SNP	TLW
chr11:417534177	SNP	TLW
chr3:595291705	SNP	TLW
chr5:30818119	SNP	TLW
chr6:333839710	SNP	TLW
chr7:36436968	SNP	TLW
chr7:36529526	SNP	TLW
chr8:524224930	SNP	TLW
chr11:190681454	SNP	TWL
chr12:260664637	SNP	TWL
chr12:260685213	SNP	TWL
chr12:260801761	SNP	TWL
chr12:260801954	SNP	TWL
chr12:260803954	SNP	TWL
chr12:279493101	SNP	TWL
chr12:279586611	SNP	TWL
chr12:279654137	SNP	TWL
chr12:279829021	SNP	TWL
chr12:279835724	SNP	TWL
chr12:279930490	SNP	TWL
chr12:279936870	SNP	TWL
chr12:280020665	SNP	TWL
chr12:280131216	SNP	TWL
chr12:282227936	SNP	TWL
chr12:402127825	SNP	TWL
chr12:402236803	SNP	TWL
chr12:402246963	SNP	TWL
chr12:402253998	SNP	TWL
chr12:402277263	SNP	TWL
chr12:425043892	SNP	TWL
chr12:425043894	SNP	TWL
chr12:425043896	SNP	TWL
chr3:271771448	SNP	TWL
chr3:271834477	SNP	TWL
chr3:271862949	SNP	TWL
chr3:271873861	SNP	TWL
chr3:271918829	SNP	TWL
chr3:271949870	SNP	TWL
chr3:271959861	SNP	TWL
chr3:272016632	SNP	TWL
chr3:272029805	SNP	TWL
chr3:272039582	SNP	TWL
chr3:272042784	SNP	TWL
chr3:272043559	SNP	TWL
chr3:272043847	SNP	TWL
chr3:272081975	SNP	TWL
chr3:272083370	SNP	TWL
chr3:272084500	SNP	TWL
chr3:272088633	SNP	TWL
chr3:272092790	SNP	TWL
chr3:272093465	SNP	TWL
chr3:272104543	SNP	TWL
chr3:272134958	SNP	TWL
chr3:272140270	SNP	TWL
chr3:272163127	SNP	TWL
chr3:272164161	SNP	TWL
chr3:272173178	SNP	TWL
chr3:272280742	SNP	TWL
chr3:272604798	SNP	TWL
chr3:773249045	SNP	TWL
chr6:415155938	SNP	TWL
chr7:116104393	SNP	TWL
chr7:659304154	SNP	TWL
chr12:279586611	SNP	TWT
chr12:280799841	SNP	TWT
chr12:280804428	SNP	TWT
chr12:280808435	SNP	TWT
chr12:280817520	SNP	TWT
chr12:280833314	SNP	TWT
chr12:280851194	SNP	TWT
chr2:532772394	SNP	TWT
chr3:219043953	SNP	TWT
chr7:658671204	SNP	TWT
chr8:249977540	SNP	TWT
chr8:250014646	SNP	TWT
chr8:250231603	SNP	TWT
chr10:367769028	InDel	WBD
chr10:368555634	InDel	WBD
chr10:370533958	InDel	WBD
chr1:1141093378	InDel	WOD
chr1:492275411	InDel	WOD
chr10:366413198	InDel	WOD
chr10:367769028	InDel	WOD
chr10:368555634	InDel	WOD
chr10:370533958	InDel	WOD
chr12:491437946	InDel	WOD
chr3:210170931	InDel	WOD
chr5:258642893	InDel	WOD
chr5:388851257	InDel	WOD
chr5:389022964	InDel	WOD
chr5:389033507	InDel	WOD
chr12:170054141	InDel	MFA
chr12:170102691	InDel	MFA
chr12:170184792	InDel	MFA
chr5:76102531	InDel	MFA
chr6:736874347	InDel	MFA
chr1:164791659	InDel	LC
chr11:245746764	InDel	LC
chr11:245763592	InDel	LC
chr12:9316558	InDel	LC
chr5:571142410	InDel	LC
chr7:698249420	InDel	LC
chr1:997452697	InDel	CC
chr1:997460924	InDel	CC
chr1:997461556	InDel	CC
chr1:997461560	InDel	CC
chr1:997465303	InDel	CC
chr1:997467104	InDel	CC
chr1:997470084	InDel	CC
chr1:997472699	InDel	CC
chr1:997477355	InDel	CC
chr1:997479106	InDel	CC
chr1:997488733	InDel	CC
chr1:997499272	InDel	CC
chr1:997522432	InDel	CC
chr1:997531810	InDel	CC
chr1:997538513	InDel	CC
chr1:997554156	InDel	CC
chr1:997564071	InDel	CC
chr1:997566496	InDel	CC
chr1:997566600	InDel	CC
chr1:997586001	InDel	CC
chr1:997590604	InDel	CC
chr1:997597245	InDel	CC
chr1:997607843	InDel	CC
chr1:997609401	InDel	CC
chr1:997623760	InDel	CC
chr1:997625918	InDel	CC
chr1:997626922	InDel	CC
chr1:997629755	InDel	CC
chr1:997631304	InDel	CC
chr1:997637236	InDel	CC
chr1:997646434	InDel	CC
chr1:997648002	InDel	CC
chr1:997655564	InDel	CC
chr1:997658064	InDel	CC
chr1:997663963	InDel	CC
chr1:997664898	InDel	CC
chr1:997672172	InDel	CC
chr1:997685407	InDel	CC
chr1:997686805	InDel	CC
chr1:997703723	InDel	CC
chr1:997746236	InDel	CC
chr1:997749739	InDel	CC
chr1:997750342	InDel	CC
chr1:997767575	InDel	CC
chr1:997805313	InDel	CC
chr1:997896008	InDel	CC
chr1:997904774	InDel	CC
chr1:997907943	InDel	CC
chr1:997921810	InDel	CC
chr1:997950780	InDel	CC
chr1:998001760	InDel	CC
chr2:223481468	InDel	CC
chr3:395509000	InDel	CC
chr8:315005123	InDel	CC
chr1:764679216	InDel	HCC
chr12:396707617	InDel	HCC
chr4:72126480	InDel	HCC
chr9:94004236	InDel	HCC
chr1:831389681	InDel	TL
chr10:530178702	InDel	TL
chr11:238328558	InDel	TL
chr11:241241885	InDel	TL
chr12:282050919	InDel	TL
chr2:401212649	InDel	TL
chr3:222550826	InDel	TL
chr3:222638867	InDel	TL
chr3:222730792	InDel	TL
chr5:465042790	InDel	TL
chr6:740390684	InDel	TL
chr10:500909538	InDel	TW
chr10:506680375	InDel	TW
chr11:598895183	InDel	TW
chr4:701850239	InDel	TW
chr4:745253977	InDel	TW
chr4:745272264	InDel	TW
chr4:745448318	InDel	TW
chr4:74583329	InDel	TW
chr4:74870432	InDel	TW
chr8:564095536	InDel	TW
chr2:245564858	InDel	TLW
chr3:595416948	InDel	TLW
chr5:520420509	InDel	TLW
chr1:60260616	InDel	TWL
chr1:611673881	InDel	TWL
chr1:877163191	InDel	TWL
chr10:480530310	InDel	TWL
chr11:190681463	InDel	TWL
chr11:357278244	InDel	TWL
chr12:260510569	InDel	TWL
chr12:279762789	InDel	TWL
chr12:279908360	InDel	TWL
chr12:280041914	InDel	TWL
chr2:198539102	InDel	TWL
chr2:591233094	InDel	TWL
chr3:147295266	InDel	TWL
chr3:271978995	InDel	TWL
chr3:272094188	InDel	TWL
chr3:272096161	InDel	TWL
chr3:272340747	InDel	TWL
chr3:272636954	InDel	TWL
chr5:687068646	InDel	TWL
chr9:151060959	InDel	TWL
chr9:219858384	InDel	TWL
chr1:926054541	InDel	TWT
chr12:280696337	InDel	TWT
chr12:280779916	InDel	TWT
chr12:558403231	InDel	TWT
chr3:213013201	InDel	TWT
chr4:329530913	InDel	TWT
chr8:249718961	InDel	TWT
chr8:250059342	InDel	TWT
chr8:250220637	InDel	TWT
chr8:250237899	InDel	TWT
chr9:85586130	InDel	TWT
