# Supplementary material for: Revealing the genetic regulation of wood traits and secondary cell wall development in Ginkgo biloba: an integrated analysis from the perspectives of GWAS, TWAS, and WGCNA
Source: Hortic Res. 2026 Feb 27;13(6):uhag062. doi: 10.1093/hr/uhag062 (PMC13250339; doi:10.1093/hr/uhag062)
Supplement: Web_Material_uhag062 [file web_material_uhag062.zip › Table S5. Candidate genes linked to significant association sites identified based on the principle of linkage disequilibrium.xlsx]

## Sheet: Table S5
Table S5 Candidate genes linked to significant association sites identified based on the principle of linkage disequilibrium
gene ID	chromosome	strand	start	end	associated traits	non–synonymous SNP	frameshift/non–frameshift InDel	upstream SNP	upstream InDel	mean FPKM	KO ID	Function Description	TF prediction ID	TF family	TF name
evm.TU.chr1.1198	chr1	-	414370575	414371588	WOD	no	no	yes	no	9.36707	–	–	AT1G80730.1	C2H2	ZFP1
evm.TU.chr1.1199	chr1	-	414525023	414648563	WOD	yes	no	yes	no	39.8943	K11843	ubiquitin carboxyl-terminal hydrolase 14	–	–	–
evm.TU.chr1.1375	chr1	-	492328597	492472493	WOD	yes	no	yes	yes	29.8723	K09264	MADS-box transcription factor, plant	AT2G45650.1	MIKC_MADS	AGL6/RSB1
evm.TU.chr1.1672	chr1	-	575472323	575473528	CCD	no	no	yes	no	6.48747	K01047	secretory phospholipase A2	–	–	–
evm.TU.chr1.1673	chr1	-	575644512	575664618	CCD	yes	no	yes	no	6.25525	–	–	–	–	–
evm.TU.chr1.1806	chr1	-	611630212	611630945	TWL	yes	yes	yes	yes	0	–	–	–	–	–
evm.TU.chr1.2015	chr1	-	691254049	691256656	CC	yes	no	yes	no	35.5821	–	–	–	–	–
evm.TU.chr1.2196	chr1	-	764837134	764842236	HCC	yes	no	yes	yes	5.99232	K09273	upstream-binding transcription factor	–	–	–
evm.TU.chr1.2201	chr1	-	766524359	766526282	HCC	no	no	yes	yes	0.714603	–	–	–	–	–
evm.TU.chr1.2381	chr1	-	831178120	831178592	TL	yes	no	yes	yes	0	–	–	–	–	–
evm.TU.chr1.2382	chr1	+	831389171	831390081	TL	no	no	yes	no	0.00463533	–	–	AT1G64000.1	WRKY	WRKY56
evm.TU.chr1.2492	chr1	-	877085945	877089436	TWL	yes	no	yes	yes	9.62576	–	–	–	–	–
evm.TU.chr1.2638	chr1	-	925675435	925676871	TWT	no	no	yes	yes	4.65022	K09753	cinnamoyl-CoA reductase	–	–	–
evm.TU.chr1.2639	chr1	-	926131101	926143229	TWT	yes	no	yes	no	20.2123	K10706	ATP-dependent RNA/DNA helicase, senataxin	–	–	–
evm.TU.chr1.2824	chr1	-	997164520	997168920	CC	yes	no	yes	no	702.912	K10999	cellulose synthase A	–	–	–
evm.TU.chr1.2825	chr1	+	997452689	997457122	CC	yes	yes	yes	no	860.724	K10999	cellulose synthase A	–	–	–
evm.TU.chr1.2826	chr1	-	998406076	998407909	CC	yes	no	yes	no	8.1658	–	–	–	–	–
evm.TU.chr1.2909	chr1	+	1029085045	1029086138	MFA	yes	no	yes	no	10.6418	–	–	–	–	–
evm.TU.chr1.3203	chr1	-	1141049750	1141053829	WOD	yes	no	yes	no	0.136878	K07407	alpha-galactosidase	–	–	–
evm.TU.chr1.454	chr1	+	139304751	139305949	TW	yes	no	yes	yes	0	–	–	–	–	–
evm.TU.chr1.455	chr1	-	139331306	139332468	TW	yes	no	yes	no	6.16161	–	–	–	–	–
evm.TU.chr1.456	chr1	+	139512073	139512993	TW	no	no	yes	no	0.263726	–	–	–	–	–
evm.TU.chr1.799	chr1	+	275908280	275910746	CC	yes	no	yes	yes	12.0766	–	–	–	–	–
evm.TU.chr10.1201	chr10	-	365772411	365779035	WBD/WOD	yes	no	yes	no	0	K00463	indoleamine 2,3-dioxygenase	–	–	–
evm.TU.chr10.1202	chr10	+	366024912	366026329	WBD	yes	yes	yes	yes	0.0255463	K13065	shikimate O-hydroxycinnamoyltransferase	–	–	–
evm.TU.chr10.1203	chr10	-	366221002	366224959	WBD	yes	no	yes	no	45.0272	K15920	xylan 1,4-beta-xylosidase	–	–	–
evm.TU.chr10.1211	chr10	-	368514340	368582863	WBD/WOD	yes	no	yes	yes	2.42227	–	–	–	–	–
evm.TU.chr10.1212	chr10	+	368622675	368623980	WBD/WOD	yes	no	yes	no	8.45711	–	–	–	–	–
evm.TU.chr10.1312	chr10	-	403881644	403882699	WBD	yes	yes	yes	no	0	–	–	–	–	–
evm.TU.chr10.1313	chr10	+	403939777	403941583	WBD	yes	no	yes	no	0.0186804	–	–	–	–	–
evm.TU.chr10.1378	chr10	-	428315404	428316534	TWL	yes	yes	yes	yes	0.00294342	–	–	–	–	–
evm.TU.chr10.1539	chr10	+	480547432	480548860	TWL	yes	no	yes	yes	0	–	–	–	–	–
evm.TU.chr10.1540	chr10	-	480563112	480649012	TWL	yes	no	yes	yes	3.13814	K13206	coiled-coil domain-containing protein 55	–	–	–
evm.TU.chr10.1586	chr10	-	500859081	500860100	TW	yes	no	yes	no	14.1188	–	–	–	–	–
evm.TU.chr10.1587	chr10	+	500885691	500886287	TW	no	no	yes	no	1.55129	–	–	–	–	–
evm.TU.chr10.1588	chr10	+	500902024	500902620	TW	no	no	yes	yes	1.28631	–	–	–	–	–
evm.TU.chr10.1598	chr10	-	506660612	506661937	TW	no	no	yes	no	0	–	–	AT3G18010.1	WOX	WOX1
evm.TU.chr10.196	chr10	+	44202738	44206121	WBD	yes	no	yes	no	0.157333	K22218	protein-tyrosine sulfotransferase	–	–	–
evm.TU.chr10.257	chr10	-	61620813	61822293	CCD	no	no	yes	yes	19.3923	K21398	natural resistance-associated macrophage protein 2	–	–	–
evm.TU.chr10.258	chr10	+	61838001	61838671	CCD	yes	no	yes	no	0.0699212	–	–	–	–	–
evm.TU.chr10.26	chr10	-	6683329	6683849	CCD	yes	no	yes	no	0.0114278	–	–	–	–	–
evm.TU.chr10.27	chr10	+	6734441	6762066	CCD	yes	no	no	no	14.6483	–	–	–	–	–
evm.TU.chr10.34	chr10	-	7449611	7450882	CCD	no	no	yes	no	18.7551	–	–	–	–	–
evm.TU.chr10.5	chr10	+	1764945	1765613	CCD	no	no	no	no	0	–	–	–	–	–
evm.TU.chr11.1543	chr11	-	598818320	598820163	TW	yes	no	yes	no	24.1375	–	–	–	–	–
evm.TU.chr11.1544	chr11	-	598941498	599133383	TW	no	no	yes	no	15.1197	K13464	jasmonate ZIM domain-containing protein	AT3G21175.2	GATA	GATA24
evm.TU.chr11.360	chr11	-	116410612	116412609	CCD	yes	no	yes	no	0.00388442	–	–	–	–	–
evm.TU.chr11.366	chr11	+	118400368	118444012	CCD	yes	no	yes	yes	6.09609	–	–	–	–	–
evm.TU.chr11.367	chr11	+	118497281	118497478	CCD	no	no	yes	no	6.20122	–	–	–	–	–
evm.TU.chr11.577	chr11	-	204207724	204212888	CCD	yes	no	yes	yes	0.292623	–	–	–	–	–
evm.TU.chr11.679	chr11	-	240983440	240984698	TL	yes	no	yes	no	3.01722	K09422	transcription factor MYB, plant	AT1G66230.1	MYB	MYB20
evm.TU.chr11.680	chr11	+	241117316	241117885	TL	no	no	yes	no	4.28919	–	–	–	–	–
evm.TU.chr12.1183	chr12	+	425028684	425030029	TWL	yes	no	yes	yes	0.0429063	–	–	–	–	–
evm.TU.chr12.1338	chr12	-	491344203	491347507	WOD	yes	no	yes	yes	7.31947	–	–	–	–	–
evm.TU.chr12.1390	chr12	+	526693686	526833005	WOD	no	no	yes	yes	44.2625	K00968	choline-phosphate cytidylyltransferase	–	–	–
evm.TU.chr12.1391	chr12	-	527348361	527349866	WOD	yes	no	yes	no	0	K09286	EREBP-like factor	AT5G19790.1	ERF	ERF002
evm.TU.chr12.1535	chr12	-	575705208	575708407	CCD	yes	yes	yes	yes	7.14462	–	–	–	–	–
evm.TU.chr12.1536	chr12	-	575742036	575743810	CCD	yes	yes	yes	yes	39.573	–	–	–	–	–
evm.TU.chr12.1752	chr12	+	634472294	634474414	WBD	yes	no	yes	no	4.47619	K09419	heat shock transcription factor, other eukaryote	AT5G16820.2	HSF	HSF18/HSF3/HSFA1B
evm.TU.chr12.1753	chr12	-	634694722	634695081	WBD	no	no	yes	no	20.1649	–	–	–	–	–
evm.TU.chr12.22	chr12	-	9216145	9268790	LC	no	no	yes	yes	19.1376	–	–	–	–	–
evm.TU.chr12.469	chr12	+	169960162	169961336	MFA	no	no	yes	no	0.361018	–	–	–	–	–
evm.TU.chr12.470	chr12	+	170190141	170192979	MFA	yes	no	yes	no	226.751	–	–	–	–	–
evm.TU.chr12.482	chr12	+	178551785	178556363	TW	no	no	yes	no	2.36924	–	–	–	–	–
evm.TU.chr12.767	chr12	-	279320263	279428359	TWT/TWL	yes	no	yes	no	0.658775	–	–	–	–	–
evm.TU.chr12.768	chr12	-	279498518	279576140	TWT/TWL	yes	no	yes	no	1.07248	–	–	–	–	–
evm.TU.chr12.769	chr12	-	279988182	279989549	TWL	no	no	yes	no	30.4378	K00913	inositol-1,3,4-trisphosphate 5/6-kinase / inositol-tetrakisphosphate 1-kinase	–	–	–
evm.TU.chr12.773	chr12	+	281972412	281974734	TL	no	no	yes	yes	1.57203	–	–	–	–	–
evm.TU.chr2.11	chr2	-	4274830	4276388	MFA	yes	no	yes	no	0	–	–	–	–	–
evm.TU.chr2.1667	chr2	+	591158641	591159474	TWL	yes	no	yes	no	4.28406	–	–	AT1G75340.1	C3H	CG1
evm.TU.chr2.1668	chr2	-	591288287	591291555	TWL	no	no	yes	yes	42.9994	–	–	–	–	–
evm.TU.chr2.1948	chr2	-	686637201	686638451	WOD	no	no	yes	yes	0.378302	–	–	–	–	–
evm.TU.chr2.554	chr2	+	198414229	198529017	TWL	yes	no	yes	yes	7.2261	–	–	–	–	–
evm.TU.chr2.555	chr2	+	198583345	198646559	TWL	no	no	yes	no	5.57708	K00499	choline monooxygenase	–	–	–
evm.TU.chr2.644	chr2	-	223526238	223529807	CC	yes	no	yes	yes	19.5643	–	–	–	–	–
evm.TU.chr2.952	chr2	+	323121381	323206236	CCD	no	no	yes	yes	9.06468	–	–	–	–	–
evm.TU.chr3.1073	chr3	-	312589421	312592470	WOD	no	no	yes	yes	33.4966	K16903	L-tryptophan---pyruvate aminotransferase	–	–	–
evm.TU.chr3.1125	chr3	+	329562649	329707156	WBD	yes	no	yes	yes	8.16975	K12180	COP9 signalosome complex subunit 7	–	–	–
evm.TU.chr3.1329	chr3	+	395414675	395416030	CC	yes	no	yes	no	0	–	–	–	–	–
evm.TU.chr3.1330	chr3	+	395465502	395963849	CC	yes	no	no	no	5.89534	K25731	VPS35 endosomal protein-sorting factor-like	–	–	–
evm.TU.chr3.1651	chr3	-	502494227	502585607	CCD	yes	no	yes	no	0.318321	–	–	–	–	–
evm.TU.chr3.1881	chr3	-	572998529	573001322	WBD	yes	yes	yes	no	0.389458	–	–	–	–	–
evm.TU.chr3.1882	chr3	-	573011883	573013056	WBD	yes	no	yes	no	0.740358	–	–	–	–	–
evm.TU.chr3.1883	chr3	+	573250595	573252081	WBD	yes	no	yes	no	0.0619118	K19861	benzyl alcohol O-benzoyltransferase	–	–	–
evm.TU.chr3.2054	chr3	-	630639570	630640164	HCC	no	no	yes	no	64.3374	K03955	NADH dehydrogenase (ubiquinone) 1 alpha/beta subcomplex 1, acyl-carrier protein	–	–	–
evm.TU.chr3.356	chr3	+	82829628	82983920	WOD	yes	no	no	no	21.2766	K23292	endoplasmic reticulum junction formation protein lunapark	–	–	–
evm.TU.chr3.609	chr3	-	147212726	147221175	TWL	no	no	no	no	8.03992	K00228	coproporphyrinogen III oxidase	–	–	–
evm.TU.chr3.610	chr3	+	147233106	147233946	TWL	no	no	no	no	0.316803	–	–	–	–	–
evm.TU.chr3.611	chr3	+	147280951	147283266	TWL	no	no	no	no	21.4706	–	–	–	–	–
evm.TU.chr3.769	chr3	+	207833091	208221802	CCD	yes	no	yes	no	4.89715	K00703	starch synthase	–	–	–
evm.TU.chr3.774	chr3	-	210153909	210301300	WOD	no	no	yes	no	5.78264	–	–	–	–	–
evm.TU.chr3.957	chr3	+	271463025	271734454	CCD/TWL	yes	no	yes	no	12.9039	K06679	mitotic spindle assembly checkpoint protein MAD1	–	–	–
evm.TU.chr3.958	chr3	-	271818348	271819035	TWL	no	no	yes	yes	0	K03123	transcription initiation factor TFIIA small subunit	–	–	–
evm.TU.chr3.959	chr3	-	271848652	271850355	TWL	no	no	yes	no	0.051704	–	–	–	–	–
evm.TU.chr3.960	chr3	-	271857032	271857832	TWL	yes	no	yes	no	0	–	–	–	–	–
evm.TU.chr3.961	chr3	+	272155477	272156013	TWL	no	no	yes	no	13.5084	–	–	–	–	–
evm.TU.chr3.962	chr3	+	272320505	272548010	TWL	yes	no	yes	no	4.30436	K21444	poly(rC)-binding protein 45720	–	–	–
evm.TU.chr3.963	chr3	-	272653448	272654575	TWL	yes	no	yes	yes	0.59636	–	–	–	–	–
evm.TU.chr3.977	chr3	-	279618688	279894153	MFA	no	no	yes	no	59.7037	–	–	–	–	–
evm.TU.chr4.1093	chr4	-	329462004	329471555	TWT	yes	no	yes	no	3.03099	K00815	tyrosine aminotransferase	–	–	–
evm.TU.chr4.1094	chr4	-	329592243	329597474	TWT	yes	no	yes	no	0.112209	K00815	tyrosine aminotransferase	–	–	–
evm.TU.chr4.2007	chr4	-	642177430	642181827	CCD	yes	no	yes	yes	4.61914	K00166	2-oxoisovalerate dehydrogenase E1 component subunit alpha	–	–	–
evm.TU.chr4.2145	chr4	+	693446366	693447515	CCD	yes	no	yes	yes	0.375189	–	–	–	–	–
evm.TU.chr4.2146	chr4	+	693502770	693504516	CCD	no	no	yes	yes	0.0499267	–	–	–	–	–
evm.TU.chr4.2181	chr4	+	701667353	701770359	TW	yes	no	yes	yes	1.22207	–	–	–	–	–
evm.TU.chr4.2202	chr4	-	711189103	711550785	CCD	yes	no	yes	no	10.3333	K14401	cleavage and polyadenylation specificity factor subunit 1	–	–	–
evm.TU.chr4.2203	chr4	-	711584013	711585899	CCD	yes	no	yes	no	53.4574	–	–	–	–	–
evm.TU.chr4.2277	chr4	+	739969097	739998474	TW	yes	no	yes	yes	0.436338	–	–	–	–	–
evm.TU.chr4.2278	chr4	+	740040591	740042049	TW	no	no	yes	no	0.113978	–	–	–	–	–
evm.TU.chr4.2279	chr4	+	740200887	740201096	TW	no	no	yes	no	0.205833	–	–	–	–	–
evm.TU.chr4.2290	chr4	+	743906569	743991673	TW	no	no	yes	yes	8.31012	K03126	transcription initiation factor TFIID subunit 12	–	–	–
evm.TU.chr4.2294	chr4	+	744920045	744920932	TW	yes	no	yes	no	0	–	–	–	–	–
evm.TU.chr4.2295	chr4	-	745462880	745463773	TW	yes	no	yes	no	0	–	–	–	–	–
evm.TU.chr4.2351	chr4	-	766827354	767199183	CCD	yes	no	yes	no	2.97157	K17680	twinkle protein	–	–	–
evm.TU.chr4.2352	chr4	+	767411857	767414116	CCD	yes	no	yes	no	11.6502	–	–	–	–	–
evm.TU.chr4.2353	chr4	+	767959244	767988369	CCD	yes	yes	yes	no	6.76535	K02258	cytochrome c oxidase assembly protein subunit 11	–	–	–
evm.TU.chr4.311	chr4	+	72066625	72067659	HCC	no	no	no	no	0	K20547	basic endochitinase B	–	–	–
evm.TU.chr4.312	chr4	+	72076983	72078015	HCC	no	no	no	no	0	–	–	–	–	–
evm.TU.chr4.322	chr4	-	74656657	74777281	TW	yes	no	yes	no	4.80033	K14961	COMPASS component SWD1	–	–	–
evm.TU.chr5.102	chr5	-	30734076	30926148	TLW	yes	no	yes	yes	0.321647	–	–	–	–	–
evm.TU.chr5.1103	chr5	-	387911865	387941867	WOD	yes	no	yes	no	18.436	–	–	–	–	–
evm.TU.chr5.1104	chr5	+	388275807	388443547	WOD	yes	no	yes	yes	3.51835	–	–	–	–	–
evm.TU.chr5.1105	chr5	+	388622158	388692212	WOD	yes	no	yes	no	4.95144	–	–	–	–	–
evm.TU.chr5.1106	chr5	-	388981336	388983155	WOD	no	no	yes	no	12.5423	–	–	–	–	–
evm.TU.chr5.1252	chr5	+	452317754	452319624	TW	yes	no	yes	yes	211.524	–	–	–	–	–
evm.TU.chr5.1282	chr5	+	465650131	465651866	TL	yes	no	yes	no	0.00192725	K20619	cytochrome P450 family 78 subfamily A	–	–	–
evm.TU.chr5.1445	chr5	-	520138130	520393304	TLW	yes	no	no	no	10.7363	K12489	Arf-GAP with coiled-coil, ANK repeat and PH domain-containing protein	–	–	–
evm.TU.chr5.1614	chr5	-	571089220	571092438	LC	yes	no	yes	no	0	–	–	–	–	–
evm.TU.chr5.1729	chr5	-	617001511	617142850	HCC	no	no	yes	no	34.5925	K11583	serine/threonine-protein phosphatase 2A regulatory subunit B''	–	–	–
evm.TU.chr5.1740	chr5	-	625313180	625313590	TWT	no	no	yes	no	0.00919883	K03676	glutaredoxin 3	–	–	–
evm.TU.chr5.1901	chr5	+	686972197	687082252	TWL	no	no	yes	yes	21.2183	K14396	polyadenylate-binding protein 2	–	–	–
evm.TU.chr5.1960	chr5	-	709345011	709428418	MFA	no	no	yes	no	0.396113	–	–	–	–	–
evm.TU.chr5.257	chr5	-	76038732	76040288	MFA	yes	no	yes	yes	0.0374482	–	–	–	–	–
evm.TU.chr5.258	chr5	-	76085756	76087312	MFA	yes	no	yes	yes	0.291549	–	–	–	–	–
evm.TU.chr5.269	chr5	-	80344500	80382360	CCD	no	no	yes	no	0.197193	K08819	cyclin-dependent kinase 46004	–	–	–
evm.TU.chr6.1069	chr6	+	333691627	333749139	TLW	no	no	yes	yes	19.3084	K14432	ABA responsive element binding factor	AT2G36270.1	bZIP	ABI5/BZIP39
evm.TU.chr6.1080	chr6	+	336047559	336049523	TW	no	no	yes	yes	6.39297	K14514	ethylene-insensitive protein 3	AT3G20770.1	EIL	EIN3
evm.TU.chr6.1343	chr6	-	415188552	415308985	TWL	no	no	yes	no	33.3854	–	–	–	–	–
evm.TU.chr6.2048	chr6	+	652513502	652514185	TW	yes	no	yes	no	0.0117128	–	–	–	–	–
evm.TU.chr6.2049	chr6	-	652597949	652600251	TW	yes	no	yes	yes	0.0384739	–	–	–	–	–
evm.TU.chr6.2286	chr6	-	736460771	736557975	MFA	yes	no	yes	yes	1.50475	K25841	aluminum-activated malate transporter family protein	–	–	–
evm.TU.chr6.2287	chr6	-	736875222	736877845	MFA	yes	no	yes	yes	0.742748	–	–	–	–	–
evm.TU.chr6.2295	chr6	-	740206090	740623732	TL	yes	no	yes	no	3.00574	K13175	THO complex subunit 6	–	–	–
evm.TU.chr6.440	chr6	-	107279266	107353147	LC	yes	no	yes	yes	5.23448	K14400	pre-mRNA cleavage complex 2 protein Pcf11	–	–	–
evm.TU.chr6.832	chr6	+	248005946	248008013	CCD	no	no	yes	no	0.0510601	–	–	–	–	–
evm.TU.chr7.1034	chr7	-	316113455	316114199	CCD	yes	no	yes	no	0.100138	K09286	EREBP-like factor	AT2G23340.1	ERF	ERF008
evm.TU.chr7.1048	chr7	+	320856748	320857877	CCD	yes	no	yes	yes	0.0398737	–	–	AT4G25400.1	bHLH	bHLH118
evm.TU.chr7.1339	chr7	-	423277103	423465522	WBD	yes	no	yes	yes	13.1251	K15456	protein KTI12	–	–	–
evm.TU.chr7.1340	chr7	+	423537828	423538612	WBD	no	no	no	no	0	–	–	–	–	–
evm.TU.chr7.1369	chr7	+	439311798	439313885	WBD	yes	no	yes	no	218.732	K19355	mannan endo-1,4-beta-mannosidase	–	–	–
evm.TU.chr7.178	chr7	-	36093300	36454218	TLW	no	no	yes	no	7.72671	K11437	type I protein arginine methyltransferase	–	–	–
evm.TU.chr7.179	chr7	+	36477510	36638567	TLW	yes	no	yes	no	7.35373	K11583	serine/threonine-protein phosphatase 2A regulatory subunit B''	–	–	–
evm.TU.chr7.1971	chr7	+	658710711	658836473	TWT	yes	no	yes	no	41.4586	K22530	outer mitochondrial transmembrane helix translocase	–	–	–
evm.TU.chr7.1972	chr7	+	659376274	659376687	TWL	no	no	yes	no	5.13288	–	–	–	–	–
evm.TU.chr7.494	chr7	+	116082658	116084042	TWL	yes	no	yes	yes	3.8091	–	–	–	–	–
evm.TU.chr7.495	chr7	-	116160662	116161036	TWL	no	no	yes	no	0	–	–	–	–	–
evm.TU.chr7.496	chr7	+	116192762	116295805	TWL	yes	no	yes	no	3.41505	–	–	–	–	–
evm.TU.chr8.1197	chr8	-	325238447	325239091	CCD	yes	no	yes	yes	3.69533	K03073	preprotein translocase subunit SecE	–	–	–
evm.TU.chr8.1200	chr8	+	325605134	325820078	CCD	yes	no	no	no	22.3785	–	–	–	–	–
evm.TU.chr8.1201	chr8	+	325942082	325953529	CCD	yes	no	yes	no	11.6549	–	–	–	–	–
evm.TU.chr8.1224	chr8	+	334514698	334515369	CCD	no	no	yes	yes	0.0851671	–	–	AT1G07900.1	LBD	ASL8/LBD1
evm.TU.chr8.1281	chr8	+	354411811	354559292	CCD	yes	no	yes	no	5.46857	K02945	small subunit ribosomal protein S1	–	–	–
evm.TU.chr8.1890	chr8	-	563999242	563999826	TW	yes	no	yes	yes	2.02185	–	–	–	–	–
evm.TU.chr8.1933	chr8	-	583079673	583079990	CCD	no	yes	yes	yes	0.608147	–	–	–	–	–
evm.TU.chr8.490	chr8	-	103428613	103429375	WBD	yes	no	yes	yes	3.9198	–	–	–	–	–
evm.TU.chr8.682	chr8	-	148931599	149171975	TW	yes	yes	yes	yes	6.92131	K21971	methyltransferase NSUN6	–	–	–
evm.TU.chr8.814	chr8	-	186829724	186829963	CCD	yes	no	yes	no	0	–	–	–	–	–
evm.TU.chr8.926	chr8	-	238243193	238243660	TW	yes	no	yes	yes	0.431693	–	–	–	–	–
evm.TU.chr8.927	chr8	-	238382198	238382923	TW	yes	no	yes	no	1.37134	–	–	–	–	–
evm.TU.chr8.928	chr8	+	238401250	238402027	TW	yes	no	yes	no	5.03477	–	–	–	–	–
evm.TU.chr8.955	chr8	+	249667105	249667518	TWT	yes	no	yes	yes	0	–	–	–	–	–
evm.TU.chr8.956	chr8	-	249776393	249776710	TWT	no	no	no	no	13.6207	–	–	–	–	–
evm.TU.chr9.1656	chr9	+	506186889	506192103	CCD	yes	no	yes	no	2.74116	K17710	pentatricopeptide repeat domain-containing protein 1	–	–	–
evm.TU.chr9.1690	chr9	-	521547783	521624158	CCD	no	yes	yes	no	126.219	K03031	26S proteasome regulatory subunit N12	–	–	–
evm.TU.chr9.437	chr9	-	85616542	85616970	TWT	yes	no	yes	yes	0.595823	–	–	–	–	–
evm.TU.chr9.438	chr9	-	85621189	85644229	TWT	yes	no	yes	no	2.40461	–	–	–	–	–
evm.TU.chr9.476	chr9	-	93999149	94004359	HCC	yes	yes	yes	yes	2072.7	K13680	beta-mannan synthase	–	–	–
evm.TU.chr9.602	chr9	-	126717206	126718084	CC	yes	no	yes	yes	35.9421	–	–	–	–	–
evm.TU.chr9.688	chr9	-	151205276	151208402	LC	no	no	yes	no	8.34335	–	–	–	–	–
evm.TU.chr9.689	chr9	-	151368304	151369014	LC	no	no	yes	yes	0.739526	–	–	–	–	–
