# Supplementary material for: Revealing the genetic regulation of wood traits and secondary cell wall development in Ginkgo biloba: an integrated analysis from the perspectives of GWAS, TWAS, and WGCNA
Source: Hortic Res. 2026 Feb 27;13(6):uhag062. doi: 10.1093/hr/uhag062 (PMC13250339; doi:10.1093/hr/uhag062)
Supplement: Web_Material_uhag062 [file web_material_uhag062.zip › Table S6. Genes significantly associated with traits in TWAS.xlsx]

## Sheet: Table S6
Table S6 Genes significantly associated with traits in TWAS
gene ID	associated traits	beta	se	logl_H1	l_remle	l_mle	p_wald	p_lrt	p_score	significance thresholds
evm.TU.chr1.941	WBD	15.8299	3.9802	-652.397	4.05851	4.73641	8.83466e-05	9.03025e-05	0.000142412	0.000112069
evm.TU.chr12.1714	WBD	17.5138	4.31074	-676.522	100000	100000	6.263e-05	5.81777e-05	9.29042e-05	0.000112069
evm.TU.chr4.474	WBD	33.1685	7.00873	-817.415	1.84201	1.94704	3.48708e-06	3.3107e-06	7.59052e-06	0.000112069
evm.TU.chr5.1669	WBD	8.53485	2.07839	-472.964	0.221931	0.229827	5.24364e-05	4.92595e-05	8.06461e-05	0.000112069
evm.TU.chr6.1849	WBD	15.7874	3.91504	-651.35	0.930741	1.00278	7.07842e-05	7.15754e-05	0.000117475	0.000112069
evm.TU.chr7.1142	WBD	23.347	4.85787	-710.02	3.93944	4.38785	2.48638e-06	2.31142e-06	5.46233e-06	0.000112069
evm.TU.chr1.683	WOD	17.107	4.33806	-736.897	1e-05	1e-05	0.000101	9.41965e-05	0.000144445	0.000192276
evm.TU.chr12.1714	WOD	15.9831	3.62128	-675.113	100000	100000	1.4403e-05	1.32167e-05	2.487e-05	0.000192276
evm.TU.chr12.970	WOD	25.2576	6.1003	-832.448	0.230083	0.243985	4.5631e-05	6.10201e-05	0.000124204	0.000192276
evm.TU.chr3.396	WOD	989.252	245.826	-1892.49	10.4813	100000	7.31946e-05	7.60688e-05	0.000118228	0.000192276
evm.TU.chr4.474	WOD	26.2319	5.90982	-818.68	1.83898	1.94736	1.29207e-05	1.24128e-05	2.40752e-05	0.000192276
evm.TU.chr4.880	WOD	14.3573	3.16377	-635.157	15.6553	100000	8.35856e-06	5.74272e-06	1.19771e-05	0.000192276
evm.TU.chr4.974	WOD	-15.8573	3.8175	-692.336	1.88357	2.08862	4.31694e-05	4.71598e-05	8.4794e-05	0.000192276
evm.TU.chr5.1669	WOD	8.72276	1.72858	-469.086	0.122354	0.128917	8.01221e-07	8.54137e-07	2.58681e-06	0.000192276
evm.TU.chr6.1069	WOD	46.8479	11.8813	-1021.37	1.18655	1.22726	0.000101193	9.88383e-05	0.000153773	0.000192276
evm.TU.chr6.1702	WOD	22.1859	5.48	-800.92	0.299255	0.319983	6.63563e-05	6.17928e-05	9.80997e-05	0.000192276
evm.TU.chr6.1830	WOD	33.9217	8.4443	-923.718	0.756608	0.82483	7.53048e-05	7.15275e-05	0.00011274	0.000192276
evm.TU.chr6.311	WOD	9.37337	2.4173	-562.289	0.737062	0.772462	0.000130819	0.00012243	0.000181735	0.000192276
evm.TU.chr8.2253	WOD	9.74496	2.55116	-581.75	0.108213	0.116634	0.000163711	0.000164231	0.000248056	0.000192276
evm.TU.chr9.70	WOD	23.9634	5.93253	-821.24	0.914166	1.01997	6.88709e-05	7.06102e-05	0.000116555	0.000192276
evm.TU.chr1.1041	FL	0.00156809	0.000417713	-733.307	1.42583	1.51309	0.000210945	0.000271531	0.000475015	0.00118552
evm.TU.chr1.1059	FL	0.000960268	0.000276016	-615.12	1.09441	1.14939	0.000581915	0.000727079	0.0011391	0.00118552
evm.TU.chr1.1063	FL	0.00112468	0.000329106	-670.464	0.252156	0.258209	0.000724373	0.000891596	0.00138762	0.00118552
evm.TU.chr1.1107	FL	0.00545693	0.0015979	-1117.93	1.73499	1.84886	0.000730367	0.000834316	0.00118102	0.00118552
evm.TU.chr1.1165	FL	-0.00199315	0.000530388	-802.615	1.07934	1.14094	0.000207808	0.000389228	0.000845404	0.00118552
evm.TU.chr1.1189	FL	0.003598	0.000993973	-983.018	1.0325	1.04709	0.000348769	0.000355037	0.00050804	0.00118552
evm.TU.chr1.1220	FL	0.0506857	0.0133192	-1728.84	0.764292	0.778751	0.000173245	0.000222429	0.000397058	0.00118552
evm.TU.chr1.1302	FL	-0.00158864	0.000456875	-758.118	3.94484	4.36643	0.000585776	0.00107947	0.0237213	0.00118552
evm.TU.chr1.1338	FL	0.00182883	0.000494388	-789.564	0.0866416	0.0945018	0.000259499	0.000286887	0.000440347	0.00118552
evm.TU.chr1.1465	FL	0.0111162	0.00274162	-1272.3	3.3605	3.59316	6.48518e-05	7.16895e-05	0.00012307	0.00118552
evm.TU.chr1.147	FL	0.0124353	0.00330374	-1331.65	0.323574	0.356262	0.000203033	0.000486391	0.00120918	0.00118552
evm.TU.chr1.1488	FL	-0.00765902	0.00206401	-1190.58	11.7358	100000	0.000248444	0.000515419	0.000677171	0.00118552
evm.TU.chr1.1578	FL	0.00293364	0.000869237	-942.714	2.42977	2.54237	0.000840734	0.000924419	0.00127005	0.00118552
evm.TU.chr1.1749	FL	0.0106364	0.00298768	-1299.71	0.79855	0.832039	0.000434243	0.000471723	0.000691836	0.00118552
evm.TU.chr1.1759	FL	0.00157684	0.00042783	-748.558	0.0588369	0.0643391	0.000272981	0.000387861	0.000767672	0.00118552
evm.TU.chr1.1765	FL	0.00191957	0.000470553	-771.403	0.427562	0.439136	5.86584e-05	9.18651e-05	0.000202263	0.00118552
evm.TU.chr1.1781	FL	0.0081724	0.00238195	-1232.57	1.6769	1.7805	0.000690467	0.0010766	0.00187286	0.00118552
evm.TU.chr1.1835	FL	0.00220667	0.000591781	-837.032	0.447864	0.467877	0.000232017	0.000294366	0.000490878	0.00118552
evm.TU.chr1.1931	FL	0.00359837	0.000964684	-973.582	1.39637	1.43724	0.000230938	0.000218868	0.00030982	0.00118552
evm.TU.chr1.1971	FL	-0.00109808	0.000320779	-656.52	2.8444	3.03297	0.000709787	0.000667834	0.000870467	0.00118552
evm.TU.chr1.2002	FL	0.00350097	0.00103711	-993.62	2.00133	2.19266	0.000838606	0.00112174	0.00170365	0.00118552
evm.TU.chr1.208	FL	0.00826832	0.00221527	-1212.02	1.48776	1.54891	0.00022892	0.000305101	0.000540166	0.00118552
evm.TU.chr1.2260	FL	0.00959059	0.00272874	-1273.44	0.861317	0.899131	0.000511984	0.000741281	0.00127601	0.00118552
evm.TU.chr1.2267	FL	0.00512059	0.00146353	-1092.94	1.55656	1.6412	0.000542084	0.000621092	0.000909049	0.00118552
evm.TU.chr1.2318	FL	0.00342172	0.00100819	-986.551	1.24135	1.28983	0.000786695	0.000845778	0.00115926	0.00118552
evm.TU.chr1.2384	FL	0.00137471	0.000359737	-695.63	0.286317	0.295639	0.000162924	0.00022284	0.000424246	0.00118552
evm.TU.chr1.2442	FL	0.0629048	0.0176844	-1807.72	1.88214	1.97347	0.000439022	0.000540584	0.000833478	0.00118552
evm.TU.chr1.2461	FL	0.0312841	0.00904446	-1615.01	2.27821	2.37997	0.000625213	0.000735606	0.00108223	0.00118552
evm.TU.chr1.2466	FL	0.00202177	0.000551887	-815.33	0.723343	0.763847	0.00029671	0.000301023	0.000432285	0.00118552
evm.TU.chr1.2514	FL	0.00344894	0.00105207	-998.38	1.44644	1.50247	0.00117397	0.00118312	0.0015122	0.00118552
evm.TU.chr1.2541	FL	0.00459258	0.00125281	-1048.64	1.3666	1.41158	0.000294019	0.000362037	0.000591187	0.00118552
evm.TU.chr1.2560	FL	0.00303021	0.00081522	-929.168	0.422008	0.433923	0.000242613	0.000398283	0.000816048	0.00118552
evm.TU.chr1.2625	FL	0.00106251	0.000301972	-641.377	0.943097	1.00503	0.000504786	0.000829233	0.00152895	0.00118552
evm.TU.chr1.266	FL	0.00122931	0.000365288	-699.618	0.326456	0.333642	0.000869433	0.000917099	0.00124922	0.00118552
evm.TU.chr1.2771	FL	0.0044461	0.00128746	-1056.54	1.32861	1.37817	0.000637626	0.000726142	0.0010573	0.00118552
evm.TU.chr1.2775	FL	0.0115813	0.00337238	-1342.29	1e-05	1e-05	0.000682707	0.00070721	0.00124769	0.00118552
evm.TU.chr1.2776	FL	0.0516517	0.01293	-1728	1e-05	1e-05	8.25045e-05	0.00011372	0.00025703	0.00118552
evm.TU.chr1.2805	FL	0.00390728	0.00115747	-1026.07	1.29398	1.3769	0.000838516	0.0010754	0.00161228	0.00118552
evm.TU.chr1.2872	FL	0.00251095	0.000725521	-891.905	1.34657	1.37788	0.000620844	0.000660336	0.000922334	0.00118552
evm.TU.chr1.2935	FL	-0.00278216	0.000723621	-890.843	1.5259	1.64936	0.00014886	0.000223022	0.000421984	0.00118552
evm.TU.chr1.295	FL	0.00672817	0.00174526	-1148.2	0.355946	0.376592	0.000143014	0.000308109	0.000757591	0.00118552
evm.TU.chr1.2952	FL	0.00172429	0.00052096	-798.127	0.876899	0.931142	0.00105364	0.00112385	0.00149284	0.00118552
evm.TU.chr1.3005	FL	0.00298987	0.000878011	-950.826	0.378834	0.394705	0.000755955	0.000930346	0.00143107	0.00118552
evm.TU.chr1.3023	FL	0.00303697	0.000745381	-900.041	1.16971	1.2123	5.98619e-05	7.8207e-05	0.00015148	0.00118552
evm.TU.chr1.3075	FL	0.00986844	0.00291027	-1289.43	2.81878	3.06628	0.000795107	0.000969878	0.00140142	0.00118552
evm.TU.chr1.3084	FL	0.000921375	0.000267998	-608.816	0.574586	0.611275	0.000673493	0.000787144	0.00115767	0.00118552
evm.TU.chr1.3086	FL	0.00145388	0.000425124	-737.854	1.80012	1.83597	0.000718039	0.000795244	0.00113443	0.00118552
evm.TU.chr1.3112	FL	-0.00595611	0.00168699	-1133.22	2.03239	2.2008	0.000483281	0.000852228	0.00164922	0.00118552
evm.TU.chr1.3117	FL	0.00396195	0.00117833	-1031.12	1.32949	1.36643	0.000878512	0.000948449	0.00129531	0.00118552
evm.TU.chr1.3159	FL	-0.00210239	0.000588134	-830.663	2.26553	2.38559	0.000411715	0.000451009	0.000655603	0.00118552
evm.TU.chr1.3220	FL	0.00178951	0.000483958	-775.115	1.7398	1.83459	0.000260978	0.000315878	0.000500553	0.00118552
evm.TU.chr1.3296	FL	0.0198343	0.00594348	-1494.68	2.00674	2.14225	0.000958865	0.001102	0.00153033	0.00118552
evm.TU.chr1.441	FL	-0.000780109	0.000223471	-554.919	0.959883	0.998001	0.000557728	0.000616271	0.000910831	0.00118552
evm.TU.chr1.442	FL	-0.00029275	8.28955e-05	-268.782	1.69133	1.81194	0.000481663	0.000512617	0.000721488	0.00118552
evm.TU.chr1.448	FL	0.00118441	0.000347899	-685.649	0.323526	0.332893	0.000758156	0.000902485	0.00136845	0.00118552
evm.TU.chr1.463	FL	0.00122843	0.000331851	-670.294	0.551069	0.615459	0.00025701	0.000533193	0.0011456	0.00118552
evm.TU.chr1.60	FL	0.00143328	0.000401308	-723.444	0.823848	0.87035	0.00041649	0.000502725	0.000762251	0.00118552
evm.TU.chr1.608	FL	0.0910598	0.0265138	-1927.48	0.564997	0.588517	0.000682033	0.00104502	0.00185141	0.00118552
evm.TU.chr1.609	FL	0.105122	0.0303238	-1967.12	0.410296	0.428377	0.000608226	0.000919897	0.00162459	0.00118552
evm.TU.chr1.640	FL	0.00274061	0.000743857	-898.17	2.10423	2.1639	0.000274366	0.000342979	0.000569901	0.00118552
evm.TU.chr1.645	FL	0.00225751	0.000660211	-866.825	0.71112	0.734894	0.000719311	0.000988849	0.00161449	0.00118552
evm.TU.chr1.663	FL	0.00433039	0.00119742	-1036.62	0.981927	1.0219	0.000353152	0.000565837	0.00107634	0.00118552
evm.TU.chr1.670	FL	0.00925849	0.00251873	-1248.4	1.85746	1.95943	0.000283205	0.000340489	0.000546041	0.00118552
evm.TU.chr1.671	FL	0.0110401	0.00274305	-1275.27	0.779444	0.826201	7.31547e-05	0.000115984	0.00025178	0.00118552
evm.TU.chr1.681	FL	0.00242932	0.000595197	-843.565	0.0455781	0.0504553	5.815e-05	7.32932e-05	0.000148876	0.00118552
evm.TU.chr1.737	FL	0.00355165	0.000984749	-979.05	1.69422	1.76904	0.000366126	0.000497735	0.000837688	0.00118552
evm.TU.chr1.756	FL	0.000641157	0.000167905	-472.992	0.924198	0.963837	0.000164724	0.000251037	0.000484233	0.00118552
evm.TU.chr1.758	FL	0.0210466	0.00582083	-1489.69	1.26311	1.361	0.000354064	0.000399549	0.000592612	0.00118552
evm.TU.chr1.819	FL	0.000652049	0.000195129	-524.425	1e-05	1e-05	0.000944089	0.000907466	0.00130146	0.00118552
evm.TU.chr1.822	FL	0.00187448	0.000541787	-810.063	0.716163	0.750868	0.00062323	0.000706768	0.00101573	0.00118552
evm.TU.chr1.86	FL	0.00591118	0.00157764	-1116.82	0.714289	0.745085	0.00021673	0.000274221	0.000465796	0.00118552
evm.TU.chr1.980	FL	0.0012984	0.000364682	-698.179	0.436788	0.445192	0.000433771	0.00048955	0.000741236	0.00118552
evm.TU.chr10.101	FL	-0.0291568	0.007988	-1579.22	2.70721	2.9511	0.000311784	0.00114195	0.0135432	0.00118552
evm.TU.chr10.1101	FL	0.00664409	0.00192242	-1171.29	1.50559	1.59771	0.000631507	0.000817455	0.00127202	0.00118552
evm.TU.chr10.1135	FL	0.000564788	0.000158793	-457.116	0.886022	0.939047	0.00043953	0.00043997	0.000604542	0.00118552
evm.TU.chr10.1154	FL	-0.0139954	0.00391384	-1374.89	5.01659	5.53471	0.000409889	0.000893065	0.00381095	0.00118552
evm.TU.chr10.1281	FL	0.000656037	0.000179446	-492.213	0.885038	0.916664	0.000305093	0.000393413	0.000649541	0.00118552
evm.TU.chr10.1393	FL	0.0203181	0.00538426	-1467.25	1.29352	1.42494	0.000195746	0.000263695	0.000458178	0.00118552
evm.TU.chr10.1568	FL	0.00201536	0.000591984	-833.801	1.21626	1.24582	0.000758248	0.000876379	0.00127396	0.00118552
evm.TU.chr10.1626	FL	0.00772247	0.00212414	-1199.34	2.05599	2.14378	0.000329012	0.000474666	0.000858947	0.00118552
evm.TU.chr10.1665	FL	0.00415434	0.00122578	-1041.26	3.00028	3.17686	0.000800014	0.000988981	0.00147536	0.00118552
evm.TU.chr10.1705	FL	0.00130424	0.000392314	-715.492	1.32321	1.42699	0.00100175	0.00104814	0.00136375	0.00118552
evm.TU.chr10.1718	FL	0.00318192	0.000931863	-963.925	1.25598	1.30313	0.000731594	0.000972237	0.00155115	0.00118552
evm.TU.chr10.1723	FL	-0.0137224	0.00350158	-1342.73	2.14985	2.33119	0.000111438	0.000173135	0.00034046	0.00118552
evm.TU.chr10.1727	FL	0.00408755	0.00121487	-1038.69	3.0426	3.18797	0.000871668	0.0011734	0.00184363	0.00118552
evm.TU.chr10.1731	FL	0.0017006	0.000479797	-773.512	1.21052	1.23492	0.000459692	0.000479179	0.000679581	0.00118552
evm.TU.chr10.186	FL	0.00431327	0.00125753	-1052.07	0.648626	0.674876	0.000692931	0.00101284	0.0016895	0.00118552
evm.TU.chr10.1862	FL	0.00210576	0.000588952	-835.277	0.500036	0.512203	0.000410574	0.000499002	0.00078926	0.00118552
evm.TU.chr10.1901	FL	0.0172744	0.00465293	-1424.28	2.22713	2.41484	0.000246725	0.00026565	0.000395364	0.00118552
evm.TU.chr10.2009	FL	0.00471722	0.001285	-1058.31	0.64195	0.661949	0.000288409	0.000345023	0.000557668	0.00118552
evm.TU.chr10.2028	FL	0.000881752	0.000237563	-572.85	0.854444	0.883495	0.000247597	0.000340109	0.000609056	0.00118552
evm.TU.chr10.2095	FL	0.00137047	0.000320116	-658.527	0.834504	0.85517	2.54298e-05	2.92477e-05	5.92564e-05	0.00118552
evm.TU.chr10.2096	FL	0.00502551	0.00133072	-1066.66	1.06542	1.10622	0.000193569	0.000220325	0.000356403	0.00118552
evm.TU.chr10.2127	FL	0.00452482	0.00100359	-994.438	1e-05	1e-05	9.5403e-06	1.64349e-05	6.72224e-05	0.00118552
evm.TU.chr10.233	FL	0.00381231	0.00113036	-1018.98	1.44556	1.47908	0.000847507	0.000977189	0.00141121	0.00118552
evm.TU.chr10.320	FL	0.0013672	0.000399722	-721.69	0.995664	1.02689	0.000716799	0.000887594	0.00136272	0.00118552
evm.TU.chr10.323	FL	0.000932828	0.000254094	-590.292	1.66573	1.70544	0.000288181	0.000303884	0.000449992	0.00118552
evm.TU.chr10.329	FL	0.0800583	0.0202221	-1846.3	1.78937	1.86584	9.5136e-05	0.000109941	0.000189054	0.00118552
evm.TU.chr10.417	FL	-0.0230562	0.00634072	-1513.79	1.51177	1.601	0.000328248	0.000596461	0.00124235	0.00118552
evm.TU.chr10.545	FL	0.0157954	0.00412829	-1393.31	0.633721	0.651307	0.000159988	0.000226047	0.000431527	0.00118552
evm.TU.chr10.601	FL	0.00593947	0.0017553	-1151.18	0.228465	0.251783	0.000815283	0.000899841	0.00126374	0.00118552
evm.TU.chr10.622	FL	0.00617215	0.0016828	-1133.79	1.15298	1.19274	0.000291861	0.000328389	0.000505397	0.00118552
evm.TU.chr10.653	FL	0.00227435	0.000665209	-865.883	2.60695	2.77333	0.000720269	0.000697525	0.000901333	0.00118552
evm.TU.chr10.672	FL	0.0139798	0.00403428	-1387.84	0.457319	0.493676	0.000611266	0.00100752	0.00180572	0.00118552
evm.TU.chr10.801	FL	0.00204253	0.000536329	-805.262	1.30825	1.41533	0.000171339	0.000227082	0.000397311	0.00118552
evm.TU.chr10.833	FL	0.0835477	0.0237975	-1894.76	0.927636	1.00114	0.00051921	0.00094693	0.00191638	0.00118552
evm.TU.chr10.865	FL	0.00183089	0.000524105	-799.389	1.01347	1.05791	0.000552778	0.000763499	0.00124952	0.00118552
evm.TU.chr10.96	FL	0.004991	0.00131265	-1060.93	2.75786	2.96879	0.000175415	0.00025863	0.000468075	0.00118552
evm.TU.chr10.966	FL	0.000311519	6.78695e-05	-221.331	1e-05	1e-05	6.6544e-06	6.06318e-06	1.2618e-05	0.00118552
evm.TU.chr11.1022	FL	0.0143483	0.00406179	-1388.49	0.664008	0.684186	0.000480015	0.000569957	0.000866538	0.00118552
evm.TU.chr11.1229	FL	0.0183517	0.00535876	-1464.65	2.75059	2.81644	0.000706139	0.000777836	0.00110112	0.00118552
evm.TU.chr11.1239	FL	0.000623448	0.000174176	-485.482	0.521803	0.541701	0.000404648	0.000603385	0.00111612	0.00118552
evm.TU.chr11.1395	FL	0.00261999	0.000685356	-877.564	0.708789	0.738429	0.000162056	0.000300851	0.000675771	0.00118552
evm.TU.chr11.1399	FL	0.00623321	0.00175904	-1145.1	4.23782	4.64348	0.000461174	0.000759488	0.00136945	0.00118552
evm.TU.chr11.1429	FL	0.00403574	0.00103331	-995.219	0.747623	0.760732	0.000117415	0.000147459	0.000267748	0.00118552
evm.TU.chr11.1451	FL	0.00668655	0.00191594	-1172.62	0.705789	0.755041	0.000559557	0.00104556	0.00205099	0.00118552
evm.TU.chr11.1456	FL	0.00103768	0.000277873	-615.389	2.47219	2.62738	0.000227234	0.000263424	0.000411187	0.00118552
evm.TU.chr11.1599	FL	0.00111048	0.000292248	-632.944	0.708676	0.724624	0.000177071	0.000198945	0.000321994	0.00118552
evm.TU.chr11.1663	FL	0.0451517	0.0120414	-1699.06	0.982657	1.03368	0.000214407	0.000300482	0.000532622	0.00118552
evm.TU.chr11.1806	FL	0.002458	0.000729073	-894.519	0.895818	0.920421	0.000851235	0.000900849	0.00121801	0.00118552
evm.TU.chr11.1818	FL	0.00146757	0.000398527	-721.012	0.940428	0.990695	0.000276264	0.000271306	0.000385562	0.00118552
evm.TU.chr11.223	FL	0.00203159	0.000593663	-834.044	1.51733	1.60171	0.000712359	0.000954836	0.00150149	0.00118552
evm.TU.chr11.269	FL	0.00458539	0.00116381	-1026.45	2.49806	2.61534	0.000102561	0.000114354	0.000190291	0.00118552
evm.TU.chr11.290	FL	0.000947088	0.000219069	-552.37	0.381358	0.394494	2.12761e-05	2.06634e-05	3.83169e-05	0.00118552
evm.TU.chr11.305	FL	-0.00432998	0.00126451	-1051.17	1.44336	1.54753	0.000707082	0.000984229	0.00164688	0.00118552
evm.TU.chr11.36	FL	0.0102387	0.00300479	-1298.6	3.2771	3.3922	0.00075015	0.000723494	0.00093105	0.00118552
evm.TU.chr11.362	FL	0.000393208	0.000108585	-352.523	0.226817	0.23872	0.000347007	0.00049106	0.000890258	0.00118552
evm.TU.chr11.365	FL	0.00456768	0.0013659	-1072.51	2.2219	2.42423	0.000936071	0.00106153	0.00145407	0.00118552
evm.TU.chr11.394	FL	0.00090622	0.000269955	-614.193	0.203173	0.205422	0.000895242	0.000930121	0.00125917	0.00118552
evm.TU.chr11.472	FL	-0.00204545	0.000569917	-821.54	9.47128	100000	0.000390615	0.000244355	0.000341485	0.00118552
evm.TU.chr11.474	FL	0.0574404	0.0146972	-1754.36	2.25773	2.34901	0.000116203	0.00016488	0.000315618	0.00118552
evm.TU.chr11.527	FL	0.00724338	0.00191631	-1171.83	0.90795	0.951609	0.000191125	0.000228842	0.000381473	0.00118552
evm.TU.chr11.564	FL	0.00395785	0.000902785	-955.361	1.0455	1.10116	1.64029e-05	1.66856e-05	3.24768e-05	0.00118552
evm.TU.chr11.595	FL	0.00148246	0.000411597	-734.857	0.234819	0.246322	0.000372818	0.000437091	0.000678211	0.00118552
evm.TU.chr11.656	FL	0.00389796	0.00103411	-993.023	1.74772	1.87919	0.000198917	0.000187592	0.000268577	0.00118552
evm.TU.chr11.82	FL	0.0011301	0.000286978	-627.358	0.787866	0.801912	0.000103391	0.000116735	0.000199831	0.00118552
evm.TU.chr11.846	FL	0.0073973	0.0017401	-1147.93	0.296133	0.310342	2.88615e-05	4.28887e-05	0.000105372	0.00118552
evm.TU.chr11.93	FL	0.0850077	0.0241373	-1896.58	2.79241	3.10219	0.000498887	0.000844641	0.00151971	0.00118552
evm.TU.chr11.99	FL	0.00826243	0.0024068	-1235.02	2.38501	2.48665	0.000685618	0.000674863	0.000884026	0.00118552
evm.TU.chr12.1023	FL	0.11945	0.0342464	-1997.14	4.19438	4.55466	0.000563602	0.000816489	0.00133218	0.00118552
evm.TU.chr12.1064	FL	0.00342213	0.000913682	-957.283	1.96834	2.05184	0.000217907	0.000266135	0.000442547	0.00118552
evm.TU.chr12.1133	FL	0.0024703	0.000682762	-875.104	1.07639	1.10439	0.000350991	0.000337387	0.000463508	0.00118552
evm.TU.chr12.1156	FL	0.00392636	0.00112795	-1017.68	2.06033	2.22675	0.000577904	0.000661133	0.000968556	0.00118552
evm.TU.chr12.1179	FL	0.00166499	0.000468222	-768.069	0.74009	0.754456	0.000440772	0.000435952	0.000599582	0.00118552
evm.TU.chr12.1218	FL	0.00375436	0.00096658	-974.661	1.15448	1.19459	0.000127705	0.000140287	0.000227808	0.00118552
evm.TU.chr12.123	FL	0.00698274	0.00182307	-1155.49	2.035	2.19259	0.0001575	0.000238813	0.00045833	0.00118552
evm.TU.chr12.1248	FL	0.00360148	0.00105716	-998.836	3.67656	4.00641	0.000752034	0.000923393	0.00134026	0.00118552
evm.TU.chr12.1300	FL	0.00156124	0.000457744	-760.542	1.01128	1.04197	0.000741611	0.000737458	0.000970933	0.00118552
evm.TU.chr12.140	FL	-0.000753521	0.000229146	-561.093	1.36209	1.52868	0.001134	0.00108833	0.00135518	0.00118552
evm.TU.chr12.1468	FL	0.0476583	0.0126523	-1711.77	1.73753	1.87278	0.000200908	0.000294142	0.000531947	0.00118552
evm.TU.chr12.1469	FL	0.0263803	0.00718334	-1551.42	0.813409	0.852876	0.000286857	0.000417079	0.00075141	0.00118552
evm.TU.chr12.1489	FL	0.0359608	0.0104481	-1656.52	2.10134	2.23338	0.00066437	0.000788714	0.00113948	0.00118552
evm.TU.chr12.1491	FL	0.00567902	0.00150767	-1102.81	0.960308	0.982456	0.000200938	0.000225241	0.00036003	0.00118552
evm.TU.chr12.1504	FL	0.000604228	0.000157013	-462.051	1e-05	1e-05	0.000146866	0.000205541	0.000410355	0.00118552
evm.TU.chr12.1641	FL	0.00250475	0.000636919	-856.042	0.817016	0.846349	0.00010559	0.000155815	0.000317059	0.00118552
evm.TU.chr12.1743	FL	0.0186548	0.00549137	-1472.63	1.44522	1.51016	0.000777972	0.0011073	0.00183991	0.00118552
evm.TU.chr12.33	FL	0.000593742	0.000168731	-473.061	1.47638	1.52486	0.00050426	0.000485605	0.000646391	0.00118552
evm.TU.chr12.341	FL	-0.0132816	0.00348972	-1344.41	0.76938	0.803874	0.000172961	0.00026342	0.000521506	0.00118552
evm.TU.chr12.387	FL	0.0111357	0.00306423	-1309.36	0.400397	0.429479	0.000330818	0.000593227	0.00122987	0.00118552
evm.TU.chr12.404	FL	-0.0027081	0.000750655	-900.684	2.2685	2.46469	0.000364783	0.00052213	0.000866803	0.00118552
evm.TU.chr12.417	FL	0.00297627	0.000814604	-928.394	0.496138	0.516704	0.000307673	0.000338141	0.000514788	0.00118552
evm.TU.chr12.467	FL	0.00314732	0.000683674	-873.809	2.38322	2.58531	6.26323e-06	7.26617e-06	1.66814e-05	0.00118552
evm.TU.chr12.473	FL	0.147834	0.0387224	-2035.56	0.674093	0.709218	0.000165235	0.000248691	0.000475426	0.00118552
evm.TU.chr12.488	FL	0.00420693	0.00121995	-1040.32	1.88618	1.97857	0.00064897	0.000775832	0.00114999	0.00118552
evm.TU.chr12.590	FL	0.00213191	0.000510712	-791.205	1.31548	1.35176	3.97325e-05	4.55618e-05	8.63333e-05	0.00118552
evm.TU.chr12.595	FL	0.00148445	0.000396643	-719.747	0.913479	0.944342	0.000220313	0.000254864	0.000406278	0.00118552
evm.TU.chr12.703	FL	0.00288123	0.000810387	-924.126	1.1346	1.21486	0.000441746	0.000522198	0.00080071	0.00118552
evm.TU.chr12.811	FL	0.00150562	0.000393094	-721.571	0.242091	0.251509	0.000157507	0.000199884	0.000360972	0.00118552
evm.TU.chr12.823	FL	0.0092312	0.00271162	-1269.95	1.546	1.62866	0.000758522	0.000993518	0.0015407	0.00118552
evm.TU.chr2.1027	FL	0.00567422	0.00163134	-1123.49	2.20672	2.30732	0.000583505	0.000631551	0.000893511	0.00118552
evm.TU.chr2.1028	FL	0.00423676	0.00127221	-1052.21	2.07143	2.14144	0.00098207	0.00109462	0.00150778	0.00118552
evm.TU.chr2.1042	FL	0.00285724	0.00080816	-922.526	1.54655	1.6166	0.000474841	0.000532703	0.000777214	0.00118552
evm.TU.chr2.1071	FL	-0.00263157	0.000686174	-875.905	6.81796	7.71231	0.000154524	0.000402099	0.000821315	0.00118552
evm.TU.chr2.109	FL	-0.00151816	0.000447393	-752.743	1.59719	1.71183	0.0007883	0.0010011	0.00150456	0.00118552
evm.TU.chr2.1187	FL	-0.00458897	0.0010144	-991.337	0.497464	0.528205	8.92204e-06	2.36721e-05	8.74523e-05	0.00118552
evm.TU.chr2.1198	FL	0.0733273	0.0209303	-1857.11	1.20974	1.27199	0.00053318	0.000836876	0.00150396	0.00118552
evm.TU.chr2.1308	FL	0.000713771	0.000205756	-533.915	0.436969	0.490795	0.000603104	0.000882543	0.00143105	0.00118552
evm.TU.chr2.1322	FL	0.00611744	0.001513	-1112.26	1e-05	1e-05	6.79004e-05	6.30834e-05	0.000100214	0.00118552
evm.TU.chr2.1344	FL	0.00194192	0.000555325	-814.728	1.62762	1.72565	0.000545756	0.000730835	0.00123156	0.00118552
evm.TU.chr2.1351	FL	-0.00835183	0.00237552	-1231.39	2.12365	2.31785	0.000509889	0.000716055	0.0108077	0.00118552
evm.TU.chr2.1405	FL	0.0134131	0.00387477	-1376.8	0.390641	0.432638	0.000619163	0.00101101	0.00170317	0.00118552
evm.TU.chr2.1419	FL	0.00314529	0.000886398	-958.801	1e-05	1e-05	0.000453106	0.000545007	0.00101439	0.00118552
evm.TU.chr2.1459	FL	0.000448488	0.000114367	-366.154	0.344917	0.376271	0.000110311	0.000166771	0.000321473	0.00118552
evm.TU.chr2.1473	FL	0.000871687	0.000251475	-587.503	1.52989	1.59576	0.000609005	0.000671896	0.00095104	0.00118552
evm.TU.chr2.1474	FL	0.00230656	0.000609766	-841.052	2.22295	2.31786	0.000189057	0.00020288	0.000311076	0.00118552
evm.TU.chr2.1511	FL	0.000455855	0.000119388	-380.553	0.164485	0.167154	0.000164927	0.000172466	0.000271034	0.00118552
evm.TU.chr2.1685	FL	0.000875917	0.00023832	-577.158	0.315396	0.325074	0.000283712	0.000289477	0.000421542	0.00118552
evm.TU.chr2.1736	FL	0.00213014	0.000629524	-851.226	1.31895	1.36303	0.000815327	0.000988278	0.00146043	0.00118552
evm.TU.chr2.175	FL	0.00522929	0.00133746	-1067.81	1.17867	1.20548	0.000115484	0.000132841	0.000228011	0.00118552
evm.TU.chr2.1766	FL	0.0194991	0.00539408	-1466.8	2.07069	2.14751	0.000355157	0.000417656	0.000644391	0.00118552
evm.TU.chr2.187	FL	0.00133175	0.000390554	-717.719	0.453815	0.466915	0.000743753	0.000968392	0.00151925	0.00118552
evm.TU.chr2.1885	FL	0.000953321	0.000254334	-590.453	1.75424	1.96897	0.000215544	0.000448881	0.000948401	0.00118552
evm.TU.chr2.1914	FL	0.00284242	0.000737286	-897.76	0.888111	0.95128	0.000142937	0.000182443	0.000319132	0.00118552
evm.TU.chr2.1930	FL	0.00406122	0.0011302	-1018.57	1.70876	1.78737	0.000384434	0.000440511	0.000662229	0.00118552
evm.TU.chr2.2164	FL	-0.000895228	0.000245356	-580.582	1.43405	1.56907	0.000313391	0.000357833	0.00053342	0.00118552
evm.TU.chr2.2178	FL	0.00158208	0.000403868	-725.869	0.691489	0.720094	0.000112143	0.000181314	0.000389286	0.00118552
evm.TU.chr2.2187	FL	0.00367452	0.000970733	-976.054	1.0925	1.13651	0.000187185	0.000244297	0.000438806	0.00118552
evm.TU.chr2.22	FL	0.00313554	0.000913903	-957.234	2.13549	2.26647	0.00069053	0.000890168	0.00134247	0.00118552
evm.TU.chr2.2212	FL	0.0111041	0.00317731	-1314.76	2.3076	2.4781	0.000549885	0.000523642	0.000688187	0.00118552
evm.TU.chr2.281	FL	0.112082	0.0283521	-1944.54	1.08258	1.14254	9.73163e-05	0.000132041	0.000250646	0.00118552
evm.TU.chr2.31	FL	0.00114909	0.000340619	-676.075	0.904979	0.952038	0.000844875	0.000846977	0.00110318	0.00118552
evm.TU.chr2.345	FL	0.007521	0.00205363	-1190.6	1.30741	1.37459	0.00029791	0.000455303	0.0008542	0.00118552
evm.TU.chr2.401	FL	0.0611351	0.017691	-1808.9	1.18956	1.26102	0.000632415	0.0010796	0.00200634	0.00118552
evm.TU.chr2.445	FL	0.00152554	0.000420763	-734.411	2.6582	2.98822	0.000341332	0.000549031	0.00183788	0.00118552
evm.TU.chr2.455	FL	0.000422746	0.000110035	-360.013	1e-05	1e-05	0.000150516	0.000140768	0.000206745	0.00118552
evm.TU.chr2.460	FL	0.00237078	0.000625634	-850.277	0.992066	1.0233	0.000184267	0.00018505	0.00027619	0.00118552
evm.TU.chr2.549	FL	0.0343278	0.00944953	-1627.94	1.79535	1.85904	0.000332477	0.000380083	0.000584273	0.00118552
evm.TU.chr2.565	FL	0.00353703	0.001031	-992.925	1.26326	1.28118	0.000691128	0.000718479	0.000983986	0.00118552
evm.TU.chr2.578	FL	0.00214546	0.000582467	-830.533	0.783711	0.813981	0.000275323	0.000328885	0.000520877	0.00118552
evm.TU.chr2.580	FL	0.00295277	0.000867757	-945.879	0.598552	0.609258	0.000762687	0.000872703	0.00127073	0.00118552
evm.TU.chr2.68	FL	-0.011178	0.00329032	-1324.68	2.66872	2.78747	0.000777606	0.00108943	0.00181059	0.00118552
evm.TU.chr2.772	FL	0.00491887	0.00131404	-1063.45	0.934569	0.966562	0.000219648	0.000285216	0.000495325	0.00118552
evm.TU.chr2.78	FL	0.00178915	0.00043388	-745.309	0.969085	1.02877	4.8978e-05	7.12761e-05	0.000151082	0.00118552
evm.TU.chr2.827	FL	0.000545176	0.00015092	-450.691	1e-05	1e-05	0.000358514	0.000337712	0.000459128	0.00118552
evm.TU.chr2.868	FL	0.00118422	0.000330159	-669.338	0.476307	0.491173	0.000393782	0.000479301	0.00077757	0.00118552
evm.TU.chr2.918	FL	0.00138657	0.000401465	-724.762	0.58154	0.605769	0.000636753	0.000661055	0.000914557	0.00118552
evm.TU.chr2.976	FL	0.00128876	0.000371129	-698.426	8.71594	100000	0.00059555	0.000368864	0.00049783	0.00118552
evm.TU.chr3.1046	FL	0.00116135	0.000349024	-680.892	2.28805	2.38047	0.000991584	0.000941716	0.00118258	0.00118552
evm.TU.chr3.1050	FL	0.00160581	0.000460034	-764.058	0.547434	0.556423	0.000558211	0.000591794	0.00084094	0.00118552
evm.TU.chr3.1154	FL	0.0469359	0.0117302	-1689.49	3.44302	3.86204	8.03713e-05	0.000137709	0.00118262	0.00118552
evm.TU.chr3.116	FL	0.00214635	0.000615251	-847.074	0.617872	0.631416	0.00056236	0.000591346	0.00083469	0.00118552
evm.TU.chr3.1243	FL	0.00161838	0.0003925	-717.332	0.763761	0.787664	4.90463e-05	6.79614e-05	0.000143139	0.00118552
evm.TU.chr3.1272	FL	0.00230896	0.000608967	-840.505	2.68542	3.07966	0.00018272	0.00061838	0.00180899	0.00118552
evm.TU.chr3.1419	FL	0.00083918	0.000234307	-567.294	1.47419	1.54429	0.000401497	0.000519365	0.0008587	0.00118552
evm.TU.chr3.1458	FL	0.00131269	0.00038786	-717.378	0.272877	0.280425	0.00081328	0.000872951	0.00121707	0.00118552
evm.TU.chr3.1517	FL	0.0101018	0.0028174	-1283.33	0.697087	0.720915	0.000395701	0.000599667	0.0011168	0.00118552
evm.TU.chr3.1564	FL	-0.00777773	0.00220215	-1215.6	0.288572	0.306308	0.000481101	0.000725992	0.00131858	0.00118552
evm.TU.chr3.1659	FL	0.0510297	0.0126299	-1712.08	1.23453	1.2805	6.86853e-05	8.99318e-05	0.00017606	0.00118552
evm.TU.chr3.1796	FL	0.00102189	0.000269855	-612.032	0.402139	0.412337	0.000186096	0.000243462	0.000434876	0.00118552
evm.TU.chr3.1843	FL	0.000927409	0.000238505	-572.462	1.43168	1.48123	0.000125596	0.000166949	0.000310342	0.00118552
evm.TU.chr3.1911	FL	-0.00783495	0.00216687	-1205.61	1.52907	1.62283	0.000353998	0.000543616	0.00100178	0.00118552
evm.TU.chr3.1930	FL	0.00308891	0.000888263	-950.571	1.0936	1.12632	0.000585156	0.000775522	0.00125582	0.00118552
evm.TU.chr3.2104	FL	0.00159781	0.000359034	-694.512	0.342097	0.35199	1.23143e-05	1.53299e-05	3.69882e-05	0.00118552
evm.TU.chr3.2362	FL	0.00226502	0.000614774	-843.861	1.67027	1.80215	0.000274382	0.000264661	0.000370024	0.00118552
evm.TU.chr3.2363	FL	0.00106837	0.000271125	-608.549	2.0471	2.08778	0.000102345	9.62082e-05	0.000146913	0.00118552
evm.TU.chr3.2411	FL	0.00433645	0.00125879	-1049.97	1.38624	1.45238	0.000657093	0.000707055	0.00097751	0.00118552
evm.TU.chr3.318	FL	0.00115409	0.000306047	-650.041	0.2163	0.239692	0.000197729	0.000465815	0.00105824	0.00118552
evm.TU.chr3.349	FL	0.00179026	0.000482964	-777.888	0.568159	0.590934	0.000252153	0.000477314	0.0010428	0.00118552
evm.TU.chr3.443	FL	-0.0252399	0.00722899	-1551.18	1.68553	1.78141	0.000556522	0.000784271	0.0013491	0.00118552
evm.TU.chr3.649	FL	0.00102433	0.000284866	-623.464	1.41861	1.47585	0.000381005	0.00043217	0.00065249	0.00118552
evm.TU.chr3.724	FL	0.000780752	0.000222974	-560.487	0.120331	0.127972	0.000536768	0.00099864	0.00201254	0.00118552
evm.TU.chr3.744	FL	0.00230521	0.00060629	-844.067	0.437141	0.457965	0.000175474	0.000373538	0.000891444	0.00118552
evm.TU.chr3.934	FL	0.000775516	0.000197235	-519.26	0.907268	0.938636	0.000105869	0.000110583	0.00018161	0.00118552
evm.TU.chr4.1059	FL	0.000652929	0.000162187	-471.356	1e-05	1e-05	7.28519e-05	8.15224e-05	0.000180248	0.00118552
evm.TU.chr4.1063	FL	0.00345175	0.00097699	-977.305	1.34912	1.44071	0.000479066	0.000575562	0.000890412	0.00118552
evm.TU.chr4.1074	FL	-0.00104728	0.000295551	-643.582	1e-05	1e-05	0.000461246	0.000435389	0.000579743	0.00118552
evm.TU.chr4.1167	FL	0.000796328	0.000237727	-576.169	0.343732	0.349944	0.000917838	0.00094681	0.00126629	0.00118552
evm.TU.chr4.1174	FL	0.00119731	0.000358727	-699.18	1e-05	1e-05	0.000957127	0.00090891	0.00114428	0.00118552
evm.TU.chr4.1197	FL	0.0021917	0.000479158	-782.257	1e-05	1e-05	7.14333e-06	7.81039e-06	2.26065e-05	0.00118552
evm.TU.chr4.1215	FL	0.106816	0.024645	-1913.12	1e-05	1e-05	2.03057e-05	5.98885e-05	0.000242754	0.00118552
evm.TU.chr4.1219	FL	0.0272316	0.00802514	-1583.24	0.808662	0.847897	0.00078849	0.000983832	0.00147924	0.00118552
evm.TU.chr4.1235	FL	0.0149737	0.00424394	-1397.95	2.09729	2.20198	0.000487452	0.000634147	0.00100953	0.00118552
evm.TU.chr4.1262	FL	0.0208682	0.0050771	-1450.09	1.45865	1.48912	5.17261e-05	6.37379e-05	0.000123631	0.00118552
evm.TU.chr4.1288	FL	0.000832462	0.000205471	-539.246	1e-05	1e-05	6.56802e-05	0.000133587	0.000348768	0.00118552
evm.TU.chr4.1342	FL	0.00236371	0.000639123	-860.769	0.268327	0.292124	0.000260285	0.00067272	0.00177127	0.00118552
evm.TU.chr4.143	FL	0.0301289	0.00812251	-1584.98	1.44025	1.49011	0.000249788	0.000300792	0.00048603	0.00118552
evm.TU.chr4.1475	FL	0.0006991	0.000210776	-539.456	0.649022	0.672108	0.00102866	0.00100091	0.00126941	0.00118552
evm.TU.chr4.1498	FL	0.0245938	0.00714416	-1547.73	1.74265	1.82217	0.000662782	0.000875929	0.00138783	0.00118552
evm.TU.chr4.154	FL	0.088784	0.0265451	-1923.96	2.44028	2.58503	0.00093425	0.00117759	0.00172627	0.00118552
evm.TU.chr4.1544	FL	0.0247861	0.00646616	-1519.19	1.67437	1.78581	0.000155682	0.000316555	0.000727793	0.00118552
evm.TU.chr4.16	FL	0.00372889	0.00106913	-1002.07	2.59858	2.7826	0.000563953	0.000951487	0.00176289	0.00118552
evm.TU.chr4.1609	FL	0.0183608	0.00548946	-1471.72	4.19983	4.55699	0.000933977	0.00103958	0.00140207	0.00118552
evm.TU.chr4.1688	FL	0.00251721	0.000742994	-898.631	1.40117	1.50018	0.00080343	0.00114713	0.00185702	0.00118552
evm.TU.chr4.1751	FL	0.00600525	0.00166181	-1129.61	1.42978	1.46854	0.00035677	0.000372779	0.000537603	0.00118552
evm.TU.chr4.1870	FL	0.00676872	0.00171308	-1137.41	2.45077	2.66078	9.81024e-05	0.000443985	0.00238312	0.00118552
evm.TU.chr4.1872	FL	0.00145841	0.000407652	-727.457	0.955448	1.03674	0.000407362	0.00048807	0.000739049	0.00118552
evm.TU.chr4.2007	FL	0.00163275	0.00044303	-751.403	0.938192	0.984301	0.000273249	0.000513507	0.00109022	0.00118552
evm.TU.chr4.202	FL	0.00254914	0.000737576	-896.15	1.65402	1.75687	0.000631526	0.000757817	0.00111033	0.00118552
evm.TU.chr4.2025	FL	0.0049422	0.00145154	-1089.83	3.68975	4.04131	0.000757247	0.0011424	0.00189361	0.00118552
evm.TU.chr4.2026	FL	0.003258	0.000840879	-935.971	0.770275	0.802716	0.000132606	0.000218603	0.000471321	0.00118552
evm.TU.chr4.2128	FL	0.0012468	0.000354859	-689.491	0.558093	0.58971	0.000514145	0.000525903	0.000768361	0.00118552
evm.TU.chr4.2263	FL	0.0494669	0.0149687	-1759.91	1.85094	1.92253	0.00107242	0.0011822	0.00160809	0.00118552
evm.TU.chr4.2265	FL	0.296464	0.0827348	-2252.5	0.895013	0.927812	0.00039891	0.000524929	0.000865333	0.00118552
evm.TU.chr4.323	FL	0.0170773	0.00496001	-1445.14	0.811937	0.827023	0.000661633	0.000681403	0.000930003	0.00118552
evm.TU.chr4.39	FL	0.00152839	0.000462116	-763.005	1.10282	1.14743	0.00106259	0.00117826	0.0015987	0.00118552
evm.TU.chr4.437	FL	0.0275262	0.00752217	-1563.71	1.08946	1.12643	0.000301205	0.000375805	0.000616182	0.00118552
evm.TU.chr4.495	FL	0.000836941	0.000206514	-530.518	1.92369	2.02981	6.53577e-05	8.05702e-05	0.000147927	0.00118552
evm.TU.chr4.527	FL	0.00216127	0.000621258	-848.726	0.859746	0.889223	0.000582251	0.000761645	0.00123022	0.00118552
evm.TU.chr4.542	FL	0.00132731	0.000372264	-703.647	0.495799	0.516422	0.000425711	0.000618521	0.00106745	0.00118552
evm.TU.chr4.550	FL	0.00101939	0.000299054	-643.806	0.185242	0.191785	0.000746883	0.000898673	0.00135893	0.00118552
evm.TU.chr4.573	FL	0.00204726	0.000602496	-838.809	1.23538	1.27358	0.000775632	0.000904186	0.00131038	0.00118552
evm.TU.chr4.715	FL	0.0025958	0.000773048	-911.201	0.931035	0.964356	0.000892291	0.00104624	0.00153531	0.00118552
evm.TU.chr4.736	FL	0.00122017	0.000341153	-678.191	0.557289	0.572558	0.000408789	0.000388926	0.000524822	0.00118552
evm.TU.chr4.785	FL	0.00307911	0.000891226	-952.405	0.830745	0.848532	0.000634186	0.000727648	0.00107718	0.00118552
evm.TU.chr4.840	FL	0.00612703	0.0016481	-1132.02	0.328019	0.340312	0.000242086	0.000402484	0.00079549	0.00118552
evm.TU.chr4.877	FL	0.000658064	0.000188167	-512.255	0.0907153	0.100478	0.000545131	0.000584372	0.00083777	0.00118552
evm.TU.chr4.910	FL	0.0250727	0.00621731	-1507.74	1.84921	1.91434	7.08439e-05	9.30686e-05	0.000180682	0.00118552
evm.TU.chr4.935	FL	0.00322561	0.000897103	-952.262	1.72159	1.8558	0.000381332	0.000394053	0.000552293	0.00118552
evm.TU.chr4.952	FL	0.0047331	0.00130009	-1059.39	1.30874	1.35464	0.000322954	0.000405438	0.000660257	0.00118552
evm.TU.chr4.973	FL	0.00179297	0.00051007	-793.056	0.655882	0.680871	0.000511091	0.00062389	0.000966372	0.00118552
evm.TU.chr5.1015	FL	-0.0019556	0.000535502	-803.626	2.62573	2.9022	0.000309674	0.000856043	0.00205067	0.00118552
evm.TU.chr5.1022	FL	0.00444964	0.00103434	-997.092	0.474059	0.489127	2.32919e-05	4.30622e-05	0.000115955	0.00118552
evm.TU.chr5.1042	FL	0.00360551	0.00103769	-993.743	2.05824	2.16383	0.000591319	0.000843359	0.0014118	0.00118552
evm.TU.chr5.1071	FL	0.000823691	0.000240842	-584.832	1e-05	1e-05	0.000717601	0.000959965	0.00180268	0.00118552
evm.TU.chr5.1144	FL	0.0331215	0.00936412	-1625.38	1.75476	1.90387	0.00047213	0.000653512	0.00106789	0.00118552
evm.TU.chr5.1160	FL	0.00185244	0.000481313	-774.025	1.40254	1.4433	0.000146603	0.000177585	0.000306273	0.00118552
evm.TU.chr5.1380	FL	-0.000777934	0.000234726	-571.491	0.467594	0.486403	0.00103783	0.00102128	0.00130541	0.00118552
evm.TU.chr5.1404	FL	-0.00483492	0.00142263	-1084.08	2.48876	2.81588	0.000773988	0.000841447	0.00113524	0.00118552
evm.TU.chr5.1499	FL	0.00194649	0.00047699	-770.393	2.78875	2.94774	5.83268e-05	5.98751e-05	0.00010088	0.00118552
evm.TU.chr5.1529	FL	0.00189356	0.000470011	-770.481	0.507439	0.519023	7.19834e-05	0.000100196	0.000199704	0.00118552
evm.TU.chr5.1531	FL	0.0027729	0.000746699	-901.652	0.824016	0.844339	0.00024583	0.000332469	0.00059256	0.00118552
evm.TU.chr5.1532	FL	0.0762627	0.0205652	-1851.79	1.33394	1.39313	0.000250702	0.000338938	0.000587893	0.00118552
evm.TU.chr5.1542	FL	0.00102951	0.000280456	-625.427	0.181599	0.187503	0.000288563	0.000279374	0.000394155	0.00118552
evm.TU.chr5.1566	FL	0.00111367	0.000309481	-656.247	0.026312	0.0286676	0.00037728	0.000411182	0.000633182	0.00118552
evm.TU.chr5.1688	FL	0.0904681	0.0251196	-1908.25	2.14968	2.33156	0.000373133	0.000714011	0.0014521	0.00118552
evm.TU.chr5.1714	FL	0.00521977	0.0013324	-1066.09	1.50099	1.54587	0.000112036	0.000118006	0.000189675	0.00118552
evm.TU.chr5.1750	FL	0.0113997	0.00319727	-1316.79	1.94585	2.04381	0.000425813	0.000618363	0.00106795	0.00118552
evm.TU.chr5.1764	FL	0.00504238	0.00146298	-1093.19	1.34483	1.39339	0.000653141	0.000839381	0.00131723	0.00118552
evm.TU.chr5.1805	FL	-0.0036881	0.000967827	-973.957	1.7978	1.95966	0.000169797	0.00023377	0.000417782	0.00118552
evm.TU.chr5.182	FL	-0.00711079	0.00164111	-1125.14	4.04242	4.39379	2.0418e-05	0.000101785	0.000614503	0.00118552
evm.TU.chr5.1822	FL	0.00117552	0.000343307	-683.24	0.19841	0.202743	0.000707364	0.000730175	0.000999519	0.00118552
evm.TU.chr5.1887	FL	-0.0207637	0.0049449	-1441.65	3.85616	4.25645	3.58773e-05	4.98812e-05	0.000214778	0.00118552
evm.TU.chr5.2035	FL	0.000879927	0.000249905	-587.99	0.715237	0.727095	0.000500303	0.000523343	0.000741027	0.00118552
evm.TU.chr5.204	FL	0.00378968	0.000963195	-975.61	0.63647	0.661531	0.000104805	0.000134019	0.000249556	0.00118552
evm.TU.chr5.2061	FL	0.00730738	0.00199738	-1183.9	0.859214	0.900148	0.000302178	0.000450376	0.00081974	0.00118552
evm.TU.chr5.247	FL	0.00189051	0.000558284	-820.155	0.468391	0.486593	0.000808036	0.00115446	0.00195596	0.00118552
evm.TU.chr5.314	FL	0.00211865	0.00063663	-855.05	1.06707	1.14293	0.000989989	0.00103914	0.00136881	0.00118552
evm.TU.chr5.4	FL	-0.000461284	0.000121699	-388.89	0.00176466	0.0173559	0.000183585	0.000215776	0.000353924	0.00118552
evm.TU.chr5.416	FL	0.00325397	0.000855173	-939.556	1.13795	1.19644	0.000173531	0.000172949	0.00025892	0.00118552
evm.TU.chr5.468	FL	0.00383637	0.00110711	-1012.41	1.94558	2.04331	0.000611332	0.000838907	0.00137042	0.00118552
evm.TU.chr5.531	FL	0.000559406	0.000152957	-448.74	0.446175	0.468475	0.000303529	0.000296441	0.000419277	0.00118552
evm.TU.chr5.558	FL	0.0256495	0.00689239	-1539.88	0.739065	0.756485	0.000238636	0.000309974	0.000538748	0.00118552
evm.TU.chr5.565	FL	0.0133156	0.00352337	-1347.8	0.641743	0.663559	0.000191596	0.000337213	0.000713803	0.00118552
evm.TU.chr5.691	FL	0.0377653	0.0105788	-1660.29	1.84267	1.90124	0.000418939	0.000462648	0.000682677	0.00118552
evm.TU.chr5.706	FL	0.0019539	0.00055652	-815.102	1.84722	1.89894	0.000518934	0.000497251	0.000658342	0.00118552
evm.TU.chr5.79	FL	0.00110435	0.000315496	-654.939	0.703046	0.737924	0.000539014	0.000641379	0.000967598	0.00118552
evm.TU.chr5.815	FL	0.00195688	0.000536016	-805.604	1.09455	1.12707	0.000310943	0.000387062	0.000640149	0.00118552
evm.TU.chr5.820	FL	0.00114068	0.00029584	-635.333	0.990942	1.01434	0.000142666	0.000161438	0.000268787	0.00118552
evm.TU.chr5.869	FL	0.00527349	0.00150975	-1104.88	0.587583	0.617444	0.000553573	0.00072478	0.00116413	0.00118552
evm.TU.chr5.98	FL	0.000711225	0.000184344	-499.643	0.970079	1.01371	0.000141333	0.000217115	0.000439422	0.00118552
evm.TU.chr5.983	FL	0.00678148	0.00173483	-1145.58	0.464756	0.490227	0.000115863	0.000187111	0.000388539	0.00118552
evm.TU.chr5.984	FL	0.0278735	0.00787351	-1575.36	2.03563	2.21138	0.000466871	0.000691598	0.00120966	0.00118552
evm.TU.chr6.1035	FL	0.00174173	0.000489297	-779.326	1.13362	1.19054	0.00043492	0.000623482	0.00108563	0.00118552
evm.TU.chr6.1056	FL	0.00131789	0.000368853	-697.519	1.47889	1.52179	0.000414328	0.000474521	0.000716044	0.00118552
evm.TU.chr6.1058	FL	0.00215604	0.000547292	-811.476	1.13192	1.23731	0.000102767	0.000114635	0.00018928	0.00118552
evm.TU.chr6.1201	FL	0.00145739	0.000380319	-707.999	0.830952	0.84746	0.000156392	0.000197545	0.000350525	0.00118552
evm.TU.chr6.1225	FL	0.0883645	0.0232657	-1886.01	3.03612	3.19539	0.000178254	0.000224106	0.000376809	0.00118552
evm.TU.chr6.1234	FL	-0.0139914	0.00418598	-1394.05	2.03992	2.18426	0.000941421	0.00115126	0.00167848	0.00118552
evm.TU.chr6.1336	FL	-0.00458508	0.00115194	-1024.55	1.36804	1.44751	8.73879e-05	0.000141311	0.000306579	0.00118552
evm.TU.chr6.1383	FL	0.00181579	0.000541749	-806.917	2.93725	3.046	0.000911626	0.000908005	0.00123502	0.00118552
evm.TU.chr6.1393	FL	-0.00119283	0.000308347	-645.673	6.93978	100000	0.000135775	0.000435087	0.000579372	0.00118552
evm.TU.chr6.1504	FL	0.00140073	0.000426624	-746.856	0.110816	0.115045	0.001154	0.00114103	0.00146383	0.00118552
evm.TU.chr6.1609	FL	0.00214536	0.00054439	-810.254	1.02446	1.07585	0.000102205	0.000108818	0.000176744	0.00118552
evm.TU.chr6.1685	FL	0.00358748	0.00103749	-994.914	1.18083	1.25018	0.000627639	0.000702503	0.00100004	0.00118552
evm.TU.chr6.1687	FL	0.00302628	0.000810891	-926.498	0.586372	0.60446	0.00022925	0.000276015	0.000460986	0.00118552
evm.TU.chr6.1758	FL	0.00294141	0.000855616	-939.484	1.23012	1.25745	0.000674029	0.000725844	0.00101475	0.00118552
evm.TU.chr6.1858	FL	0.000865535	0.000242038	-580.729	0.411664	0.434899	0.000409672	0.000533058	0.000859041	0.00118552
evm.TU.chr6.196	FL	0.000435078	0.000126454	-392.321	0.75009	0.781508	0.000667287	0.000637365	0.000826168	0.00118552
evm.TU.chr6.1980	FL	0.00207685	0.000577719	-828.102	0.803055	0.833487	0.000382264	0.000473101	0.000760027	0.00118552
evm.TU.chr6.2036	FL	0.00611579	0.00140078	-1080.71	1.35117	1.37686	1.77255e-05	1.81759e-05	3.55403e-05	0.00118552
evm.TU.chr6.2192	FL	0.00290563	0.00082893	-929.932	1.46666	1.53245	0.000529582	0.000675258	0.00106649	0.00118552
evm.TU.chr6.2195	FL	0.0063319	0.00179568	-1153.89	0.731649	0.755835	0.000491103	0.000525663	0.000755398	0.00118552
evm.TU.chr6.2214	FL	0.0010419	0.000313851	-660.824	1e-05	1e-05	0.00101834	0.000967534	0.00121265	0.00118552
evm.TU.chr6.2279	FL	-0.037782	0.0108838	-1668.14	2.28343	2.44752	0.000598031	0.00097022	0.00174573	0.00118552
evm.TU.chr6.2284	FL	0.00955069	0.00261836	-1259.12	2.6758	2.80823	0.000314675	0.000313334	0.000439958	0.00118552
evm.TU.chr6.2320	FL	0.000717963	0.000183344	-497.872	1.03784	1.05746	0.000112752	0.00010652	0.00016371	0.00118552
evm.TU.chr6.252	FL	0.00975965	0.00290094	-1288.5	2.843	3.06786	0.000872554	0.000824826	0.00104642	0.00118552
evm.TU.chr6.330	FL	0.00329833	0.00096842	-974.429	1.55856	1.60915	0.00075433	0.000856252	0.0012359	0.00118552
evm.TU.chr6.346	FL	0.00218355	0.000603454	-838.548	1.65713	1.68853	0.00035057	0.000346784	0.000483854	0.00118552
evm.TU.chr6.367	FL	0.00239757	0.000681971	-874.346	1.24618	1.29056	0.000510162	0.000529001	0.000734733	0.00118552
evm.TU.chr6.463	FL	0.00159972	0.000453294	-765.199	0.0562392	0.0659115	0.00048597	0.000886958	0.00169568	0.00118552
evm.TU.chr6.504	FL	0.000883294	0.000260469	-600.463	0.603913	0.621328	0.00079436	0.000986789	0.00149726	0.00118552
evm.TU.chr6.568	FL	0.00337218	0.000962694	-972.427	1.80292	1.92633	0.000534229	0.00092941	0.00175515	0.00118552
evm.TU.chr6.623	FL	0.0015363	0.000310262	-649.098	0.958624	0.997568	1.26232e-06	1.48865e-06	4.39062e-06	0.00118552
evm.TU.chr6.672	FL	0.0081691	0.00232888	-1225.66	2.21075	2.28768	0.000524921	0.000636241	0.000970473	0.00118552
evm.TU.chr6.691	FL	0.00388017	0.00105478	-1002.03	0.576043	0.617885	0.000280246	0.000377518	0.00064619	0.00118552
evm.TU.chr6.750	FL	0.00132289	0.000331048	-668.172	0.832304	0.873337	8.20636e-05	0.000137877	0.000298082	0.00118552
evm.TU.chr6.92	FL	0.00264663	0.000779269	-916.012	0.449082	0.457012	0.000780182	0.000829211	0.00114767	0.00118552
evm.TU.chr6.946	FL	0.000803904	0.000226246	-562.775	0.26407	0.271471	0.000445199	0.000464457	0.000668549	0.00118552
evm.TU.chr7.1092	FL	0.00158406	0.000381447	-716.804	1e-05	1e-05	4.34425e-05	0.000104169	0.000392117	0.00118552
evm.TU.chr7.1148	FL	0.00339589	0.000988056	-979.601	2.1777	2.28564	0.000675991	0.000854186	0.00130277	0.00118552
evm.TU.chr7.1184	FL	0.00647125	0.00158843	-1120.71	0.409401	0.423339	5.99561e-05	8.13301e-05	0.000166648	0.00118552
evm.TU.chr7.1287	FL	0.0019081	0.000573294	-824.101	1.46967	1.50266	0.000988583	0.000964532	0.00122604	0.00118552
evm.TU.chr7.1320	FL	0.00328912	0.000897699	-951.861	3.28867	3.54375	0.000296087	0.000330911	0.000492497	0.00118552
evm.TU.chr7.1349	FL	-0.0014152	0.000372528	-701.01	1.15806	1.22752	0.000177671	0.000377372	0.000952509	0.00118552
evm.TU.chr7.1396	FL	0.00275489	0.000810257	-923.377	1.47716	1.51722	0.000770057	0.000786937	0.00104886	0.00118552
evm.TU.chr7.1411	FL	0.00690873	0.00195296	-1175.75	1.54879	1.62652	0.000471258	0.000594114	0.000939613	0.00118552
evm.TU.chr7.1421	FL	0.00146196	0.000406593	-725.68	1.36185	1.41272	0.000381272	0.000502025	0.000825159	0.00118552
evm.TU.chr7.1550	FL	0.00722053	0.00206964	-1191.67	2.4914	2.59623	0.000561936	0.000702281	0.00108521	0.00118552
evm.TU.chr7.1594	FL	0.00453953	0.00129192	-1058.06	1.1044	1.13151	0.000513581	0.000554003	0.000791847	0.00118552
evm.TU.chr7.160	FL	0.00371651	0.0010235	-989.497	3.10847	3.21575	0.000334428	0.000425822	0.000701306	0.00118552
evm.TU.chr7.1603	FL	0.00147977	0.000439884	-748.896	1.08774	1.11943	0.000873477	0.000909616	0.00121784	0.00118552
evm.TU.chr7.1664	FL	0.000533	0.000159185	-460.76	0.377359	0.387762	0.000922456	0.000941393	0.00125342	0.00118552
evm.TU.chr7.1951	FL	-0.00904971	0.00249984	-1249.48	0.609366	0.635833	0.000348384	0.000587212	0.00118272	0.00118552
evm.TU.chr7.1974	FL	0.00140015	0.000384016	-710.408	0.928918	0.946262	0.000316434	0.000300605	0.000414375	0.00118552
evm.TU.chr7.2108	FL	0.00159882	0.000475778	-772.268	0.831264	0.857401	0.00088439	0.000838076	0.00106323	0.00118552
evm.TU.chr7.236	FL	0.01681	0.00479273	-1434.22	1.13788	1.19086	0.000525586	0.000654495	0.00102182	0.00118552
evm.TU.chr7.32	FL	0.00696147	0.00184541	-1159.33	1.6725	1.76157	0.000196711	0.000336468	0.000696895	0.00118552
evm.TU.chr7.325	FL	-0.00249229	0.000542672	-816.85	181.235	100000	6.57609e-06	5.75893e-06	1.20644e-05	0.00118552
evm.TU.chr7.419	FL	0.00230882	0.000637283	-859.7	0.290873	0.322833	0.000344818	0.000410092	0.000633338	0.00118552
evm.TU.chr7.421	FL	-0.000834544	0.000247474	-585.7	0.617064	0.648136	0.000848732	0.00107594	0.00167721	0.00118552
evm.TU.chr7.443	FL	0.00783907	0.00230175	-1225.13	0.736352	0.765773	0.000754847	0.00084222	0.00118315	0.00118552
evm.TU.chr7.502	FL	0.00316023	0.000940343	-967.294	0.970251	1.00614	0.000883517	0.000993132	0.00138786	0.00118552
evm.TU.chr7.617	FL	0.000697245	0.000200516	-522.061	1.91898	2.04046	0.000585606	0.000806773	0.0012996	0.00118552
evm.TU.chr7.628	FL	0.00114005	0.000314855	-659.561	0.117628	0.12803	0.000347432	0.000519197	0.000904709	0.00118552
evm.TU.chr7.676	FL	-0.00389493	0.00111569	-1014.5	12.6711	100000	0.000557387	0.000270015	0.000374103	0.00118552
evm.TU.chr7.707	FL	0.00224732	0.000660382	-864.206	1.85258	1.91798	0.000761869	0.000887225	0.00128197	0.00118552
evm.TU.chr7.708	FL	0.00383849	0.00111505	-1014.28	4.25493	4.49841	0.000662928	0.000769937	0.00110538	0.00118552
evm.TU.chr7.719	FL	0.0736758	0.0218887	-1869.03	1.7911	1.87057	0.000867655	0.00115967	0.00182573	0.00118552
evm.TU.chr7.749	FL	0.000838039	0.000179189	-499.967	1e-05	1e-05	4.50422e-06	1.20015e-05	7.41093e-05	0.00118552
evm.TU.chr7.936	FL	0.000945215	0.000216359	-553.023	0.0514215	0.0561655	1.75178e-05	3.5635e-05	0.000103446	0.00118552
evm.TU.chr7.945	FL	0.00150031	0.000405381	-730.049	0.273737	0.283264	0.000257746	0.000418529	0.000828567	0.00118552
evm.TU.chr7.982	FL	0.00518431	0.0015302	-1105.63	1.63208	1.71327	0.000803262	0.000895307	0.00125594	0.00118552
evm.TU.chr8.1004	FL	0.0085599	0.00232645	-1228.47	0.678837	0.693505	0.000279491	0.000325686	0.000520925	0.00118552
evm.TU.chr8.1031	FL	0.000875618	0.000235169	-574.329	0.224998	0.244369	0.000236898	0.000319057	0.000582551	0.00118552
evm.TU.chr8.1137	FL	0.00310439	0.00092196	-961.596	0.980002	0.997765	0.000863891	0.000913861	0.00124363	0.00118552
evm.TU.chr8.1319	FL	0.0004534	0.000132018	-404.308	0.836082	0.921459	0.000682152	0.00105134	0.00173415	0.00118552
evm.TU.chr8.1390	FL	0.00779566	0.00195032	-1175.5	1.46236	1.54498	8.17229e-05	0.000109818	0.000210531	0.00118552
evm.TU.chr8.1391	FL	0.00880249	0.00257113	-1256.41	0.847326	0.890552	0.000708698	0.00106811	0.00186097	0.00118552
evm.TU.chr8.1398	FL	0.00172695	0.000426723	-740.659	0.932506	0.960996	6.68819e-05	9.20471e-05	0.00018492	0.00118552
evm.TU.chr8.1453	FL	0.00714126	0.00197138	-1179.76	0.96585	1.02175	0.000345358	0.000452013	0.00075271	0.00118552
evm.TU.chr8.1501	FL	0.0305942	0.00914129	-1620.83	0.759371	0.784007	0.000927261	0.000975262	0.001315	0.00118552
evm.TU.chr8.1502	FL	0.00238703	0.000705336	-883.665	1.42383	1.46904	0.000813874	0.000879032	0.00120273	0.00118552
evm.TU.chr8.1514	FL	0.0441201	0.0117683	-1691.53	1.36667	1.41026	0.000214928	0.000244576	0.000388089	0.00118552
evm.TU.chr8.164	FL	0.00172041	0.000464552	-771.135	0.121308	0.132431	0.000255443	0.000718032	0.00185475	0.00118552
evm.TU.chr8.1672	FL	0.00164365	0.000452341	-756.368	1.3166	1.37912	0.00033138	0.000428557	0.000708121	0.00118552
evm.TU.chr8.1687	FL	0.0067496	0.00175941	-1145.24	2.11156	2.23927	0.000153835	0.000201356	0.000352279	0.00118552
evm.TU.chr8.1713	FL	0.00258719	0.000775531	-909.891	2.78877	2.90286	0.000962567	0.00108484	0.00149899	0.00118552
evm.TU.chr8.1835	FL	0.00593673	0.00168738	-1134.54	1.16472	1.21257	0.000505273	0.000614625	0.000956873	0.00118552
evm.TU.chr8.1846	FL	0.00813048	0.00237309	-1235.84	0.419591	0.442826	0.000702385	0.00100846	0.00167349	0.00118552
evm.TU.chr8.2003	FL	0.00178714	0.000486418	-779.754	0.598122	0.607993	0.00028509	0.000310855	0.000475118	0.00118552
evm.TU.chr8.2005	FL	0.00165397	0.000402716	-722.332	1.77469	1.97105	5.24125e-05	7.93505e-05	0.000162152	0.00118552
evm.TU.chr8.206	FL	0.0872503	0.025583	-1913.51	2.13246	2.24404	0.000742239	0.00106146	0.00178458	0.00118552
evm.TU.chr8.2113	FL	0.00893186	0.00232419	-1227.62	0.803005	0.83455	0.000149895	0.000163358	0.000263461	0.00118552
evm.TU.chr8.217	FL	0.0358914	0.0101303	-1647.45	2.54086	2.69924	0.000462103	0.000454555	0.000612955	0.00118552
evm.TU.chr8.2193	FL	-0.00667172	0.00192254	-1172.04	1.14335	1.19953	0.000600435	0.00118464	0.00245945	0.00118552
evm.TU.chr8.222	FL	0.00371256	0.0010351	-1000.52	0.158655	0.168251	0.000394017	0.000596535	0.00107879	0.00118552
evm.TU.chr8.2226	FL	0.00187958	0.000532789	-803.314	1.33366	1.38464	0.000488209	0.00051311	0.000722913	0.00118552
evm.TU.chr8.2270	FL	0.00241491	0.000716061	-888.789	1.06895	1.12899	0.000847992	0.00088798	0.00118975	0.00118552
evm.TU.chr8.2273	FL	0.0266706	0.0064713	-1520.16	1.23434	1.27248	4.94273e-05	6.07193e-05	0.000117484	0.00118552
evm.TU.chr8.344	FL	0.00159494	0.000467184	-774.993	1e-05	1e-05	0.000733206	0.000845037	0.00147635	0.00118552
evm.TU.chr8.357	FL	0.00551661	0.00154784	-1108.27	2.5727	2.68243	0.000427967	0.00059205	0.00102735	0.00118552
evm.TU.chr8.391	FL	0.0296403	0.00801095	-1580.72	1.64135	1.68207	0.000258721	0.000289657	0.00045028	0.00118552
evm.TU.chr8.396	FL	0.0286227	0.00831861	-1591.88	1.41254	1.48691	0.000666817	0.000982143	0.00168327	0.00118552
evm.TU.chr8.543	FL	-0.000592521	0.000145361	-432.21	0.773035	0.805232	5.94245e-05	6.25784e-05	0.000109986	0.00118552
evm.TU.chr8.617	FL	0.00813236	0.00233024	-1226.23	1.71236	1.76233	0.000559624	0.000624536	0.000905942	0.00118552
evm.TU.chr8.653	FL	0.00111698	0.000333447	-668.91	1.28635	1.33267	0.000917744	0.000976506	0.00131625	0.00118552
evm.TU.chr8.654	FL	0.00453599	0.00104579	-999.789	0.541532	0.561911	2.00325e-05	3.23023e-05	8.09941e-05	0.00118552
evm.TU.chr8.68	FL	-0.00412291	0.00107917	-1005.05	1.97828	2.1204	0.00016355	0.000292141	0.000610486	0.00118552
evm.TU.chr8.700	FL	0.00270852	0.000691255	-881.838	0.420771	0.431609	0.000111723	0.00013976	0.000255938	0.00118552
evm.TU.chr8.84	FL	0.010978	0.00314496	-1315.24	0.631233	0.669094	0.000558126	0.000597425	0.000832914	0.00118552
evm.TU.chr8.858	FL	-0.00273053	0.000802306	-920.521	1.49191	1.58493	0.00076109	0.000898635	0.00132607	0.00118552
evm.TU.chr9.1006	FL	0.00661042	0.0018802	-1164.05	3.42442	3.72572	0.00050986	0.000735135	0.00120276	0.00118552
evm.TU.chr9.1039	FL	0.00277144	0.000667244	-868.562	1.05647	1.08055	4.33017e-05	5.6303e-05	0.000115169	0.00118552
evm.TU.chr9.1041	FL	0.00176167	0.000485516	-778.435	0.749476	0.775089	0.000337821	0.000547399	0.00105118	0.00118552
evm.TU.chr9.1390	FL	-0.0020428	0.000536997	-803.967	6.16505	100000	0.000174151	0.000835369	0.00105814	0.00118552
evm.TU.chr9.144	FL	0.0113815	0.0033724	-1332.19	1.8418	1.92607	0.000840886	0.0010779	0.00163129	0.00118552
evm.TU.chr9.1441	FL	0.00880672	0.00254512	-1251.35	1.90646	2.04617	0.000622295	0.00111496	0.00219087	0.00118552
evm.TU.chr9.1460	FL	0.00215595	0.000593606	-834.683	1.17514	1.22154	0.000333452	0.000340279	0.000483039	0.00118552
evm.TU.chr9.1490	FL	-0.023365	0.0062851	-1510.54	2.30581	2.48742	0.000242174	0.00047213	0.0196963	0.00118552
evm.TU.chr9.1548	FL	0.00320088	0.000895531	-952.577	1.22701	1.25229	0.000412308	0.000477438	0.000733282	0.00118552
evm.TU.chr9.1605	FL	-0.0029125	0.000772945	-909.651	5.96089	100000	0.000199929	0.00115861	0.00143389	0.00118552
evm.TU.chr9.1717	FL	-0.000686758	0.000198827	-521.613	0.894399	0.939787	0.000636163	0.000604663	0.000785744	0.00118552
evm.TU.chr9.1720	FL	0.0121783	0.00301804	-1301.79	1.02782	1.07523	7.01464e-05	0.00010206	0.000212261	0.00118552
evm.TU.chr9.1816	FL	0.0107729	0.00320744	-1318.41	1.38524	1.45616	0.000889669	0.00108361	0.00159437	0.00118552
evm.TU.chr9.1831	FL	0.00102282	0.00028537	-625.553	0.833423	0.909066	0.000397636	0.000475417	0.000719503	0.00118552
evm.TU.chr9.1934	FL	0.00281596	0.000821942	-929.161	0.835272	0.85586	0.000702722	0.000939415	0.00152511	0.00118552
evm.TU.chr9.1935	FL	0.00153911	0.000402654	-725.776	0.554981	0.56662	0.000162314	0.000201173	0.000352654	0.00118552
evm.TU.chr9.204	FL	0.00991974	0.00277318	-1276.28	1.62809	1.70293	0.000408172	0.000422283	0.000595482	0.00118552
evm.TU.chr9.2055	FL	0.00590676	0.00174452	-1146.38	0.585221	0.613279	0.000809148	0.000982903	0.00146088	0.00118552
evm.TU.chr9.268	FL	0.000951249	0.000289608	-627.191	2.76546	2.95358	0.00114879	0.00115542	0.00147288	0.00118552
evm.TU.chr9.295	FL	0.00348901	0.000971749	-978.866	0.51849	0.534398	0.000388601	0.000595413	0.00108595	0.00118552
evm.TU.chr9.319	FL	0.00514373	0.00150078	-1100.02	1.65984	1.71263	0.000699273	0.000795264	0.00115198	0.00118552
evm.TU.chr9.438	FL	0.0185965	0.00497766	-1445.25	1.07557	1.17771	0.000225846	0.000312654	0.000549178	0.00118552
evm.TU.chr9.440	FL	0.00587496	0.00155182	-1111.35	0.887799	0.92508	0.000186794	0.000298968	0.000596614	0.00118552
evm.TU.chr9.637	FL	0.000512845	0.000155587	-449.372	1.79262	1.89326	0.0011041	0.00107365	0.00134558	0.00118552
evm.TU.chr9.688	FL	0.00494391	0.00142362	-1084.28	2.50977	2.66138	0.000595072	0.000805712	0.00127872	0.00118552
evm.TU.chr9.779	FL	0.00151485	0.000428346	-743.577	0.547298	0.556631	0.000473105	0.000498711	0.000714338	0.00118552
evm.TU.chr9.793	FL	0.00220771	0.000608353	-840.611	1.89766	2.00602	0.000337144	0.000560245	0.00107676	0.00118552
evm.TU.chr9.816	FL	0.00130562	0.000395202	-721.841	0.365721	0.378164	0.00107609	0.00113612	0.00151228	0.00118552
evm.TU.chr9.840	FL	0.00435979	0.00118798	-1032.44	2.26707	2.38825	0.00028956	0.000457772	0.000861	0.00118552
evm.TU.chr2.229	FLW	0.0417389	0.00880564	-525.086	1.30773	1.55679	3.36848e-06	3.01995e-06	6.95784e-06	0.000137889
evm.TU.chr5.2092	FLW	0.063854	0.0158977	-704.37	0.212836	0.237827	7.54738e-05	7.20569e-05	0.000113904	0.000137889
evm.TU.chr4.1976	FWL	-11.9559	3.05606	-796.512	1.37484	1.43654	0.00011442	0.000106503	0.000160768	0.000123057
evm.TU.chr5.1356	FWL	-23.9358	6.12911	-994.286	1.97907	2.08306	0.000117582	0.000109951	0.000168739	0.000123057
evm.TU.chr5.32	FWL	4.12025	0.874321	-456.663	1e-05	1e-05	3.83068e-06	3.60278e-05	0.000241548	0.000123057
evm.TU.chr1.1004	LC	1.76667	0.44289	-1931.24	4.44399	4.61416	8.42923e-05	7.98871e-05	0.000124082	0.00183761
evm.TU.chr1.1011	LC	0.0306382	0.0076337	-757.901	2.54078	2.75321	7.63916e-05	7.66216e-05	0.000123124	0.00183761
evm.TU.chr1.1022	LC	-0.0101122	0.00296204	-488.745	0.388212	0.414148	0.000732652	0.000764278	0.00102585	0.00183761
evm.TU.chr1.1047	LC	0.0787469	0.0225202	-1073.72	0.605225	0.635348	0.000545576	0.000620571	0.000902455	0.00183761
evm.TU.chr1.106	LC	0.426248	0.108742	-1525.38	4.46775	4.82371	0.000110879	0.00010406	0.000156875	0.00183761
evm.TU.chr1.1070	LC	0.0442112	0.0149154	-950.035	5.34499	100000	0.00328999	0.0012618	0.00155031	0.00183761
evm.TU.chr1.1078	LC	0.0466468	0.0139585	-940.031	0.0793973	0.0894242	0.000942662	0.00118304	0.00173544	0.00183761
evm.TU.chr1.1079	LC	0.192874	0.0564051	-1337.72	0.982618	1.04224	0.000718471	0.000695284	0.000898415	0.00183761
evm.TU.chr1.1092	LC	0.106119	0.0331954	-1188.45	0.232868	0.247574	0.00154484	0.00149476	0.00183541	0.00183761
evm.TU.chr1.1098	LC	0.0459985	0.0115001	-876.6	2.04823	2.18011	8.07035e-05	8.32165e-05	0.000134686	0.00183761
evm.TU.chr1.1101	LC	0.301009	0.0929139	-1479.99	3.02148	3.32822	0.00133742	0.00160283	0.00216477	0.00183761
evm.TU.chr1.111	LC	0.0197903	0.00579031	-678.142	2.29691	2.42508	0.000722604	0.000681406	0.000882457	0.00183761
evm.TU.chr1.1120	LC	1.48198	0.466463	-1946.32	2.94909	3.18582	0.00165005	0.00168929	0.00209235	0.00183761
evm.TU.chr1.1122	LC	0.144604	0.0444429	-1266.78	3.98477	4.18819	0.00127529	0.00122806	0.00151467	0.00183761
evm.TU.chr1.1136	LC	0.00711536	0.00217559	-399.993	0.33195	0.344635	0.00120429	0.00138642	0.0019753	0.00183761
evm.TU.chr1.1195	LC	0.344809	0.0869077	-1460.7	2.96193	3.21889	9.18045e-05	0.000106184	0.00017669	0.00183761
evm.TU.chr1.1217	LC	0.38592	0.100646	-1502.5	2.92915	100000	0.000154724	7.86738e-05	0.000219984	0.00183761
evm.TU.chr1.1270	LC	0.110604	0.0351025	-1198.63	5.38332	100000	0.00179978	0.00167497	0.00213065	0.00183761
evm.TU.chr1.1274	LC	-0.0117153	0.00265588	-459.228	0.170676	0.205031	1.45643e-05	1.84839e-05	3.87118e-05	0.00183761
evm.TU.chr1.1280	LC	1.16986	0.344793	-1858.87	3.54183	4.10342	0.000788729	0.00104962	0.00149255	0.00183761
evm.TU.chr1.1288	LC	-0.171418	0.0510713	-1306.1	4.45317	100000	0.000895987	0.000822324	0.00104116	0.00183761
evm.TU.chr1.1296	LC	0.42509	0.115001	-1541.6	3.25161	3.34193	0.00026189	0.000255037	0.000359552	0.00183761
evm.TU.chr1.1302	LC	-0.0275516	0.00772684	-759.659	8.63864	100000	0.000424964	5.19619e-05	8.39509e-05	0.00183761
evm.TU.chr1.1328	LC	-0.0289561	0.00895471	-804.51	1.78688	2.12128	0.00136501	0.00136927	0.0016876	0.00183761
evm.TU.chr1.1334	LC	0.0220862	0.00654133	-713.522	2.07734	2.19891	0.000835736	0.000796896	0.00101164	0.00183761
evm.TU.chr1.1335	LC	0.0160216	0.00429364	-595.884	0.410054	0.456506	0.000229452	0.000270479	0.000422159	0.00183761
evm.TU.chr1.1381	LC	0.0963757	0.0297022	-1150.79	2.08806	2.24852	0.00131465	0.00138823	0.00177458	0.00183761
evm.TU.chr1.14	LC	0.0716221	0.0193323	-1025.63	3.60278	100000	0.000253758	0.000194531	0.000276731	0.00183761
evm.TU.chr1.1407	LC	0.0529074	0.0162386	-976.067	2.49803	2.57385	0.00125632	0.00122076	0.00151426	0.00183761
evm.TU.chr1.1442	LC	0.110753	0.0312115	-1164.7	3.18284	3.44269	0.000452516	0.000567394	0.000867832	0.00183761
evm.TU.chr1.1445	LC	0.555223	0.131541	-1580.87	2.0742	2.14226	3.26835e-05	3.27477e-05	5.80277e-05	0.00183761
evm.TU.chr1.1474	LC	0.610547	0.182679	-1675.33	4.87942	5.39488	0.00094149	0.000993816	0.00128649	0.00183761
evm.TU.chr1.1484	LC	0.160176	0.044456	-1267.9	1.51787	1.5688	0.000370648	0.000371565	0.00051648	0.00183761
evm.TU.chr1.1491	LC	0.769546	0.209268	-1714.56	4.40084	4.9078	0.00028131	0.000356475	0.000706531	0.00183761
evm.TU.chr1.1525	LC	0.647632	0.165323	-1646.49	3.17705	3.4712	0.000111943	0.000121635	0.000191501	0.00183761
evm.TU.chr1.1538	LC	0.0278305	0.00829585	-784.078	0.873985	0.916123	0.000901262	0.00116388	0.00176798	0.00183761
evm.TU.chr1.1552	LC	0.0206205	0.00603172	-689.85	6.57019	7.17001	0.000720435	0.000814076	0.001125	0.00183761
evm.TU.chr1.1561	LC	0.0483169	0.0152508	-957.98	2.37752	2.56768	0.00169969	0.00172822	0.00213044	0.00183761
evm.TU.chr1.1612	LC	0.101226	0.0301091	-1155.33	1.48144	1.59041	0.000878939	0.00105649	0.0015127	0.00183761
evm.TU.chr1.1623	LC	0.257367	0.0733438	-1411.56	3.70441	3.94334	0.000521919	0.000521854	0.000696468	0.00183761
evm.TU.chr1.1629	LC	0.11887	0.0359119	-1204.06	4.00939	100000	0.00105202	0.00169845	0.00204626	0.00183761
evm.TU.chr1.1633	LC	0.0773082	0.0217241	-1062.29	0.873752	0.908549	0.00043607	0.000525907	0.000807454	0.00183761
evm.TU.chr1.1692	LC	0.0254971	0.00698279	-732.744	1.68561	1.73847	0.000309855	0.000334122	0.000494217	0.00183761
evm.TU.chr1.1704	LC	0.0399385	0.00975635	-837.333	0.0322301	0.0429565	5.52666e-05	0.000168924	0.000469144	0.00183761
evm.TU.chr1.1739	LC	0.0944507	0.0291052	-1144.73	2.43332	2.56674	0.0013128	0.0015016	0.00203005	0.00183761
evm.TU.chr1.1746	LC	0.0519743	0.0139359	-931.686	3.10246	3.42325	0.000231154	0.000313259	0.00052847	0.00183761
evm.TU.chr1.1753	LC	0.0396912	0.010319	-852.151	0.11782	0.123367	0.000147716	0.000161449	0.000263014	0.00183761
evm.TU.chr1.1759	LC	0.0247322	0.00735032	-754.812	0.0713271	0.0803679	0.000870342	0.00127444	0.00210611	0.00183761
evm.TU.chr1.1765	LC	0.0297845	0.00805969	-776.912	0.575411	0.591177	0.000262797	0.000287284	0.000436032	0.00183761
evm.TU.chr1.1774	LC	0.0186596	0.00497376	-632.224	3.46963	100000	0.000212587	0.000289842	0.000398301	0.00183761
evm.TU.chr1.1793	LC	0.178854	0.0505079	-1304.22	2.09465	2.2484	0.000464761	0.000494846	0.000691248	0.00183761
evm.TU.chr1.1796	LC	0.131687	0.0392239	-1230.69	4.4722	4.79103	0.000893305	0.000928156	0.0012094	0.00183761
evm.TU.chr1.1825	LC	-0.0386506	0.0141355	-933.486	5.29287	100000	0.00664025	0.00174473	0.0020984	0.00183761
evm.TU.chr1.1830	LC	0.082421	0.0246856	-1097.22	2.25689	2.37049	0.000952463	0.00100899	0.00133521	0.00183761
evm.TU.chr1.1869	LC	0.0909877	0.0272674	-1128.41	0.745181	0.79195	0.000958983	0.00132298	0.00206955	0.00183761
evm.TU.chr1.1870	LC	0.043828	0.0123545	-896.893	2.98886	3.48664	0.000454045	0.000609126	0.00091734	0.00183761
evm.TU.chr1.1871	LC	0.175528	0.0430268	-1257.49	3.11314	3.34504	5.85294e-05	5.60241e-05	9.04237e-05	0.00183761
evm.TU.chr1.188	LC	0.0575099	0.0153586	-960.82	1.46292	1.55246	0.000218421	0.000232858	0.000346627	0.00183761
evm.TU.chr1.1885	LC	0.042161	0.0125601	-899.918	6.5866	100000	0.000895073	0.000566664	0.000737711	0.00183761
evm.TU.chr1.1929	LC	0.223445	0.0641198	-1372.89	2.70484	2.87042	0.00056944	0.000562555	0.000743945	0.00183761
evm.TU.chr1.1935	LC	0.242319	0.0669325	-1385.3	2.68994	2.91459	0.000347695	0.000374012	0.000532482	0.00183761
evm.TU.chr1.20	LC	0.67445	0.215111	-1725.86	100000	100000	0.00189441	0.00180963	0.00217138	0.00183761
evm.TU.chr1.2012	LC	0.0263388	0.00646501	-709.74	2.95287	3.45349	5.98379e-05	7.31186e-05	0.000309629	0.00183761
evm.TU.chr1.2042	LC	0.0394521	0.00986838	-832.384	2.04157	2.13355	8.13552e-05	7.70618e-05	0.000120141	0.00183761
evm.TU.chr1.2063	LC	0.182421	0.0534457	-1320.53	7.74071	8.49745	0.000734485	0.000768693	0.00101373	0.00183761
evm.TU.chr1.207	LC	0.0608463	0.0192146	-1024.57	2.84046	3.13925	0.00170807	0.00172724	0.00211447	0.00183761
evm.TU.chr1.2077	LC	0.196415	0.0319417	-1178.21	0.154439	0.172814	2.60379e-09	5.11277e-09	5.30427e-08	0.00183761
evm.TU.chr1.2121	LC	0.3682	0.112485	-1535.25	2.98259	3.18964	0.00119291	0.00117024	0.00145748	0.00183761
evm.TU.chr1.2153	LC	-8.15891	2.54418	-2438.26	1.09084	1.15128	0.0014935	0.0017793	0.00244375	0.00183761
evm.TU.chr1.2157	LC	-0.0301589	0.00997835	-833.593	14.7159	100000	0.00273385	0.00120336	0.00148328	0.00183761
evm.TU.chr1.2163	LC	-0.106406	0.0287815	-1146.75	0.281098	0.311053	0.000261289	0.000486241	0.000928805	0.00183761
evm.TU.chr1.2184	LC	-0.104475	0.0309193	-1159.73	6.79586	100000	0.000828349	0.00122043	0.00150288	0.00183761
evm.TU.chr1.2196	LC	0.0718633	0.0193364	-1024.54	15.859	100000	0.000242829	0.000116509	0.000173734	0.00183761
evm.TU.chr1.2206	LC	-0.140019	0.036648	-1212.9	1.06133	1.15609	0.00016319	0.000159949	0.000235361	0.00183761
evm.TU.chr1.2214	LC	0.207271	0.0616076	-1361.39	2.53529	2.78846	0.000871581	0.000827796	0.00104762	0.00183761
evm.TU.chr1.2215	LC	0.0475453	0.013244	-917.41	2.03871	2.17068	0.00038887	0.000476501	0.000722216	0.00183761
evm.TU.chr1.2234	LC	0.411274	0.124315	-1564.47	2.17092	2.3222	0.0010582	0.00116913	0.0015656	0.00183761
evm.TU.chr1.2236	LC	0.117932	0.0334829	-1185.33	2.23976	2.33022	0.000497822	0.00049081	0.000658273	0.00183761
evm.TU.chr1.2239	LC	0.0536989	0.0167716	-985.146	4.40941	4.9228	0.00151928	0.00148803	0.0018151	0.00183761
evm.TU.chr1.2259	LC	0.0698989	0.0213006	-1054.58	7.21511	7.93493	0.00115991	0.00122173	0.00155594	0.00183761
evm.TU.chr1.2274	LC	0.108233	0.029703	-1152.31	1.00935	1.0558	0.000318727	0.000386913	0.00060716	0.00183761
evm.TU.chr1.2280	LC	0.0291752	0.00854443	-789.245	4.23294	100000	0.000731061	0.000917922	0.00115303	0.00183761
evm.TU.chr1.2320	LC	0.00972423	0.00258831	-445.163	3.16998	3.22779	0.00020828	0.000197325	0.000281206	0.00183761
evm.TU.chr1.2349	LC	0.465995	0.139093	-1597.11	1.93322	2.00277	0.000915535	0.00094554	0.00123754	0.00183761
evm.TU.chr1.2358	LC	0.0834856	0.025593	-1107.41	5.72671	6.59101	0.00123965	0.00118514	0.00146235	0.00183761
evm.TU.chr1.2373	LC	0.127912	0.0333828	-1183.68	14.6992	100000	0.000156387	3.72169e-05	6.22864e-05	0.00183761
evm.TU.chr1.2383	LC	0.0393634	0.0118538	-884.865	3.54332	3.81666	0.00101391	0.0010171	0.00128997	0.00183761
evm.TU.chr1.2389	LC	-0.0689987	0.0212665	-1054.4	1.88413	2.01457	0.00131579	0.00146658	0.00194148	0.00183761
evm.TU.chr1.2427	LC	-0.0825191	0.025454	-1105.94	2.54123	2.75655	0.00132738	0.0012698	0.00156006	0.00183761
evm.TU.chr1.2429	LC	0.0837235	0.025723	-1110.45	1.13129	1.1715	0.00127049	0.00148207	0.00206312	0.00183761
evm.TU.chr1.2474	LC	-0.0772844	0.0248161	-1097.79	28.1577	100000	0.00203035	0.00173252	0.00208464	0.00183761
evm.TU.chr1.2476	LC	0.71351	0.202865	-1705.65	3.13246	3.3562	0.000506857	0.000557961	0.000782753	0.00183761
evm.TU.chr1.2481	LC	-0.079876	0.023492	-1082.56	3.376	3.71732	0.000769028	0.000736638	0.000941178	0.00183761
evm.TU.chr1.249	LC	0.0366988	0.00995401	-835.322	1.58221	1.64513	0.00027147	0.000273873	0.000391247	0.00183761
evm.TU.chr1.2540	LC	0.0111487	0.00326954	-510.808	6.97806	100000	0.000743148	0.000115843	0.000172834	0.00183761
evm.TU.chr1.2545	LC	0.0587996	0.0153028	-959.097	2.1375	2.34448	0.000150022	0.000154865	0.000234612	0.00183761
evm.TU.chr1.2555	LC	-0.0184902	0.00465998	-613.469	7.27879	100000	9.16781e-05	8.0033e-05	0.000123763	0.00183761
evm.TU.chr1.2580	LC	0.0361805	0.0111762	-867.928	5.36608	5.82728	0.00134825	0.00128154	0.00157339	0.00183761
evm.TU.chr1.2595	LC	0.0156534	0.00435268	-595.74	2.16587	2.25977	0.000379948	0.000372523	0.000509592	0.00183761
evm.TU.chr1.2624	LC	0.0258244	0.00756564	-757.363	0.901968	0.965814	0.000734014	0.000798463	0.00108724	0.00183761
evm.TU.chr1.2658	LC	0.0646014	0.0134179	-928.667	0.0761443	0.0844158	2.38977e-06	5.39904e-06	2.06138e-05	0.00183761
evm.TU.chr1.2689	LC	0.539172	0.169835	-1654.24	4.66078	4.90855	0.00166314	0.00168177	0.00207629	0.00183761
evm.TU.chr1.2699	LC	0.0181588	0.00531349	-662.362	1e-05	1e-05	0.000723452	0.000686239	0.000895035	0.00183761
evm.TU.chr1.2736	LC	0.0172554	0.00352534	-540.056	0.26659	0.276073	1.645e-06	2.07755e-06	6.14639e-06	0.00183761
evm.TU.chr1.2739	LC	0.0555582	0.0107335	-862.043	0.244338	0.252553	4.26568e-07	5.96991e-07	2.29785e-06	0.00183761
evm.TU.chr1.2753	LC	0.153157	0.0398741	-1236.22	1.7198	1.81388	0.00015084	0.000169212	0.000269022	0.00183761
evm.TU.chr1.2756	LC	0.0627554	0.0195772	-1030.36	2.03531	2.17562	0.00150026	0.00160592	0.0020558	0.00183761
evm.TU.chr1.2765	LC	0.0305059	0.00804452	-772.869	3.18818	3.61873	0.000182101	0.000199641	0.000299584	0.00183761
evm.TU.chr1.2774	LC	0.037081	0.0112899	-870.771	4.19714	4.30531	0.00114854	0.00113118	0.00142153	0.00183761
evm.TU.chr1.2799	LC	0.0432026	0.011789	-885.976	0.772407	0.806912	0.000294942	0.00038659	0.000654071	0.00183761
evm.TU.chr1.2805	LC	0.0815208	0.0195268	-1030.43	1.32352	1.41219	3.95886e-05	4.58458e-05	8.47234e-05	0.00183761
evm.TU.chr1.2838	LC	0.205773	0.0578587	-1343.01	4.3413	5.09521	0.000439497	0.000421774	0.000562448	0.00183761
evm.TU.chr1.2858	LC	0.0408217	0.0110541	-865.178	2.03818	2.11562	0.000265355	0.000253399	0.000353934	0.00183761
evm.TU.chr1.2859	LC	0.0858249	0.0185413	-1015.78	1.0795	100000	5.57624e-06	0.000597708	0.000774954	0.00183761
evm.TU.chr1.2863	LC	0.0101434	0.00320948	-507.278	4.61108	5.00039	0.00174365	0.00180456	0.00223095	0.00183761
evm.TU.chr1.2892	LC	0.06044	0.0182508	-1009.78	2.60114	2.69657	0.00104621	0.000998978	0.00124803	0.00183761
evm.TU.chr1.29	LC	0.0969875	0.0273354	-1128.36	0.988625	1.03017	0.000453179	0.000437809	0.000586856	0.00183761
evm.TU.chr1.2908	LC	0.0151892	0.00437306	-599.095	0.854553	0.881319	0.000593253	0.000602944	0.000813747	0.00183761
evm.TU.chr1.2909	LC	0.109594	0.0269718	-1123.12	1.84696	2.02994	6.2516e-05	9.29585e-05	0.000187585	0.00183761
evm.TU.chr1.2941	LC	0.370522	0.102755	-1509.03	4.77226	5.47295	0.000366764	0.000387402	0.000537443	0.00183761
evm.TU.chr1.2949	LC	0.041275	0.0116535	-888.946	0.0187226	0.027564	0.000463524	0.000450201	0.000605728	0.00183761
evm.TU.chr1.2964	LC	0.783255	0.19278	-1689.62	4.79096	100000	6.2596e-05	0.000505294	0.000663687	0.00183761
evm.TU.chr1.2975	LC	0.704125	0.208219	-1713.54	2.16094	2.30031	0.000820541	0.000917731	0.00126191	0.00183761
evm.TU.chr1.2992	LC	0.304108	0.0933071	-1481.16	3.37433	3.57138	0.00125161	0.00130123	0.00166467	0.00183761
evm.TU.chr1.3010	LC	0.0438432	0.0121793	-892.705	4.73925	5.13487	0.000375013	0.000367575	0.000500224	0.00183761
evm.TU.chr1.3091	LC	0.0644354	0.0151465	-965.095	1e-05	1e-05	2.84335e-05	2.64961e-05	5.20237e-05	0.00183761
evm.TU.chr1.3092	LC	0.618141	0.18756	-1682.93	3.42509	3.72188	0.00110509	0.00114691	0.00147025	0.00183761
evm.TU.chr1.3113	LC	-0.0324897	0.0115896	-876.308	3.44332	100000	0.00540195	0.00164197	0.00198254	0.00183761
evm.TU.chr1.3126	LC	4.41871	1.36839	-2257.54	7.79909	100000	0.0013858	0.00120316	0.0017068	0.00183761
evm.TU.chr1.3127	LC	5.40334	1.27429	-2237.62	68.0935	100000	3.01386e-05	2.51772e-05	4.39818e-05	0.00183761
evm.TU.chr1.3131	LC	1.18428	0.253947	-1770.81	7.94899	100000	4.77056e-06	3.72066e-06	9.33182e-06	0.00183761
evm.TU.chr1.3149	LC	0.065606	0.0180616	-1006.7	5.84859	6.57589	0.000332581	0.00037206	0.000536394	0.00183761
evm.TU.chr1.3163	LC	0.0276537	0.00651961	-713.71	1.16197	1.20669	2.99699e-05	3.30045e-05	6.21878e-05	0.00183761
evm.TU.chr1.329	LC	0.0943522	0.0294301	-1147.92	2.47746	2.63973	0.00149808	0.00156213	0.00196882	0.00183761
evm.TU.chr1.332	LC	0.00717037	0.00197182	-374.775	0.0578828	0.0611597	0.000327616	0.000316324	0.000441816	0.00183761
evm.TU.chr1.339	LC	0.0837693	0.0203323	-1041.81	1.52628	1.57834	4.96135e-05	4.69346e-05	7.72212e-05	0.00183761
evm.TU.chr1.348	LC	0.0711034	0.018838	-1018.73	4.06466	4.20836	0.000194837	0.000189582	0.000274146	0.00183761
evm.TU.chr1.351	LC	0.0340813	0.0104428	-848.414	2.66088	2.75859	0.00123297	0.00118118	0.00145945	0.00183761
evm.TU.chr1.356	LC	0.00432886	0.00135776	-259.718	1.48764	1.54267	0.00158963	0.00155935	0.00191258	0.00183761
evm.TU.chr1.358	LC	-0.324317	0.0955702	-1489.51	1.25395	1.34212	0.000787179	0.000890227	0.00123207	0.00183761
evm.TU.chr1.363	LC	-42.8706	12.7607	-2903.18	1.83591	1.9441	0.000886274	0.00112617	0.00166149	0.00183761
evm.TU.chr1.370	LC	-0.043351	0.0131929	-920.481	0.384157	0.419501	0.00114266	0.00141523	0.0020084	0.00183761
evm.TU.chr1.384	LC	-0.0213907	0.0053854	-658.031	1.40562	1.61119	9.01933e-05	0.000107559	0.000179405	0.00183761
evm.TU.chr1.397	LC	0.267498	0.0664568	-1383.23	2.69401	2.95583	7.2915e-05	7.5224e-05	0.000122361	0.00183761
evm.TU.chr1.410	LC	0.0249854	0.00712261	-739.239	1.1771	1.31769	0.000524067	0.000587347	0.000832679	0.00183761
evm.TU.chr1.412	LC	0.43189	0.113387	-1537.46	3.72096	3.9712	0.000170692	0.0002141	0.00035889	0.00183761
evm.TU.chr1.430	LC	0.0614261	0.0199831	-1034.42	7.87659	100000	0.00231601	0.000887642	0.00111768	0.00183761
evm.TU.chr1.443	LC	-0.0444919	0.010303	-846.291	1.01869	1.07164	2.16758e-05	2.16618e-05	4.00592e-05	0.00183761
evm.TU.chr1.467	LC	0.0255294	0.00611853	-703.132	1e-05	1e-05	3.99738e-05	3.69941e-05	6.19535e-05	0.00183761
evm.TU.chr1.472	LC	0.0909628	0.0244062	-1094.4	1.67533	1.76647	0.000233341	0.000249369	0.000375398	0.00183761
evm.TU.chr1.49	LC	0.311902	0.0931742	-1480.76	3.32264	3.40083	0.000924203	0.000916683	0.00117667	0.00183761
evm.TU.chr1.538	LC	0.0119781	0.0036766	-547.828	1.3414	1.41928	0.00125715	0.00127558	0.0016157	0.00183761
evm.TU.chr1.551	LC	0.0883718	0.0275465	-1128.71	5.97173	6.52787	0.00148746	0.00144258	0.00176023	0.00183761
evm.TU.chr1.565	LC	0.0782469	0.0242329	-1092.48	1.56339	1.67116	0.00138666	0.00140709	0.00176296	0.00183761
evm.TU.chr1.580	LC	0.0325721	0.00766596	-759.089	2.6224	2.8112	2.90657e-05	3.27555e-05	6.09917e-05	0.00183761
evm.TU.chr1.581	LC	0.155427	0.0416007	-1247.57	8.27059	100000	0.000225405	0.000109402	0.000302184	0.00183761
evm.TU.chr1.595	LC	0.0410046	0.0122927	-904.762	1e-05	1e-05	0.00096284	0.000914709	0.00114929	0.00183761
evm.TU.chr1.604	LC	0.176353	0.0467915	-1282.95	1.34524	1.42985	0.000199014	0.000212918	0.000324562	0.00183761
evm.TU.chr1.635	LC	0.0285475	0.00804959	-773.237	2.53264	2.696	0.000455839	0.000457229	0.000618912	0.00183761
evm.TU.chr1.64	LC	0.0279629	0.00675261	-724.989	0.757736	0.780437	4.55077e-05	4.7059e-05	8.24664e-05	0.00183761
evm.TU.chr1.65	LC	0.0467982	0.0143748	-941.334	1.75106	1.97064	0.00126723	0.00141564	0.00183646	0.00183761
evm.TU.chr1.68	LC	0.0919233	0.0265468	-1119.25	1.28959	1.32906	0.000616279	0.000604541	0.000796883	0.00183761
evm.TU.chr1.695	LC	0.100228	0.0305111	-1158.85	1.74761	1.83408	0.00114646	0.00116668	0.00148804	0.00183761
evm.TU.chr1.719	LC	0.00652907	0.00170536	-328.236	0.542128	0.594543	0.000158282	0.00020216	0.000343172	0.00183761
evm.TU.chr1.721	LC	0.35263	0.11181	-1532.12	7.00032	100000	0.00178233	0.00155916	0.00188889	0.00183761
evm.TU.chr1.726	LC	0.142886	0.0417279	-1247.18	5.00709	100000	0.000706419	0.000705689	0.000903586	0.00183761
evm.TU.chr1.73	LC	-0.0731344	0.0223788	-1070.19	1.13312	1.20103	0.00121469	0.00125482	0.0016057	0.00183761
evm.TU.chr1.748	LC	0.00755255	0.0018433	-350.502	0.584051	0.610175	5.44364e-05	6.0924e-05	0.000113061	0.00183761
evm.TU.chr1.749	LC	0.312725	0.0863147	-1458.62	3.75135	4.11948	0.000344199	0.000363927	0.000514562	0.00183761
evm.TU.chr1.750	LC	0.27633	0.0794219	-1434.63	3.12857	3.35938	0.000580849	0.000590216	0.000788184	0.00183761
evm.TU.chr1.759	LC	0.0126065	0.0027101	-459.278	1.63176	1.65546	5.03183e-06	4.97553e-06	1.11389e-05	0.00183761
evm.TU.chr1.760	LC	0.1009	0.026253	-1120.39	0.257767	0.273786	0.000149469	0.000209009	0.00038772	0.00183761
evm.TU.chr1.761	LC	2.6215	0.736965	-2078.38	3.94964	4.41321	0.000438419	0.000454854	0.000621935	0.00183761
evm.TU.chr1.763	LC	0.148295	0.0381352	-1222.71	2.72937	2.85356	0.000125297	0.000122772	0.000185911	0.00183761
evm.TU.chr1.775	LC	0.13535	0.0289283	-1152.09	1e-05	1e-05	4.45092e-06	5.22865e-06	1.37496e-05	0.00183761
evm.TU.chr1.796	LC	-1.71349	0.519039	-1978.31	1.3783	1.50859	0.00108416	0.00137858	0.00196649	0.00183761
evm.TU.chr1.80	LC	4.62223	1.33662	-2250.54	3.00654	3.31973	0.000626342	0.000665687	0.000900087	0.00183761
evm.TU.chr1.828	LC	0.033309	0.00988508	-836.311	0.500926	0.518459	0.000855784	0.000872921	0.00115728	0.00183761
evm.TU.chr1.838	LC	0.0067676	0.00206015	-388.544	1e-05	1e-05	0.00114634	0.00120561	0.00205879	0.00183761
evm.TU.chr1.84	LC	0.227366	0.0596562	-1352.43	1.96071	2.04912	0.000169196	0.00017375	0.00026199	0.00183761
evm.TU.chr1.856	LC	0.0201007	0.00584959	-684.257	0.580866	0.63643	0.000677012	0.000683415	0.000900362	0.00183761
evm.TU.chr1.86	LC	0.0914579	0.0270502	-1126.28	0.698726	0.732034	0.000822304	0.0010056	0.00147466	0.00183761
evm.TU.chr1.883	LC	0.189493	0.0530132	-1318.25	2.04282	2.14725	0.000411598	0.000430253	0.000603378	0.00183761
evm.TU.chr1.903	LC	-0.355566	0.110591	-1531.57	1.3213	1.40778	0.00145263	0.00174672	0.00240013	0.00183761
evm.TU.chr1.910	LC	0.264139	0.0668926	-1385.17	2.56736	2.763	9.89225e-05	0.000100514	0.000157556	0.00183761
evm.TU.chr1.912	LC	0.0191296	0.00486516	-627.521	4.86343	5.16157	0.000105698	0.000104509	0.000160463	0.00183761
evm.TU.chr1.96	LC	0.134764	0.0375216	-1217.86	2.7818	100000	0.000386466	0.00128564	0.0015776	0.00183761
evm.TU.chr1.975	LC	0.340639	0.102469	-1508.4	2.62459	2.83072	0.00100151	0.00102344	0.00131253	0.00183761
evm.TU.chr1.98	LC	0.0934869	0.0268475	-1121.25	2.83302	3.00745	0.000574884	0.000590474	0.000794323	0.00183761
evm.TU.chr1.980	LC	0.0276674	0.00612996	-698.465	0.459137	0.469362	9.31554e-06	9.63111e-06	2.03492e-05	0.00183761
evm.TU.chr10.1035	LC	0.0792125	0.0197416	-1033.34	1.4906	1.53358	7.67207e-05	7.96336e-05	0.000131594	0.00183761
evm.TU.chr10.1063	LC	0.0277814	0.00855347	-791.086	2.00665	2.03874	0.00130035	0.00128035	0.00160103	0.00183761
evm.TU.chr10.1076	LC	0.086969	0.0253808	-1104.92	3.31271	3.60012	0.000700631	0.000665578	0.000855972	0.00183761
evm.TU.chr10.1077	LC	0.097168	0.029864	-1152.38	2.06009	2.25043	0.00127537	0.00120806	0.00149085	0.00183761
evm.TU.chr10.1078	LC	0.109849	0.0329221	-1180.1	4.87837	5.38047	0.00095976	0.000947812	0.00119707	0.00183761
evm.TU.chr10.1086	LC	-0.176065	0.055965	-1333.4	3.97746	4.34269	0.00182914	0.00175868	0.0021151	0.00183761
evm.TU.chr10.1121	LC	0.048106	0.0128451	-906.151	4.00158	100000	0.000217921	0.000250111	0.000348053	0.00183761
evm.TU.chr10.1140	LC	-0.0947973	0.0251894	-1104.2	1.22534	1.30558	0.000203264	0.000228473	0.000352084	0.00183761
evm.TU.chr10.1147	LC	0.0377089	0.01035	-845.662	4.66905	5.17904	0.000319276	0.000305771	0.000419002	0.00183761
evm.TU.chr10.1156	LC	-0.0313643	0.00983968	-831.927	1.62886	1.70278	0.00159341	0.00155938	0.00190896	0.00183761
evm.TU.chr10.1160	LC	0.214311	0.0587462	-1347.44	4.78688	5.30363	0.000313729	0.000316916	0.000441811	0.00183761
evm.TU.chr10.1186	LC	-0.141393	0.0417358	-1248.74	2.87755	3.19726	0.000803068	0.000778982	0.000994307	0.00183761
evm.TU.chr10.1223	LC	0.0340064	0.0083106	-787.886	0.266813	0.307459	5.56419e-05	5.66182e-05	9.88891e-05	0.00183761
evm.TU.chr10.1230	LC	0.0460392	0.0142231	-944.94	0.113917	0.132877	0.00134986	0.00183248	0.00279226	0.00183761
evm.TU.chr10.1275	LC	0.0281513	0.00865234	-798.134	0.448408	0.465844	0.00127569	0.00137408	0.00181015	0.00183761
evm.TU.chr10.1285	LC	0.0439957	0.0122607	-894.905	2.36718	2.79994	0.000391151	0.0015706	0.0027671	0.00183761
evm.TU.chr10.1293	LC	0.110183	0.032914	-1179.99	5.06982	100000	0.000923919	0.000824956	0.00109743	0.00183761
evm.TU.chr10.1298	LC	-0.261084	0.0697178	-1397.23	2.33785	2.56748	0.000218094	0.000236017	0.000350698	0.00183761
evm.TU.chr10.1311	LC	0.0268104	0.00723447	-747.232	0.333466	0.340619	0.000252686	0.000272182	0.00041573	0.00183761
evm.TU.chr10.134	LC	0.0152096	0.00420984	-593.613	0.0796698	0.0830705	0.000357442	0.000404928	0.000619041	0.00183761
evm.TU.chr10.1374	LC	0.104505	0.0327378	-1184.03	0.275513	0.27793	0.00156884	0.00170352	0.00227548	0.00183761
evm.TU.chr10.1435	LC	0.720863	0.225441	-1734.59	7.12361	100000	0.00154085	0.00130806	0.00160324	0.00183761
evm.TU.chr10.1466	LC	0.0382323	0.0096871	-828.097	1.18728	1.2241	9.97007e-05	9.72401e-05	0.000151058	0.00183761
evm.TU.chr10.1527	LC	0.0285011	0.00899269	-808.42	0.605616	0.641869	0.00169288	0.00172266	0.00215371	0.00183761
evm.TU.chr10.1554	LC	0.0331655	0.0089093	-803.408	1.48396	1.53858	0.000237305	0.000241554	0.000350814	0.00183761
evm.TU.chr10.1568	LC	0.0356039	0.0100535	-838.572	1.3244	1.35942	0.000464203	0.000478704	0.000665397	0.00183761
evm.TU.chr10.1571	LC	-0.487392	0.12331	-1561.74	3.30601	3.63351	9.74164e-05	0.000105366	0.000168931	0.00183761
evm.TU.chr10.1576	LC	0.0213418	0.00604152	-690.072	3.78742	3.94865	0.000479464	0.000498811	0.000689238	0.00183761
evm.TU.chr10.158	LC	0.0425244	0.0132107	-916.901	1.78351	1.88198	0.0014343	0.00164347	0.00222608	0.00183761
evm.TU.chr10.1589	LC	0.0688571	0.0205171	-1043.91	2.03008	2.20761	0.000897089	0.000979912	0.00130637	0.00183761
evm.TU.chr10.1612	LC	0.975735	0.270284	-1788.72	6.3636	6.92937	0.000361185	0.000343331	0.000465369	0.00183761
evm.TU.chr10.1619	LC	0.148405	0.0413616	-1246.58	1.96967	2.07587	0.00039167	0.00041119	0.000580981	0.00183761
evm.TU.chr10.1626	LC	0.131603	0.0361221	-1207.08	2.60268	2.74052	0.000319372	0.000323516	0.000455285	0.00183761
evm.TU.chr10.1672	LC	0.245284	0.0744878	-1416.39	2.26854	2.34974	0.0011156	0.00113972	0.00146218	0.00183761
evm.TU.chr10.1690	LC	0.036782	0.010564	-852.007	2.12718	2.27515	0.000575524	0.000677451	0.000983639	0.00183761
evm.TU.chr10.1701	LC	0.0251716	0.00682472	-726.065	1.74019	1.86912	0.000269981	0.000290097	0.000424456	0.00183761
evm.TU.chr10.1727	LC	0.0684443	0.0206533	-1045.31	3.78779	4.00055	0.00103787	0.00102039	0.00128463	0.00183761
evm.TU.chr10.1728	LC	0.0708436	0.0191906	-1024.5	2.17557	2.275	0.000266685	0.000283809	0.000416764	0.00183761
evm.TU.chr10.1729	LC	0.0911821	0.0234825	-1083.52	1.46785	1.5596	0.000128114	0.000129857	0.000199062	0.00183761
evm.TU.chr10.1749	LC	0.0849675	0.0212992	-1054.21	3.72167	4.18229	8.41993e-05	8.35653e-05	0.000130916	0.00183761
evm.TU.chr10.1757	LC	0.00643193	0.00177986	-338.371	1.22917	1.33047	0.0003563	0.00035089	0.000482081	0.00183761
evm.TU.chr10.1790	LC	0.0867891	0.0251798	-1102.87	2.40584	2.6067	0.000652178	0.000691572	0.000930553	0.00183761
evm.TU.chr10.1794	LC	1.31927	0.321374	-1838.54	4.40189	5.0406	5.27353e-05	5.17262e-05	8.4674e-05	0.00183761
evm.TU.chr10.1806	LC	-0.00866866	0.0026419	-453.738	0.768719	0.863002	0.00116122	0.00129301	0.00170792	0.00183761
evm.TU.chr10.1822	LC	0.153845	0.0469219	-1283.8	1.31821	1.39599	0.00117108	0.00123152	0.00159044	0.00183761
evm.TU.chr10.1826	LC	0.581508	0.168983	-1653.61	1.67451	1.7787	0.000665163	0.000939642	0.00155291	0.00183761
evm.TU.chr10.1863	LC	0.167842	0.0481422	-1291.14	1.36993	1.44338	0.000566245	0.000539319	0.000705694	0.00183761
evm.TU.chr10.1879	LC	0.101157	0.0289754	-1143.68	2.0205	2.09469	0.000556641	0.00056406	0.000760924	0.00183761
evm.TU.chr10.1881	LC	0.412204	0.119215	-1552.51	1.96847	2.11881	0.000627419	0.000674164	0.000922151	0.00183761
evm.TU.chr10.19	LC	-0.114129	0.0324655	-1176.08	3.17379	3.57457	0.000510083	0.000516698	0.000692685	0.00183761
evm.TU.chr10.1903	LC	0.0970149	0.0278841	-1132.59	2.01477	2.16347	0.000580948	0.000555566	0.00072521	0.00183761
evm.TU.chr10.1910	LC	0.0752074	0.0188385	-1016.94	11.4864	100000	8.32005e-05	0.000117549	0.000175136	0.00183761
evm.TU.chr10.193	LC	-0.0208701	0.00495721	-635.13	0.919802	0.967086	3.4197e-05	3.16987e-05	5.40026e-05	0.00183761
evm.TU.chr10.1948	LC	-0.0403337	0.012021	-886.269	6.73391	100000	0.000899611	0.000636849	0.000821737	0.00183761
evm.TU.chr10.1975	LC	0.041784	0.0117168	-882.895	1.28068	1.31885	0.000424238	0.000421485	0.000577554	0.00183761
evm.TU.chr10.2017	LC	0.0788525	0.0231278	-1078.73	1.79745	1.94134	0.000744313	0.000821667	0.00112072	0.00183761
evm.TU.chr10.2019	LC	0.0203981	0.00563761	-676.712	0.174347	0.181073	0.00035045	0.000330227	0.000448871	0.00183761
evm.TU.chr10.2042	LC	0.137215	0.0334303	-1185.97	1.23971	1.33878	5.28571e-05	6.42703e-05	0.000115733	0.00183761
evm.TU.chr10.205	LC	1.72447	0.502461	-1967.02	4.29948	100000	0.000687184	0.000770765	0.000980503	0.00183761
evm.TU.chr10.2093	LC	0.311991	0.074307	-1415.33	4.36115	4.87014	3.58566e-05	3.58937e-05	6.17754e-05	0.00183761
evm.TU.chr10.2094	LC	0.0232632	0.00721474	-741.884	2.01703	2.11198	0.00140808	0.00152142	0.00197633	0.00183761
evm.TU.chr10.2096	LC	0.075736	0.0227398	-1074.94	1.07959	1.12476	0.000980169	0.0011321	0.00159441	0.00183761
evm.TU.chr10.213	LC	0.0739311	0.0205728	-1044.19	2.4243	100000	0.000383644	0.00103885	0.00129358	0.00183761
evm.TU.chr10.233	LC	0.065531	0.0191946	-1025.13	1.55768	1.59884	0.000732334	0.000764097	0.00102889	0.00183761
evm.TU.chr10.234	LC	0.0481489	0.012467	-899.586	2.74755	2.91916	0.000138968	0.00014039	0.000212931	0.00183761
evm.TU.chr10.235	LC	0.0156258	0.00483431	-629.905	0.449027	0.462121	0.0013712	0.0013934	0.00177215	0.00183761
evm.TU.chr10.247	LC	0.0213897	0.0060035	-697.647	1e-05	1e-05	0.000429376	0.000593937	0.00111829	0.00183761
evm.TU.chr10.264	LC	0.046068	0.0124903	-899.91	36.2688	100000	0.000269977	0.000168079	0.000242262	0.00183761
evm.TU.chr10.28	LC	0.0177374	0.00558638	-673.12	0.264312	0.289042	0.00166074	0.00171423	0.00214722	0.00183761
evm.TU.chr10.291	LC	-0.0961843	0.0261349	-1113.93	1.93596	2.0488	0.000278191	0.000318939	0.000488691	0.00183761
evm.TU.chr10.330	LC	0.0521416	0.0151346	-955.483	3.49769	3.76168	0.000655897	0.000642442	0.000835343	0.00183761
evm.TU.chr10.34	LC	0.168318	0.0484821	-1291.92	3.7161	4.03944	0.000596663	0.000638688	0.000869868	0.00183761
evm.TU.chr10.342	LC	0.0170235	0.00500703	-643.855	0.071946	0.0796281	0.00076966	0.00115198	0.00191797	0.00183761
evm.TU.chr10.407	LC	1.48456	0.371045	-1880.09	4.58569	5.00443	8.03229e-05	7.95199e-05	0.000125622	0.00183761
evm.TU.chr10.434	LC	0.0595804	0.0179204	-1005.37	1.48326	1.59409	0.00100009	0.00151133	0.00248926	0.00183761
evm.TU.chr10.443	LC	1.27248	0.343258	-1859.66	0.970171	1.1229	0.000251614	0.000286946	0.00043254	0.00183761
evm.TU.chr10.455	LC	0.0321583	0.00835661	-784.23	2.18669	2.30857	0.000146665	0.000150543	0.000229697	0.00183761
evm.TU.chr10.480	LC	0.0171808	0.00520939	-649.975	0.764624	0.84771	0.00109624	0.00124486	0.0016645	0.00183761
evm.TU.chr10.511	LC	0.23815	0.0709847	-1402.14	3.33829	3.58686	0.000900668	0.000891975	0.00113746	0.00183761
evm.TU.chr10.537	LC	0.022682	0.00550667	-665.137	1.06093	1.10154	4.98171e-05	5.62907e-05	0.000101028	0.00183761
evm.TU.chr10.546	LC	0.0179257	0.00458695	-611.472	1.53898	1.59233	0.000116163	0.000118317	0.000184938	0.00183761
evm.TU.chr10.57	LC	0.199268	0.053834	-1322.24	3.16626	3.36085	0.000256893	0.000253901	0.000358839	0.00183761
evm.TU.chr10.602	LC	0.0245698	0.00596373	-687.958	1.15963	1.24274	4.96391e-05	6.22277e-05	0.000116617	0.00183761
evm.TU.chr10.604	LC	0.100795	0.0282558	-1139.91	0.488958	0.508623	0.000422604	0.000566609	0.000937115	0.00183761
evm.TU.chr10.605	LC	0.457319	0.0963402	-1493.01	0.79325	0.817201	3.26376e-06	4.12228e-06	1.10516e-05	0.00183761
evm.TU.chr10.617	LC	1.44599	0.427742	-1921.61	2.14452	2.27102	0.000823822	0.000883044	0.00118797	0.00183761
evm.TU.chr10.622	LC	0.112649	0.0285847	-1140.82	1.18539	1.23013	0.000102026	0.000110908	0.000181886	0.00183761
evm.TU.chr10.685	LC	0.0794305	0.0238617	-1087.34	2.38761	2.53075	0.000986144	0.00104582	0.00137101	0.00183761
evm.TU.chr10.704	LC	-0.0445338	0.0138783	-933.091	0.782958	0.839477	0.00148356	0.00169315	0.00229695	0.00183761
evm.TU.chr10.706	LC	0.0674123	0.0173376	-995.737	1.54525	1.56567	0.000125512	0.000128297	0.000201194	0.00183761
evm.TU.chr10.708	LC	0.061309	0.0186349	-1017.39	1.08665	1.11789	0.00112684	0.00129529	0.00180185	0.00183761
evm.TU.chr10.714	LC	0.0325673	0.00984092	-831.851	1.73068	1.79865	0.00105441	0.00101729	0.00127404	0.00183761
evm.TU.chr10.724	LC	0.0328915	0.00841374	-787.189	1.28105	1.34159	0.000115578	0.000125377	0.000201924	0.00183761
evm.TU.chr10.735	LC	0.132938	0.0328385	-1179.35	4.67657	4.99044	6.6437e-05	6.14049e-05	9.76574e-05	0.00183761
evm.TU.chr10.758	LC	0.0494274	0.0140311	-934.577	1.54994	1.62311	0.000496839	0.000519465	0.000718978	0.00183761
evm.TU.chr10.801	LC	0.0346565	0.00910761	-810.44	1.10607	1.20358	0.00017318	0.00026658	0.000496209	0.00183761
evm.TU.chr10.812	LC	0.0550411	0.0140861	-935.103	2.225	2.37646	0.000116392	0.000122801	0.000193208	0.00183761
evm.TU.chr10.858	LC	0.0664291	0.0202373	-1040	1.96795	2.06122	0.00115615	0.00117162	0.00149296	0.00183761
evm.TU.chr10.90	LC	0.133383	0.0368032	-1212.99	1.78603	1.91507	0.000342729	0.000379536	0.00055306	0.00183761
evm.TU.chr10.903	LC	-0.00917953	0.00278049	-474.59	0.0303626	0.0400473	0.00108368	0.00127869	0.00179699	0.00183761
evm.TU.chr10.952	LC	0.020496	0.0052622	-650.327	2.71302	2.84407	0.000122252	0.000119612	0.000181118	0.00183761
evm.TU.chr10.997	LC	0.0131405	0.00380988	-558.186	1.30157	1.39416	0.000646947	0.000864186	0.00132117	0.00183761
evm.TU.chr11.1006	LC	0.331374	0.0835621	-1449.39	2.78021	3.15826	9.25081e-05	0.000111426	0.000187083	0.00183761
evm.TU.chr11.1018	LC	0.310474	0.0947464	-1484.69	8.54501	100000	0.0011785	0.00118924	0.00146705	0.00183761
evm.TU.chr11.1025	LC	0.126881	0.0336905	-1187.37	1.87523	2.03845	0.000201178	0.000220282	0.000332732	0.00183761
evm.TU.chr11.1029	LC	0.0204816	0.00647201	-710.792	1.68446	1.74866	0.0017196	0.00180594	0.00228864	0.00183761
evm.TU.chr11.103	LC	0.10479	0.0217303	-1062.96	0.707995	0.759924	2.30583e-06	3.71017e-06	1.13681e-05	0.00183761
evm.TU.chr11.1046	LC	0.039052	0.0117159	-888.82	0.11935	0.136936	0.000971089	0.00139645	0.00225265	0.00183761
evm.TU.chr11.1149	LC	0.423942	0.124541	-1565.33	1.76077	1.81624	0.000758544	0.000775421	0.00102814	0.00183761
evm.TU.chr11.1186	LC	0.0355671	0.010194	-842.226	1.55512	1.99609	0.000560911	0.000687893	0.000951375	0.00183761
evm.TU.chr11.1208	LC	0.564548	0.167299	-1650.03	2.75239	2.88767	0.000841341	0.000872775	0.00114623	0.00183761
evm.TU.chr11.1219	LC	0.0371786	0.0105987	-853.114	1.91245	2.07649	0.00052417	0.000527925	0.000708421	0.00183761
evm.TU.chr11.1227	LC	0.470143	0.112237	-1535.31	1.713	1.79855	3.73496e-05	4.66264e-05	9.03402e-05	0.00183761
evm.TU.chr11.1232	LC	0.0173845	0.0047949	-623.273	4.03308	4.38832	0.000340961	0.000324163	0.000441581	0.00183761
evm.TU.chr11.1240	LC	0.274735	0.0771105	-1426.03	4.52935	5.21809	0.000429385	0.000435479	0.00058912	0.00183761
evm.TU.chr11.1267	LC	0.0824321	0.0254761	-1106.22	6.7206	8.03837	0.0013556	0.00130593	0.00160083	0.00183761
evm.TU.chr11.1294	LC	0.0315261	0.00971501	-831.76	0.425683	0.434547	0.00131306	0.00131985	0.00167439	0.00183761
evm.TU.chr11.1375	LC	0.444434	0.135046	-1588.18	2.59936	2.87278	0.00112309	0.00119626	0.00154403	0.00183761
evm.TU.chr11.1417	LC	0.630444	0.167031	-1649.78	2.25217	2.40706	0.000194888	0.000197842	0.000289651	0.00183761
evm.TU.chr11.1522	LC	0.153054	0.0403758	-1239.22	2.69714	2.74342	0.000183093	0.000178239	0.000260673	0.00183761
evm.TU.chr11.1537	LC	0.0245846	0.00562424	-672.482	0.673099	0.700692	1.72955e-05	2.70102e-05	6.48079e-05	0.00183761
evm.TU.chr11.1557	LC	0.269324	0.0771421	-1428.26	0.961262	1.08122	0.000556372	0.000728623	0.00268379	0.00183761
evm.TU.chr11.1558	LC	0.0164349	0.00428191	-593.7	0.667362	0.697758	0.000152481	0.000187645	0.000322327	0.00183761
evm.TU.chr11.1559	LC	0.119443	0.0315047	-1167.36	3.41649	4.01429	0.000182713	0.00077392	0.0015089	0.00183761
evm.TU.chr11.1576	LC	0.0344012	0.00705237	-735.023	2.49704	2.82272	1.77904e-06	6.53414e-06	4.02741e-05	0.00183761
evm.TU.chr11.1581	LC	0.0961397	0.0254038	-1105.36	2.57064	2.73684	0.000187538	0.000197228	0.000295717	0.00183761
evm.TU.chr11.1610	LC	0.194963	0.0518698	-1311.51	3.09086	3.40871	0.000206915	0.000274882	0.000469554	0.00183761
evm.TU.chr11.1629	LC	0.0433291	0.00994039	-834.751	1.72938	1.96779	1.82317e-05	2.58979e-05	5.55127e-05	0.00183761
evm.TU.chr11.1651	LC	0.114022	0.0344377	-1200.3	0.12795	0.135726	0.00104862	0.00128082	0.00185656	0.00183761
evm.TU.chr11.1657	LC	9.11181	1.98935	-2374.78	1e-05	1e-05	6.92903e-06	1.08478e-05	2.9001e-05	0.00183761
evm.TU.chr11.1696	LC	2.19859	0.609324	-2026.87	0.595524	0.638948	0.000363583	0.000358735	0.000497351	0.00183761
evm.TU.chr11.1735	LC	0.157686	0.0416694	-1248.32	2.74117	2.86009	0.000187708	0.000199826	0.000303349	0.00183761
evm.TU.chr11.1746	LC	0.104126	0.0294962	-1148.62	2.36841	2.46106	0.000483613	0.000462584	0.00061375	0.00183761
evm.TU.chr11.1749	LC	0.0506868	0.0138581	-930.15	5.88797	6.46219	0.000302846	0.000340553	0.000502228	0.00183761
evm.TU.chr11.1778	LC	-0.0185779	0.00557057	-668.559	1.02484	1.07322	0.000965123	0.000949578	0.00121251	0.00183761
evm.TU.chr11.1788	LC	0.0405846	0.0119099	-889.743	0.579845	0.603263	0.000749043	0.000721464	0.000930819	0.00183761
evm.TU.chr11.1802	LC	0.249465	0.0732792	-1411.3	3.83052	4.14139	0.000757851	0.000767525	0.00100081	0.00183761
evm.TU.chr11.1845	LC	0.0835995	0.026535	-1117.83	5.51716	6.20974	0.0018019	0.00171092	0.00206203	0.00183761
evm.TU.chr11.197	LC	0.190543	0.0591504	-1349.44	4.99148	5.69497	0.00142277	0.00144844	0.00178864	0.00183761
evm.TU.chr11.203	LC	0.112551	0.027908	-1133.19	19.9281	100000	7.06632e-05	4.53994e-05	7.4391e-05	0.00183761
evm.TU.chr11.204	LC	0.0192136	0.00603186	-690.963	1.30717	1.32183	0.00160504	0.00155475	0.00189988	0.00183761
evm.TU.chr11.213	LC	-0.416962	0.115323	-1540.78	20.8281	100000	0.000353828	0.000226691	0.000318162	0.00183761
evm.TU.chr11.222	LC	0.238418	0.075564	-1420.36	2.65975	2.85064	0.00177442	0.00172747	0.0020869	0.00183761
evm.TU.chr11.223	LC	0.0391973	0.010055	-838.09	1.71005	1.80867	0.000120656	0.000134719	0.000218681	0.00183761
evm.TU.chr11.232	LC	0.111623	0.0322195	-1173.83	4.17669	4.49525	0.000612417	0.000608779	0.000800787	0.00183761
evm.TU.chr11.370	LC	0.339855	0.0887138	-1466.17	6.22684	100000	0.000156845	9.06384e-05	0.00013846	0.00183761
evm.TU.chr11.380	LC	-0.0687077	0.0209849	-1051.57	1.152	1.22926	0.00118961	0.00120043	0.00151638	0.00183761
evm.TU.chr11.388	LC	-0.0773084	0.0213573	-1059.17	0.462929	0.485534	0.000348445	0.000399358	0.000611526	0.00183761
evm.TU.chr11.400	LC	0.0398903	0.012073	-896.59	0.191332	0.21579	0.00107373	0.00156918	0.0025125	0.00183761
evm.TU.chr11.445	LC	0.0439269	0.0122331	-895.27	1.32994	1.40968	0.00038763	0.000380414	0.000519632	0.00183761
evm.TU.chr11.456	LC	0.0474613	0.0139254	-933.17	1.09888	1.1252	0.000747384	0.00074752	0.000983408	0.00183761
evm.TU.chr11.466	LC	0.112861	0.0288875	-1141.6	8.38865	100000	0.000116653	2.91355e-05	0.000161794	0.00183761
evm.TU.chr11.479	LC	0.356361	0.0743885	-1415.63	3.94598	4.42941	2.67077e-06	2.83556e-06	6.91531e-06	0.00183761
evm.TU.chr11.509	LC	0.60628	0.18959	-1686.04	3.48636	3.65512	0.00153943	0.00156123	0.00194498	0.00183761
evm.TU.chr11.527	LC	0.113743	0.0327088	-1179.98	1.0877	1.14844	0.000584659	0.000599834	0.000810259	0.00183761
evm.TU.chr11.552	LC	0.0139335	0.00401046	-581.054	1e-05	1e-05	0.000591293	0.00070952	0.00115491	0.00183761
evm.TU.chr11.554	LC	0.496021	0.1553	-1628.05	6.03257	100000	0.0015596	0.000897324	0.00182385	0.00183761
evm.TU.chr11.559	LC	0.101226	0.0275743	-1128.93	2.97249	3.21041	0.000288001	0.00028988	0.000407751	0.00183761
evm.TU.chr11.56	LC	0.25444	0.0647565	-1373.3	4.08938	100000	0.000106859	0.000108366	0.000162709	0.00183761
evm.TU.chr11.563	LC	0.149119	0.0422852	-1253.59	77.0323	100000	0.000490045	0.000502396	0.000660177	0.00183761
evm.TU.chr11.59	LC	0.101678	0.0295813	-1149.44	2.39467	2.50779	0.00067467	0.00065428	0.000848859	0.00183761
evm.TU.chr11.598	LC	-0.171115	0.054298	-1324.07	22.2296	100000	0.00179672	0.00161252	0.00194926	0.00183761
evm.TU.chr11.610	LC	1.00551	0.297104	-1816.15	2.37598	2.47102	0.000812807	0.000878456	0.0011948	0.00183761
evm.TU.chr11.627	LC	0.0627507	0.0196243	-1030.56	4.68308	5.20458	0.00154066	0.00152177	0.0018585	0.00183761
evm.TU.chr11.641	LC	1.07353	0.304313	-1821.84	3.96711	100000	0.000487909	0.000498402	0.000655338	0.00183761
evm.TU.chr11.648	LC	0.13892	0.0400746	-1237.06	2.69164	2.88586	0.000607895	0.000619641	0.000825704	0.00183761
evm.TU.chr11.649	LC	0.241439	0.0656788	-1380.22	1.96491	2.08457	0.00028265	0.000307382	0.000458519	0.00183761
evm.TU.chr11.653	LC	-0.0151925	0.00484637	-635.769	1e-05	1e-05	0.00189787	0.00181295	0.00217512	0.00183761
evm.TU.chr11.66	LC	0.012555	0.00352729	-534.874	2.33777	2.49821	0.000434871	0.000441922	0.000601959	0.00183761
evm.TU.chr11.674	LC	0.0338387	0.00773083	-761.868	1.99432	2.10291	1.68605e-05	1.54601e-05	2.85684e-05	0.00183761
evm.TU.chr11.687	LC	0.0176109	0.00470231	-620.521	0.727672	0.761558	0.000217852	0.000235392	0.000358148	0.00183761
evm.TU.chr11.781	LC	0.0502246	0.0156084	-964.361	4.08512	4.69974	0.00143979	0.00148387	0.00184176	0.00183761
evm.TU.chr11.849	LC	0.0395782	0.0116882	-882.932	0.946632	1.15336	0.000807686	0.00106916	0.00207055	0.00183761
evm.TU.chr11.851	LC	0.246725	0.0760938	-1422.2	3.60557	3.96559	0.00132517	0.00129193	0.00159077	0.00183761
evm.TU.chr11.873	LC	0.158605	0.0494949	-1299.16	81.6888	100000	0.00150566	0.00110434	0.00136928	0.00183761
evm.TU.chr11.91	LC	-0.0352125	0.0106863	-855.97	1.48102	1.58638	0.00110736	0.0011556	0.00149304	0.00183761
evm.TU.chr11.915	LC	0.548072	0.135811	-1589.76	2.77384	2.97166	6.99269e-05	7.26774e-05	0.000119025	0.00183761
evm.TU.chr11.916	LC	0.0244494	0.00711136	-741.522	0.437193	0.456829	0.000672638	0.000854406	0.00132674	0.00183761
evm.TU.chr11.93	LC	1.45295	0.409981	-1908.93	3.45783	3.87477	0.000460014	0.000548437	0.000801734	0.00183761
evm.TU.chr11.932	LC	0.169554	0.0485487	-1292.32	4.45646	4.95582	0.00055404	0.000557602	0.000737236	0.00183761
evm.TU.chr11.935	LC	0.0342621	0.00931272	-815.546	2.16533	2.38857	0.000279484	0.000305585	0.00045018	0.00183761
evm.TU.chr11.937	LC	0.0704886	0.0142819	-940.695	1.00805	1.03015	1.35728e-06	1.3357e-06	3.57367e-06	0.00183761
evm.TU.chr11.95	LC	0.0879578	0.0257426	-1109.53	1.97199	2.05488	0.000725179	0.000701419	0.000904484	0.00183761
evm.TU.chr11.97	LC	0.0867813	0.0246134	-1096.28	2.44842	2.57813	0.000491334	0.000540939	0.000763151	0.00183761
evm.TU.chr12.1036	LC	0.0759534	0.0206456	-1045.54	2.31359	2.4674	0.000279637	0.000270697	0.000377424	0.00183761
evm.TU.chr12.113	LC	0.0135881	0.00388484	-563.225	1.7395	1.81566	0.000543651	0.00055839	0.000760989	0.00183761
evm.TU.chr12.1144	LC	0.0536732	0.0160897	-976.928	0.531306	0.563531	0.000962285	0.00126663	0.0019097	0.00183761
evm.TU.chr12.1145	LC	0.0248159	0.00523335	-649.546	1.55856	1.65217	3.33995e-06	3.41745e-06	8.12309e-06	0.00183761
evm.TU.chr12.1204	LC	0.01783	0.00476007	-629.632	0.0486187	0.0559423	0.000217366	0.000222833	0.000331554	0.00183761
evm.TU.chr12.1227	LC	0.323222	0.0614782	-1360.55	8.09045	100000	2.85638e-07	1.50037e-07	8.24973e-07	0.00183761
evm.TU.chr12.1228	LC	0.666557	0.175893	-1664.35	3.78994	3.95711	0.000183908	0.000179348	0.0002606	0.00183761
evm.TU.chr12.1248	LC	0.0676866	0.0179303	-1004.46	3.62194	3.94536	0.00019445	0.000229421	0.000362026	0.00183761
evm.TU.chr12.1258	LC	-0.0180245	0.00570076	-679.714	0.193004	0.21084	0.00173605	0.00169461	0.00207124	0.00183761
evm.TU.chr12.1275	LC	-0.0156718	0.00404992	-578.562	0.478071	0.499986	0.000134956	0.000126258	0.000186857	0.00183761
evm.TU.chr12.1292	LC	0.0493015	0.0150038	-953.008	3.19903	3.49247	0.00114265	0.00120978	0.00156067	0.00183761
evm.TU.chr12.1297	LC	0.0101662	0.00290656	-479.54	1.59947	1.66121	0.000543702	0.000678431	0.00105415	0.00183761
evm.TU.chr12.1299	LC	0.0534862	0.0153722	-960.022	3.17557	3.45888	0.000580526	0.000577652	0.0007619	0.00183761
evm.TU.chr12.1302	LC	0.0108853	0.00250006	-435.211	2.81988	2.93004	1.86176e-05	1.91124e-05	3.64426e-05	0.00183761
evm.TU.chr12.1310	LC	0.0984638	0.0268349	-1121.53	1.99173	2.08827	0.00028994	0.000319902	0.000478478	0.00183761
evm.TU.chr12.1351	LC	0.108567	0.0256446	-1107.65	7.67638	100000	3.1004e-05	4.41419e-05	7.2545e-05	0.00183761
evm.TU.chr12.1361	LC	-0.11552	0.0317605	-1170.2	2.0263	2.17655	0.000326646	0.000358421	0.000522755	0.00183761
evm.TU.chr12.1400	LC	0.648853	0.202897	-1705.61	3.99023	4.61988	0.0015389	0.00149233	0.00181547	0.00183761
evm.TU.chr12.1403	LC	0.0794703	0.0243005	-1093.14	1.6866	1.75606	0.00120525	0.00125564	0.00162158	0.00183761
evm.TU.chr12.1408	LC	0.495543	0.135748	-1589.96	2.08873	2.14367	0.000310969	0.000304299	0.000424058	0.00183761
evm.TU.chr12.1415	LC	-0.0486654	0.0148895	-950.723	4.82032	100000	0.00121299	0.00125924	0.0021224	0.00183761
evm.TU.chr12.1416	LC	0.170085	0.0420371	-1250.8	2.96462	3.146	6.70207e-05	6.63183e-05	0.00010686	0.00183761
evm.TU.chr12.1458	LC	-0.144172	0.0378459	-1221.31	1.5704	1.69043	0.000170385	0.000186655	0.000288906	0.00183761
evm.TU.chr12.1468	LC	0.721056	0.216208	-1724.62	1.88561	2.03342	0.000965167	0.00124466	0.00184392	0.00183761
evm.TU.chr12.1469	LC	0.413019	0.122756	-1562.59	0.933829	0.980064	0.00087102	0.00103203	0.00149019	0.00183761
evm.TU.chr12.15	LC	-0.400636	0.124403	-1565.76	1.22288	1.30027	0.00142683	0.00141496	0.00175367	0.00183761
evm.TU.chr12.1558	LC	0.0760946	0.0170861	-995.519	0.343475	0.364493	1.21087e-05	2.01748e-05	5.53359e-05	0.00183761
evm.TU.chr12.1582	LC	0.557878	0.17341	-1660.26	3.48793	3.85525	0.00144317	0.00150218	0.00188848	0.00183761
evm.TU.chr12.1603	LC	0.172446	0.0526413	-1316.54	1.68646	1.80186	0.00118265	0.0013323	0.00182076	0.00183761
evm.TU.chr12.1619	LC	0.0289367	0.00757727	-755.693	2.72064	2.91171	0.000164304	0.000213839	0.000364224	0.00183761
evm.TU.chr12.1642	LC	0.0545001	0.0167526	-984.966	2.79091	2.9221	0.00127734	0.00123044	0.00151779	0.00183761
evm.TU.chr12.1658	LC	5.6654	1.61217	-2304.7	5.36844	6.18628	0.000512419	0.000518688	0.000693227	0.00183761
evm.TU.chr12.1664	LC	0.0410418	0.0124246	-898.725	2.42167	2.62007	0.00107672	0.0011242	0.00144855	0.00183761
evm.TU.chr12.1687	LC	-0.795279	0.220712	-1730.02	3.06609	3.39177	0.000370323	0.000363782	0.000496162	0.00183761
evm.TU.chr12.1688	LC	0.0675283	0.021462	-1056.61	6.2443	7.05301	0.0018266	0.00177098	0.00213029	0.00183761
evm.TU.chr12.1695	LC	0.286527	0.0848717	-1454.24	2.072	2.09666	0.000836923	0.000844685	0.00111162	0.00183761
evm.TU.chr12.1714	LC	0.020645	0.00573216	-678.215	100000	100000	0.000372567	0.000351207	0.000474961	0.00183761
evm.TU.chr12.1748	LC	0.0374936	0.0115742	-878.157	6.30593	7.17429	0.00133851	0.00153154	0.00262631	0.00183761
evm.TU.chr12.1752	LC	0.0390425	0.010467	-855.866	0.147478	0.155083	0.000230671	0.000315965	0.000560004	0.00183761
evm.TU.chr12.1778	LC	0.0100348	0.00290147	-480.716	0.799772	0.839619	0.000625539	0.000754775	0.00112809	0.00183761
evm.TU.chr12.1783	LC	0.118484	0.0330548	-1178.95	7.16992	100000	0.000396789	0.000223017	0.000313453	0.00183761
evm.TU.chr12.1786	LC	-0.0393425	0.0109254	-870.686	1e-05	1e-05	0.000373398	0.000406605	0.000659819	0.00183761
evm.TU.chr12.1818	LC	0.0197646	0.00609027	-692.385	4.18842	4.6367	0.00131227	0.0013084	0.00162201	0.00183761
evm.TU.chr12.1836	LC	0.0692374	0.0205142	-1043.42	3.15683	3.30554	0.000839593	0.000935065	0.00129253	0.00183761
evm.TU.chr12.1844	LC	0.0584445	0.0179996	-1005.61	3.26326	3.54355	0.00130467	0.00131724	0.00164409	0.00183761
evm.TU.chr12.20	LC	0.252354	0.0704796	-1400.18	5.87951	6.8608	0.00040255	0.000943879	0.0012304	0.00183761
evm.TU.chr12.240	LC	0.0273238	0.00800768	-772.435	1.58886	1.65301	0.000737089	0.000805055	0.00111497	0.00183761
evm.TU.chr12.285	LC	0.079646	0.0237562	-1085.96	2.64776	2.75823	0.000907898	0.000902623	0.00115709	0.00183761
evm.TU.chr12.297	LC	0.0278518	0.00824257	-780.241	2.21684	2.33256	0.000828126	0.000789904	0.00100354	0.00183761
evm.TU.chr12.298	LC	0.0465934	0.0137959	-929.222	2.01809	2.21585	0.000833021	0.000909583	0.00122456	0.00183761
evm.TU.chr12.308	LC	0.35599	0.0940523	-1483.87	2.13854	2.25701	0.000187134	0.000212173	0.000334804	0.00183761
evm.TU.chr12.309	LC	-0.021447	0.00698945	-731.266	4.6555	100000	0.00235707	0.000806926	0.00274173	0.00183761
evm.TU.chr12.312	LC	0.273638	0.0614233	-1361.06	1.7532	1.80241	1.20381e-05	1.27187e-05	2.62317e-05	0.00183761
evm.TU.chr12.32	LC	0.0301057	0.00777704	-764.615	1.1936	1.23074	0.00013419	0.000166308	0.000291133	0.00183761
evm.TU.chr12.327	LC	0.0181464	0.00555032	-671.603	0.228381	0.242634	0.00120885	0.00142826	0.00199499	0.00183761
evm.TU.chr12.332	LC	0.0887987	0.0245716	-1095.73	2.57788	2.83953	0.000356109	0.00038258	0.000544847	0.00183761
evm.TU.chr12.334	LC	0.0269658	0.00758553	-758.369	0.823858	0.881427	0.000442053	0.000537444	0.000819927	0.00183761
evm.TU.chr12.340	LC	0.138324	0.0383847	-1224.88	2.12851	2.23381	0.000369823	0.000363453	0.00049858	0.00183761
evm.TU.chr12.341	LC	-0.204336	0.0598277	-1354.91	0.922153	0.969222	0.000728784	0.00088623	0.00130349	0.00183761
evm.TU.chr12.342	LC	-0.0292411	0.00856452	-796.046	0.328452	0.348509	0.000731866	0.00123401	0.00226065	0.00183761
evm.TU.chr12.35	LC	0.649386	0.203251	-1706.82	1.81779	1.92512	0.00155415	0.00173531	0.00228781	0.00183761
evm.TU.chr12.431	LC	0.0212311	0.00487358	-635.602	0.100637	0.10918	1.84303e-05	3.06334e-05	7.55065e-05	0.00183761
evm.TU.chr12.461	LC	0.144016	0.0401186	-1237.58	2.24004	2.39052	0.000389163	0.000380495	0.000517359	0.00183761
evm.TU.chr12.468	LC	0.0879734	0.0276405	-1129.54	4.58396	5.00631	0.00161897	0.00160307	0.00195494	0.00183761
evm.TU.chr12.512	LC	1.23143	0.350931	-1863.96	4.19532	4.636	0.000521926	0.000523502	0.000698101	0.00183761
evm.TU.chr12.528	LC	0.0963673	0.0284499	-1138	2.84856	2.96478	0.000804574	0.000759832	0.000973771	0.00183761
evm.TU.chr12.532	LC	0.0332483	0.0102552	-842.516	7.5535	100000	0.00132644	0.000652676	0.000840602	0.00183761
evm.TU.chr12.541	LC	0.0396376	0.0101538	-840.158	5.01412	5.60495	0.000118116	0.00012026	0.00018356	0.00183761
evm.TU.chr12.560	LC	0.0795141	0.023444	-1083.24	1.33707	1.44198	0.000792262	0.000880735	0.00121178	0.00183761
evm.TU.chr12.572	LC	0.956571	0.273378	-1791.8	4.49118	4.88766	0.000540987	0.00053038	0.000699301	0.00183761
evm.TU.chr12.617	LC	0.0155171	0.00444848	-603.842	0.916255	1.07081	0.0005626	0.0005899	0.000791226	0.00183761
evm.TU.chr12.632	LC	0.0754911	0.0204689	-1043.66	1.59043	1.7002	0.000270206	0.000351797	0.000571291	0.00183761
evm.TU.chr12.635	LC	0.0301014	0.00843296	-786.633	2.65371	2.92999	0.000419125	0.000437067	0.000604382	0.00183761
evm.TU.chr12.66	LC	0.0413867	0.0120412	-889.575	2.65424	2.80547	0.000674966	0.000712669	0.000963363	0.00183761
evm.TU.chr12.689	LC	0.116984	0.0335268	-1185.32	4.37024	5.04428	0.000560369	0.000635747	0.000875709	0.00183761
evm.TU.chr12.692	LC	0.0163849	0.00499502	-636.092	1.54437	1.67668	0.00116511	0.00127226	0.00166868	0.00183761
evm.TU.chr12.700	LC	0.0265308	0.00793952	-772.074	0.683428	0.765509	0.000943348	0.00124901	0.00183863	0.00183761
evm.TU.chr12.704	LC	-6.02826	1.69922	-2320.54	1.78395	1.93186	0.000453851	0.000510423	0.000730839	0.00183761
evm.TU.chr12.73	LC	0.123788	0.0378177	-1220.12	3.89626	4.39532	0.00119311	0.00120908	0.00151484	0.00183761
evm.TU.chr12.76	LC	0.194032	0.0527683	-1319.18	0.75235	0.849299	0.000281604	0.000349742	0.000545444	0.00183761
evm.TU.chr12.835	LC	0.0532263	0.0136248	-928.722	0.559594	0.577854	0.000116796	0.000166345	0.000314301	0.00183761
evm.TU.chr12.845	LC	0.0521935	0.0154462	-969.8	0.0494407	0.0532166	0.000828063	0.000868229	0.00118063	0.00183761
evm.TU.chr12.860	LC	0.334216	0.0860927	-1458.12	6.58671	7.35054	0.00012858	0.000120301	0.000178855	0.00183761
evm.TU.chr12.862	LC	0.137433	0.0386392	-1227.23	1.62679	1.74717	0.000438958	0.000442104	0.000603165	0.00183761
evm.TU.chr12.879	LC	0.0176378	0.00475512	-626.3	0.292799	0.300741	0.000249556	0.000315615	0.000534531	0.00183761
evm.TU.chr12.902	LC	0.0319824	0.00933411	-817.159	1.29865	1.35033	0.000701051	0.000771751	0.00107337	0.00183761
evm.TU.chr12.904	LC	0.0233119	0.00583741	-680.654	2.02904	2.13275	8.27633e-05	7.75592e-05	0.000120408	0.00183761
evm.TU.chr12.905	LC	0.0295483	0.00740971	-750.219	1.43165	1.48445	8.46874e-05	9.00233e-05	0.000148267	0.00183761
evm.TU.chr12.906	LC	0.0139303	0.00339388	-524.59	1.41132	1.53713	5.28554e-05	5.49132e-05	9.26624e-05	0.00183761
evm.TU.chr12.922	LC	0.138041	0.0410641	-1243.94	3.6223	3.87277	0.000880085	0.000866622	0.00110343	0.00183761
evm.TU.chr12.926	LC	0.0610907	0.0185627	-1014.83	2.27723	2.43972	0.00112287	0.00123628	0.00164598	0.00183761
evm.TU.chr12.953	LC	0.0452603	0.0141185	-935.415	4.86208	5.27774	0.00149923	0.00144661	0.00176342	0.00183761
evm.TU.chr2.104	LC	0.040281	0.0105052	-850.466	2.02061	2.2286	0.000154747	0.000175431	0.000281738	0.00183761
evm.TU.chr2.1040	LC	0.0496065	0.0149284	-959.92	0.050876	0.060357	0.00100619	0.00122833	0.00175336	0.00183761
evm.TU.chr2.1042	LC	0.0539727	0.013661	-926.595	1.77699	1.85996	9.80857e-05	9.59915e-05	0.000149081	0.00183761
evm.TU.chr2.105	LC	0.138653	0.0340331	-1190.76	1.46439	1.52303	5.98348e-05	6.88203e-05	0.000123444	0.00183761
evm.TU.chr2.1068	LC	0.152327	0.042934	-1255.9	3.66027	100000	0.000453379	0.000668723	0.0008597	0.00183761
evm.TU.chr2.109	LC	-0.0243292	0.00764137	-758.226	2.45771	2.65378	0.00161299	0.00153826	0.00186524	0.00183761
evm.TU.chr2.1128	LC	0.0575735	0.017714	-1005.07	0.471409	0.481656	0.00129069	0.00144945	0.00197458	0.00183761
evm.TU.chr2.1175	LC	0.0272266	0.0078945	-767.411	4.88629	5.46392	0.000647508	0.000717495	0.000980094	0.00183761
evm.TU.chr2.1177	LC	0.738938	0.226885	-1737.93	3.62058	3.74581	0.00126158	0.0012337	0.00153248	0.00183761
evm.TU.chr2.1197	LC	0.165924	0.0453702	-1273.45	1.81421	1.90601	0.000303365	0.000326532	0.000478556	0.00183761
evm.TU.chr2.1234	LC	-0.02282	0.00631106	-702.933	2.48257	2.79558	0.000353489	0.000360432	0.00049999	0.00183761
evm.TU.chr2.1307	LC	0.0404555	0.0121431	-891.823	3.73613	3.96793	0.000976687	0.000920452	0.00116353	0.00183761
evm.TU.chr2.1311	LC	0.199332	0.0589125	-1348.37	2.82704	2.97753	0.000815208	0.000843644	0.00111123	0.00183761
evm.TU.chr2.1330	LC	0.0610476	0.0173779	-1004.81	1e-05	1e-05	0.000514653	0.000486433	0.000640822	0.00183761
evm.TU.chr2.1332	LC	-0.00808853	0.00316659	-501.705	5.08413	100000	0.0111557	0.00159527	0.0120343	0.00183761
evm.TU.chr2.1419	LC	0.0596004	0.0150594	-963.428	1e-05	1e-05	9.54603e-05	0.00011366	0.000261425	0.00183761
evm.TU.chr2.1435	LC	0.02108	0.00652879	-713.357	1.64659	1.73785	0.00138748	0.0014845	0.00191705	0.00183761
evm.TU.chr2.1448	LC	0.104938	0.027817	-1140.77	1e-05	1e-05	0.000196344	0.000192536	0.000285019	0.00183761
evm.TU.chr2.1484	LC	0.360565	0.0992643	-1499.2	2.68176	2.82064	0.00033257	0.00031762	0.000434357	0.00183761
evm.TU.chr2.1496	LC	0.0958871	0.0282969	-1136.75	2.14789	2.24849	0.000800801	0.000802582	0.00104354	0.00183761
evm.TU.chr2.1497	LC	0.172444	0.0511734	-1305.55	7.74937	100000	0.000855277	0.000375735	0.000505329	0.00183761
evm.TU.chr2.1513	LC	0.0224901	0.00662344	-716.791	2.78758	2.97345	0.000781601	0.000765653	0.000984305	0.00183761
evm.TU.chr2.1514	LC	-0.0445663	0.011873	-887.384	0.979107	1.03846	0.000210984	0.000230851	0.000353291	0.00183761
evm.TU.chr2.1528	LC	0.120058	0.0358022	-1204.37	3.13412	3.35485	0.000905582	0.000881262	0.00111661	0.00183761
evm.TU.chr2.1529	LC	0.117679	0.0306754	-1160.78	1.44113	1.45787	0.000153637	0.000154045	0.00023431	0.00183761
evm.TU.chr2.1549	LC	0.0725612	0.0182087	-1009.33	7.71001	8.75847	8.56412e-05	8.06574e-05	0.000124706	0.00183761
evm.TU.chr2.1629	LC	0.729525	0.209256	-1714.54	4.0506	4.57604	0.000566435	0.000535009	0.000699718	0.00183761
evm.TU.chr2.1654	LC	0.0718005	0.0204558	-1042.64	2.97117	3.13775	0.000520076	0.000568274	0.000802493	0.00183761
evm.TU.chr2.1714	LC	0.24929	0.0642232	-1380.34	0.133368	0.142273	0.000128795	0.00017015	0.000306469	0.00183761
evm.TU.chr2.1744	LC	-0.0506862	0.0150406	-953.69	3.40308	3.67687	0.000854759	0.000848099	0.00108738	0.00183761
evm.TU.chr2.175	LC	0.0732591	0.0229403	-1076.91	1.3727	1.40688	0.00156213	0.00154607	0.0019121	0.00183761
evm.TU.chr2.1768	LC	0.304504	0.0827753	-1446.57	5.185	6.14426	0.000279895	0.000279588	0.000388012	0.00183761
evm.TU.chr2.1819	LC	0.14075	0.0416366	-1249.07	1.44523	1.53146	0.000824068	0.000975876	0.00139073	0.00183761
evm.TU.chr2.1854	LC	-0.025212	0.00756881	-760.745	0.279915	0.300241	0.000978502	0.00112105	0.00156385	0.00183761
evm.TU.chr2.1882	LC	0.823587	0.207077	-1720.92	1e-05	1e-05	8.8336e-05	0.0006754	0.00102541	0.00183761
evm.TU.chr2.1885	LC	0.014459	0.00435826	-595.795	2.89645	3.30142	0.00102489	0.00106603	0.00136084	0.00183761
evm.TU.chr2.1894	LC	0.0803516	0.0234648	-1082.29	2.99535	3.13801	0.000706157	0.000675832	0.000869687	0.00183761
evm.TU.chr2.1914	LC	0.0451642	0.0126838	-907.399	0.699362	0.754417	0.000432679	0.000588245	0.00094108	0.00183761
evm.TU.chr2.1922	LC	0.0644325	0.0180022	-1006.73	1.45401	1.56498	0.000404588	0.000573311	0.000962175	0.00183761
evm.TU.chr2.1929	LC	0.0834974	0.0235543	-1085.08	1.09043	1.20068	0.000458442	0.000455083	0.000613294	0.00183761
evm.TU.chr2.1932	LC	0.0297454	0.00867931	-800.298	0.281392	0.299938	0.000699152	0.00102603	0.00166639	0.00183761
evm.TU.chr2.1954	LC	0.204363	0.0585364	-1346.54	2.75583	2.87279	0.000556501	0.000595762	0.000829487	0.00183761
evm.TU.chr2.1955	LC	0.156414	0.0456506	-1274.78	2.50982	2.56913	0.000701238	0.000682922	0.000887938	0.00183761
evm.TU.chr2.1987	LC	0.0146655	0.00436802	-598.789	0.846257	0.861161	0.000892784	0.000910567	0.00120259	0.00183761
evm.TU.chr2.2011	LC	0.0991776	0.027065	-1123.59	2.79318	2.98636	0.000295203	0.00029737	0.000418295	0.00183761
evm.TU.chr2.2015	LC	0.0594294	0.0186452	-1015.97	2.57345	2.71906	0.00159427	0.00154327	0.00187735	0.00183761
evm.TU.chr2.2025	LC	-0.390606	0.111226	-1531.89	3.90797	4.30774	0.00051671	0.000573197	0.000802167	0.00183761
evm.TU.chr2.2049	LC	0.096211	0.0291048	-1144.44	3.72259	4.17538	0.00106791	0.00105441	0.00132136	0.00183761
evm.TU.chr2.2077	LC	-0.0848053	0.0241695	-1090.84	2.98886	3.19306	0.000522424	0.000526599	0.000708327	0.00183761
evm.TU.chr2.2081	LC	0.0101908	0.0023716	-421.748	1.03391	1.11741	2.3731e-05	3.91688e-05	9.52757e-05	0.00183761
evm.TU.chr2.2096	LC	0.0262176	0.00654426	-714.043	1.64195	1.80654	7.8675e-05	8.36779e-05	0.000136169	0.00183761
evm.TU.chr2.2099	LC	0.0533977	0.0170058	-989.247	2.98615	3.22987	0.00186587	0.0018048	0.00216961	0.00183761
evm.TU.chr2.210	LC	0.0831199	0.0238563	-1087.01	3.31991	3.83208	0.000570688	0.000543719	0.0007103	0.00183761
evm.TU.chr2.2121	LC	0.10416	0.0259919	-1112.17	2.17197	2.45596	7.82924e-05	0.000135152	0.000387435	0.00183761
evm.TU.chr2.2128	LC	0.0672595	0.0197176	-1038.38	0.18942	0.214741	0.000739816	0.000899826	0.0013214	0.00183761
evm.TU.chr2.2153	LC	0.102268	0.0302959	-1156.18	2.78357	3.12958	0.000838011	0.000907995	0.00119971	0.00183761
evm.TU.chr2.2193	LC	0.077215	0.0224438	-1068.19	21.1541	100000	0.000667212	0.000379539	0.000510026	0.00183761
evm.TU.chr2.2210	LC	0.095068	0.0277601	-1130.77	4.11604	4.49703	0.000705447	0.000713166	0.0009307	0.00183761
evm.TU.chr2.225	LC	-0.473953	0.141929	-1602.4	3.17524	3.48964	0.000950735	0.000987717	0.00127612	0.00183761
evm.TU.chr2.251	LC	0.0697851	0.0208867	-1050.36	1.08291	1.19889	0.000944917	0.00118089	0.00172226	0.00183761
evm.TU.chr2.269	LC	0.697651	0.210005	-1718.09	0.827395	0.875553	0.00100927	0.00113505	0.00155159	0.00183761
evm.TU.chr2.354	LC	0.0336925	0.00822496	-783.698	0.417138	0.444758	5.46446e-05	7.41064e-05	0.00014258	0.00183761
evm.TU.chr2.36	LC	0.0494603	0.0156462	-965.768	1.81692	1.90826	0.0017395	0.0017618	0.00218001	0.00183761
evm.TU.chr2.400	LC	0.0894817	0.0262144	-1114.21	3.99498	4.5146	0.000733831	0.000736054	0.000954801	0.00183761
evm.TU.chr2.422	LC	-0.142175	0.0438825	-1263.14	4.85921	5.55723	0.00133629	0.00125216	0.00159959	0.00183761
evm.TU.chr2.445	LC	0.0231067	0.00717338	-739.745	3.19379	3.608	0.00142347	0.00166362	0.00906217	0.00183761
evm.TU.chr2.47	LC	-0.470757	0.095543	-1488	4.83374	5.48497	1.41189e-06	1.34032e-06	3.4416e-06	0.00183761
evm.TU.chr2.50	LC	0.0277188	0.00766831	-762.421	0.596843	0.61017	0.00035499	0.000531741	0.000980025	0.00183761
evm.TU.chr2.501	LC	0.055138	0.0144825	-947.351	0.395674	0.44238	0.000171856	0.000247249	0.000431312	0.00183761
evm.TU.chr2.523	LC	0.195088	0.0636952	-1369.49	3.6596	100000	0.0024005	0.00126504	0.00155402	0.00183761
evm.TU.chr2.542	LC	-0.158693	0.0500162	-1301.46	55.7178	100000	0.00167337	0.0012537	0.00154103	0.00183761
evm.TU.chr2.547	LC	0.225801	0.0692397	-1395.53	1.90441	1.9823	0.00124345	0.00124323	0.0015641	0.00183761
evm.TU.chr2.60	LC	0.460269	0.136021	-1588.35	15.4097	100000	0.000814388	0.000543876	0.000710288	0.00183761
evm.TU.chr2.630	LC	0.0557492	0.0149427	-949.947	4.91157	100000	0.000229973	0.000231581	0.000324421	0.00183761
evm.TU.chr2.680	LC	0.177427	0.0487144	-1293.67	2.25879	2.40698	0.000320681	0.000318112	0.000442073	0.00183761
evm.TU.chr2.683	LC	-0.0342857	0.00935017	-817.156	1.64657	1.78814	0.000292535	0.00028897	0.000403892	0.00183761
evm.TU.chr2.688	LC	0.206825	0.0622717	-1364.43	2.71035	2.85434	0.00101188	0.0010123	0.00129042	0.00183761
evm.TU.chr2.696	LC	0.0420093	0.0119427	-887.22	2.60951	2.69352	0.000506106	0.000481663	0.000635956	0.00183761
evm.TU.chr2.698	LC	0.0439088	0.0112283	-869.895	14.1819	100000	0.000114995	4.75791e-05	0.000168162	0.00183761
evm.TU.chr2.717	LC	0.167237	0.0554446	-1330.12	4.84991	100000	0.00278807	0.00137964	0.003131	0.00183761
evm.TU.chr2.724	LC	1.20423	0.353737	-1866.47	6.24297	6.96996	0.000757835	0.000750797	0.000965372	0.00183761
evm.TU.chr2.824	LC	0.0187421	0.00575847	-677.828	1.16436	1.21163	0.00127094	0.00135545	0.00176763	0.00183761
evm.TU.chr2.879	LC	0.660611	0.203645	-1704.51	15.6165	100000	0.00131819	0.00147612	0.00179473	0.00183761
evm.TU.chr2.886	LC	0.168373	0.0397923	-1235.08	2.50092	2.73995	3.12948e-05	2.9835e-05	5.14445e-05	0.00183761
evm.TU.chr2.887	LC	0.0916137	0.0267852	-1124.75	0.442063	0.453483	0.000716278	0.000797536	0.00112994	0.00183761
evm.TU.chr2.89	LC	0.02422	0.00671166	-723.492	0.690406	0.756881	0.000363026	0.000465964	0.000753391	0.00183761
evm.TU.chr2.896	LC	0.0873893	0.0277883	-1134.41	100000	100000	0.00183625	0.00175362	0.0021084	0.00183761
evm.TU.chr2.897	LC	0.0554685	0.0136137	-934.151	0.00519106	0.0307716	5.97409e-05	7.42019e-05	0.000126763	0.00183761
evm.TU.chr2.898	LC	0.408161	0.138684	-1593.51	6.94575	100000	0.00351491	0.00122088	0.0015034	0.00183761
evm.TU.chr2.908	LC	0.540045	0.160545	-1638.68	1.78983	1.9682	0.000873281	0.000940801	0.00124648	0.00183761
evm.TU.chr2.920	LC	-0.0391507	0.0121577	-896.694	0.408556	0.44086	0.00142795	0.00181161	0.00256194	0.00183761
evm.TU.chr2.923	LC	-0.0422842	0.0127391	-906.9	1.37933	1.52447	0.00101917	0.00112087	0.0014759	0.00183761
evm.TU.chr2.937	LC	0.195914	0.0564641	-1335.97	3.6359	3.91533	0.000601044	0.000635091	0.00086027	0.00183761
evm.TU.chr2.941	LC	1.34282	0.399836	-1901.84	2.72226	2.82637	0.000889834	0.000908188	0.00118224	0.00183761
evm.TU.chr2.974	LC	0.133955	0.0323805	-1175.73	2.1067	2.23028	4.62883e-05	4.87718e-05	8.42668e-05	0.00183761
evm.TU.chr3.1007	LC	0.844612	0.256847	-1774.05	2.41109	2.61914	0.00113313	0.001193	0.0015411	0.00183761
evm.TU.chr3.1017	LC	0.045824	0.0128664	-910.164	1.16555	1.2314	0.000431479	0.000651067	0.00113351	0.00183761
evm.TU.chr3.1021	LC	-0.0999025	0.0250925	-1101.86	2.42724	2.64761	8.68803e-05	0.000110639	0.000198102	0.00183761
evm.TU.chr3.1022	LC	0.384647	0.107346	-1521.63	4.15219	4.50077	0.000398572	0.000415804	0.00057889	0.00183761
evm.TU.chr3.103	LC	0.591721	0.168596	-1650.87	5.63991	100000	0.00052069	0.000243735	0.000339937	0.00183761
evm.TU.chr3.1030	LC	0.0534163	0.0138182	-930.062	1.62585	1.75303	0.000137076	0.000153229	0.000242363	0.00183761
evm.TU.chr3.1090	LC	0.253517	0.0592812	-1349.52	6.80781	100000	2.58798e-05	3.62607e-05	6.08563e-05	0.00183761
evm.TU.chr3.1102	LC	0.0149443	0.00355102	-536.696	2.60852	2.71677	3.44257e-05	3.68191e-05	6.69427e-05	0.00183761
evm.TU.chr3.1132	LC	-0.153235	0.0468794	-1282.38	2.70588	2.9242	0.0012119	0.00122181	0.00153533	0.00183761
evm.TU.chr3.1154	LC	0.645665	0.201238	-1703.27	4.73284	5.39808	0.00148559	0.00159767	0.00202237	0.00183761
evm.TU.chr3.1169	LC	0.158082	0.0468757	-1282.18	4.21144	4.71862	0.00084759	0.000910335	0.00119932	0.00183761
evm.TU.chr3.120	LC	0.608271	0.183986	-1677.35	3.77718	4.08574	0.00106642	0.00102205	0.00127491	0.00183761
evm.TU.chr3.1200	LC	-0.039284	0.0117797	-886.838	0.52748	0.565986	0.000965565	0.00108642	0.00147959	0.00183761
evm.TU.chr3.1223	LC	3.37654	0.814075	-2107.16	4.489	4.97884	4.42783e-05	4.91487e-05	8.62538e-05	0.00183761
evm.TU.chr3.1314	LC	0.0275863	0.00785259	-765.858	3.57057	3.65636	0.00051449	0.000512761	0.000691246	0.00183761
evm.TU.chr3.1334	LC	0.0969469	0.0280706	-1133.99	4.19655	4.4334	0.000636385	0.000597952	0.000782793	0.00183761
evm.TU.chr3.1346	LC	0.168329	0.0461404	-1277.75	2.83623	3.06349	0.000313596	0.000322237	0.000453481	0.00183761
evm.TU.chr3.1369	LC	-0.438183	0.136603	-1591.31	4.74749	5.31215	0.00148936	0.00145238	0.00177282	0.00183761
evm.TU.chr3.1384	LC	0.0211962	0.00634157	-705.671	1.18073	1.20848	0.000940692	0.000934537	0.00120235	0.00183761
evm.TU.chr3.1392	LC	0.14568	0.033081	-1182.58	1.45113	1.47884	1.50327e-05	1.53089e-05	3.01705e-05	0.00183761
evm.TU.chr3.1403	LC	0.126636	0.0327946	-1180.7	1.10097	1.1856	0.000139313	0.000158544	0.00025435	0.00183761
evm.TU.chr3.1411	LC	0.277636	0.0838362	-1450.39	2.65003	2.82054	0.00104618	0.00113956	0.00151523	0.00183761
evm.TU.chr3.1422	LC	-0.0453734	0.0118008	-883.653	5.44536	5.91497	0.000148559	0.000141197	0.000207392	0.00183761
evm.TU.chr3.1467	LC	0.102592	0.02978	-1151.36	2.3894	2.94903	0.000656347	0.000706291	0.000945489	0.00183761
evm.TU.chr3.1514	LC	-0.0281077	0.00979508	-828.087	8.57833	100000	0.00441575	0.00181857	0.00218142	0.00183761
evm.TU.chr3.1528	LC	-0.129182	0.0402457	-1238.25	2.80041	3.03935	0.00147882	0.00151392	0.00189179	0.00183761
evm.TU.chr3.1536	LC	0.090644	0.0229516	-1075.92	2.91984	3.121	9.86716e-05	0.000105396	0.00016864	0.00183761
evm.TU.chr3.1555	LC	-0.174652	0.0519292	-1312.15	2.2229	2.51397	0.000874921	0.00100251	0.00136148	0.00183761
evm.TU.chr3.1567	LC	0.0402346	0.0127392	-905.817	2.79703	2.92438	0.00175604	0.00180887	0.00225014	0.00183761
evm.TU.chr3.1582	LC	0.00916661	0.00234967	-421.399	0.449242	0.50425	0.000119276	0.000126106	0.000219965	0.00183761
evm.TU.chr3.1623	LC	-0.0680508	0.0188433	-1020.52	1.12271	1.21691	0.000359356	0.000374575	0.000527163	0.00183761
evm.TU.chr3.1636	LC	-0.255657	0.0782971	-1430.62	2.6909	2.93174	0.00122636	0.00155754	0.00220044	0.00183761
evm.TU.chr3.1657	LC	0.0713047	0.0206489	-1046.74	1.23229	1.2783	0.000637498	0.000779378	0.00116803	0.00183761
evm.TU.chr3.1659	LC	0.719616	0.21675	-1725.7	1.55498	1.62137	0.00101645	0.00103475	0.00133688	0.00183761
evm.TU.chr3.1672	LC	0.0255715	0.00794	-770.875	1.07031	1.12895	0.00142631	0.0016195	0.00219982	0.00183761
evm.TU.chr3.1681	LC	0.032508	0.0101833	-839.721	5.56768	100000	0.00156836	0.00150216	0.00182428	0.00183761
evm.TU.chr3.1700	LC	0.136571	0.0347823	-1196.7	1.76407	1.82684	0.000108014	0.000120027	0.00019848	0.00183761
evm.TU.chr3.1718	LC	0.027658	0.00871098	-797.185	1.30131	1.40202	0.00166097	0.00183082	0.00235807	0.00183761
evm.TU.chr3.1742	LC	-0.300748	0.0940152	-1483.35	3.37094	3.61857	0.00153385	0.00156192	0.00194012	0.00183761
evm.TU.chr3.179	LC	0.143621	0.0432124	-1259.95	1.34868	1.41693	0.00100393	0.00135418	0.00208494	0.00183761
evm.TU.chr3.1818	LC	-0.00592793	0.00183535	-347.19	1.25753	1.34412	0.00138238	0.00173686	0.00247598	0.00183761
evm.TU.chr3.1874	LC	0.337544	0.103945	-1513.24	1.61726	1.70049	0.00130315	0.00147907	0.00199288	0.00183761
evm.TU.chr3.1896	LC	0.124118	0.037581	-1218.52	2.60813	2.84302	0.00107889	0.0011773	0.00153725	0.00183761
evm.TU.chr3.190	LC	0.102246	0.0319632	-1171.66	2.8269	3.02355	0.00153415	0.00148446	0.0018085	0.00183761
evm.TU.chr3.1923	LC	0.117811	0.0352862	-1200.11	3.6605	3.93386	0.000952828	0.000951213	0.00120858	0.00183761
evm.TU.chr3.1977	LC	0.0951642	0.0273717	-1126.79	3.05193	3.28418	0.000586133	0.000575085	0.000755407	0.00183761
evm.TU.chr3.1984	LC	0.0369193	0.0110552	-866.64	1.02546	1.08253	0.000950147	0.00132351	0.00209497	0.00183761
evm.TU.chr3.1991	LC	0.0276922	0.00710233	-739.622	0.746614	0.798678	0.000120309	0.000165207	0.000299158	0.00183761
evm.TU.chr3.2058	LC	0.0959128	0.0314328	-1165.88	7.42024	100000	0.00249115	0.000644831	0.000831255	0.00183761
evm.TU.chr3.214	LC	0.106424	0.02934	-1146.77	3.76564	4.11613	0.000338922	0.000343	0.000477292	0.00183761
evm.TU.chr3.2175	LC	0.0648555	0.0204075	-1042.07	2.57563	2.78857	0.00164476	0.00170736	0.00213199	0.00183761
evm.TU.chr3.2185	LC	0.0459171	0.0126233	-901.47	7.43689	100000	0.000326332	0.000204066	0.000289066	0.00183761
evm.TU.chr3.2205	LC	0.122847	0.0365021	-1210.7	1.7092	1.79858	0.000868186	0.00101955	0.0014491	0.00183761
evm.TU.chr3.2208	LC	0.0276686	0.00796531	-769.048	5.56363	100000	0.000592648	0.00141671	0.00172718	0.00183761
evm.TU.chr3.2222	LC	-0.0290807	0.00872831	-795.356	5.55211	100000	0.000976039	0.00170783	0.00205684	0.00183761
evm.TU.chr3.2261	LC	0.0117909	0.00319097	-514.994	1e-05	1e-05	0.000263204	0.000255773	0.000419336	0.00183761
evm.TU.chr3.2271	LC	0.0227211	0.00513921	-652.724	1e-05	1e-05	1.39445e-05	2.01915e-05	5.87564e-05	0.00183761
evm.TU.chr3.2280	LC	0.0107212	0.00266357	-454.46	1.48408	1.5647	7.29255e-05	8.79254e-05	0.000157553	0.00183761
evm.TU.chr3.2307	LC	-0.0522608	0.0160574	-972.017	5.33982	100000	0.00127128	0.000707299	0.000905493	0.00183761
evm.TU.chr3.2309	LC	0.0938889	0.0258954	-1111.03	2.29959	2.45442	0.000340887	0.000322978	0.000440019	0.00183761
evm.TU.chr3.2311	LC	0.120516	0.0354946	-1201.88	3.09501	3.29229	0.0007821	0.000802208	0.00105541	0.00183761
evm.TU.chr3.2314	LC	0.214827	0.0562563	-1334.47	7.16471	100000	0.000164407	6.79992e-05	0.000221892	0.00183761
evm.TU.chr3.2340	LC	0.0850959	0.0188629	-1020.47	1.29994	1.35042	9.40534e-06	1.08419e-05	2.40857e-05	0.00183761
evm.TU.chr3.2343	LC	-0.0476307	0.0143829	-940.756	3.48089	3.91109	0.0010463	0.00127325	0.00307321	0.00183761
evm.TU.chr3.2376	LC	0.0393083	0.0120062	-888.863	2.35189	2.44513	0.00119016	0.00117803	0.00148043	0.00183761
evm.TU.chr3.2413	LC	0.0436545	0.00893281	-803.931	1.6766	1.70021	1.70553e-06	1.68504e-06	4.38659e-06	0.00183761
evm.TU.chr3.2418	LC	0.143721	0.0426887	-1255.18	3.35413	3.49772	0.000864516	0.000848728	0.00108711	0.00183761
evm.TU.chr3.2422	LC	0.0146273	0.00403078	-574.613	1.22734	1.26616	0.000336857	0.000346963	0.000493994	0.00183761
evm.TU.chr3.2461	LC	0.0629109	0.0178012	-1002.72	2.29156	2.32037	0.00047677	0.000481859	0.00066423	0.00183761
evm.TU.chr3.250	LC	0.179579	0.0425785	-1255.6	1.39722	1.45609	3.31396e-05	3.29144e-05	5.7864e-05	0.00183761
evm.TU.chr3.261	LC	0.0308223	0.00811984	-776.983	1.24199	1.34816	0.000179472	0.000252	0.000433835	0.00183761
evm.TU.chr3.27	LC	0.0247863	0.0076461	-767.543	1e-05	1e-05	0.00132827	0.00126518	0.00155418	0.00183761
evm.TU.chr3.310	LC	0.0443741	0.0127001	-906.34	1.19841	1.2401	0.000550969	0.000600963	0.000848982	0.00183761
evm.TU.chr3.317	LC	0.336118	0.100263	-1505.29	0.61101	0.640623	0.000908818	0.000867688	0.00109639	0.00183761
evm.TU.chr3.375	LC	0.0176193	0.00542045	-662.757	0.485245	0.49976	0.0012891	0.00130315	0.00165707	0.00183761
evm.TU.chr3.389	LC	0.130759	0.0401604	-1237.59	2.98288	3.3893	0.00126575	0.00140183	0.001814	0.00183761
evm.TU.chr3.395	LC	5.3684	1.26662	-2234.91	4.41209	4.78139	3.03838e-05	2.8471e-05	4.91172e-05	0.00183761
evm.TU.chr3.396	LC	1.6674	0.389005	-1891.22	9.10961	100000	2.48298e-05	1.99433e-05	3.57691e-05	0.00183761
evm.TU.chr3.397	LC	4.77473	1.21384	-2219.68	8.63271	100000	0.000105023	7.53303e-05	0.000117194	0.00183761
evm.TU.chr3.423	LC	1.14559	0.275617	-1797.73	0.568885	0.573125	4.27057e-05	4.33931e-05	7.65791e-05	0.00183761
evm.TU.chr3.436	LC	0.0376103	0.0113355	-872.004	5.35457	6.24815	0.00102378	0.000993768	0.00124264	0.00183761
evm.TU.chr3.453	LC	-0.210737	0.0635668	-1373.55	100000	100000	0.00103344	0.00098235	0.00122804	0.00183761
evm.TU.chr3.487	LC	0.08766	0.0268479	-1121.13	4.63328	5.48267	0.00122701	0.00115409	0.00142998	0.00183761
evm.TU.chr3.494	LC	0.0164886	0.00520738	-647.884	1.75521	1.86692	0.00170967	0.00177602	0.00221066	0.00183761
evm.TU.chr3.495	LC	0.136474	0.0401289	-1237.56	2.42158	2.62407	0.00076703	0.000753958	0.000971009	0.00183761
evm.TU.chr3.503	LC	0.489904	0.147759	-1613.98	4.38947	4.86543	0.00103218	0.00103995	0.00131685	0.00183761
evm.TU.chr3.511	LC	0.0430953	0.0133333	-919.788	1.58615	1.68976	0.0013718	0.00153837	0.00203257	0.00183761
evm.TU.chr3.547	LC	0.0200442	0.00569566	-677.618	0.399878	0.418858	0.000503122	0.000678074	0.00108555	0.00183761
evm.TU.chr3.549	LC	0.0151481	0.00390459	-564.635	1.79654	1.85064	0.000129838	0.000126278	0.000190301	0.00183761
evm.TU.chr3.579	LC	0.143106	0.0449834	-1270.42	2.77404	2.97817	0.00162688	0.00159216	0.00193717	0.00183761
evm.TU.chr3.585	LC	-0.00945856	0.00288524	-480.366	0.51215	0.550447	0.00117303	0.0011294	0.00140297	0.00183761
evm.TU.chr3.593	LC	0.0560953	0.0155401	-964.398	1.34442	1.42833	0.000361622	0.000361405	0.000500738	0.00183761
evm.TU.chr3.604	LC	0.089091	0.0228105	-1074.35	2.34478	2.50177	0.000117207	0.000113753	0.000171993	0.00183761
evm.TU.chr3.618	LC	0.00531905	0.00161804	-309.331	3.66454	4.00863	0.00113719	0.00134131	0.00183218	0.00183761
evm.TU.chr3.642	LC	0.110707	0.0341714	-1190.82	3.94034	4.36461	0.00133701	0.00162023	0.00218801	0.00183761
evm.TU.chr3.65	LC	0.0128574	0.00269451	-454.928	5.21404	100000	2.91267e-06	1.01089e-06	2.67601e-06	0.00183761
evm.TU.chr3.662	LC	0.0308727	0.00881101	-800.285	1.42523	1.50974	0.00053174	0.000666157	0.00101024	0.00183761
evm.TU.chr3.668	LC	0.0314577	0.00972365	-828.64	1.51593	1.59263	0.00135787	0.001413	0.00180526	0.00183761
evm.TU.chr3.682	LC	1.5732	0.438285	-1928.22	4.54521	4.72072	0.000389612	0.000369628	0.000498143	0.00183761
evm.TU.chr3.701	LC	0.071472	0.022339	-1068.02	3.3573	3.62768	0.00153129	0.00162839	0.00206172	0.00183761
evm.TU.chr3.736	LC	0.068846	0.0212471	-1054.03	2.01987	2.09206	0.00133473	0.00139079	0.00178785	0.00183761
evm.TU.chr3.744	LC	0.0344103	0.0104134	-850.484	0.678728	0.71255	0.00107247	0.00132124	0.00191927	0.00183761
evm.TU.chr3.750	LC	0.141363	0.0405645	-1240.39	3.80065	4.18828	0.000569272	0.00058876	0.000787316	0.00183761
evm.TU.chr3.755	LC	0.242376	0.0571044	-1341.16	1.02939	1.10478	2.96168e-05	4.31167e-05	9.45129e-05	0.00183761
evm.TU.chr3.760	LC	0.00952169	0.00294459	-489.437	0.140095	0.145894	0.00136501	0.00165113	0.00238564	0.00183761
evm.TU.chr3.772	LC	0.192607	0.0472285	-1286.37	0.996434	1.0522	5.88419e-05	6.3528e-05	0.000109598	0.00183761
evm.TU.chr3.773	LC	0.0688887	0.0174921	-999.799	0.833613	0.878329	0.000103094	0.000100697	0.000156688	0.00183761
evm.TU.chr3.812	LC	0.0939601	0.0211512	-1052.35	2.74706	3.0783	1.27187e-05	1.22265e-05	2.34461e-05	0.00183761
evm.TU.chr3.836	LC	0.09003	0.0274358	-1127.39	4.58975	5.01724	0.00116022	0.00116323	0.00145943	0.00183761
evm.TU.chr3.84	LC	0.125581	0.0379628	-1229.64	0.0517233	0.0578977	0.00105938	0.00107581	0.00141333	0.00183761
evm.TU.chr3.860	LC	0.0430827	0.0133427	-919.723	1.83632	1.94878	0.00138672	0.00164137	0.00225625	0.00183761
evm.TU.chr3.91	LC	1.08997	0.297359	-1815.44	7.87279	100000	0.000293998	9.60069e-05	0.000145842	0.00183761
evm.TU.chr3.919	LC	0.0843937	0.0256598	-1108.32	2.43948	2.60075	0.00113095	0.00110861	0.00138687	0.00183761
evm.TU.chr3.939	LC	0.113102	0.0345487	-1196.09	0.969754	1.02653	0.0011914	0.0017209	0.00278086	0.00183761
evm.TU.chr3.947	LC	0.138479	0.0426043	-1254.63	3.17517	3.51721	0.00128989	0.0013126	0.00164049	0.00183761
evm.TU.chr4.1003	LC	0.038992	0.0109837	-860.604	6.68427	100000	0.000450025	0.00037361	0.000502704	0.00183761
evm.TU.chr4.1031	LC	0.0240981	0.00711049	-737.152	3.59853	4.13501	0.000799448	0.00075446	0.000961803	0.00183761
evm.TU.chr4.1035	LC	0.0599731	0.0162439	-977.253	1.31125	1.39352	0.000266211	0.000271135	0.00038966	0.00183761
evm.TU.chr4.104	LC	0.0130392	0.00306527	-495.036	1.49724	1.59225	2.84696e-05	2.86016e-05	5.12706e-05	0.00183761
evm.TU.chr4.105	LC	0.102495	0.0289825	-1143.25	4.68834	4.97322	0.000472682	0.000471629	0.000634281	0.00183761
evm.TU.chr4.1113	LC	0.27592	0.0826188	-1446.54	1.96883	2.06179	0.000949691	0.0010909	0.00151508	0.00183761
evm.TU.chr4.1114	LC	0.0426154	0.00898651	-805.949	1.44712	1.61132	3.33577e-06	3.37043e-06	7.83416e-06	0.00183761
evm.TU.chr4.1142	LC	0.0359392	0.0113091	-872.856	1.17772	1.21633	0.00164537	0.00179262	0.00234127	0.00183761
evm.TU.chr4.1177	LC	-0.04801	0.0141419	-940.611	0.376611	0.408755	0.000783364	0.00100444	0.00147108	0.00183761
evm.TU.chr4.1185	LC	0.475245	0.147773	-1614	4.27667	4.88057	0.00144824	0.00140386	0.0017153	0.00183761
evm.TU.chr4.1197	LC	0.0272399	0.00833807	-792.58	1e-05	1e-05	0.00121919	0.00137924	0.00208533	0.00183761
evm.TU.chr4.1202	LC	0.0255295	0.00669409	-729.114	1e-05	1e-05	0.000167593	0.000278082	0.000634852	0.00183761
evm.TU.chr4.1283	LC	0.0152338	0.00474567	-620.011	6.29255	100000	0.00147776	0.000980396	0.00122577	0.00183761
evm.TU.chr4.1298	LC	0.0304379	0.00919173	-814.131	0.75222	0.764138	0.00104693	0.00108963	0.00144325	0.00183761
evm.TU.chr4.1299	LC	0.0869035	0.0251677	-1104.42	1.01337	1.05141	0.000637978	0.000617818	0.000806696	0.00183761
evm.TU.chr4.13	LC	0.0575634	0.0172195	-993.463	1.806	2.0269	0.000939073	0.000976894	0.00126509	0.00183761
evm.TU.chr4.1300	LC	0.104847	0.0317745	-1171.19	1.29145	1.34118	0.0010899	0.00116831	0.00155534	0.00183761
evm.TU.chr4.1308	LC	0.0714444	0.0220161	-1062.45	5.45252	100000	0.00131301	0.00109608	0.00135975	0.00183761
evm.TU.chr4.1312	LC	0.165507	0.0441455	-1264.94	2.94759	3.25436	0.000214588	0.000234251	0.000349803	0.00183761
evm.TU.chr4.137	LC	0.463647	0.135794	-1589.61	3.38552	3.5875	0.000731523	0.000737074	0.000965014	0.00183761
evm.TU.chr4.1370	LC	0.0280973	0.00677931	-728.56	0.320247	0.328045	4.48542e-05	6.3717e-05	0.000135054	0.00183761
evm.TU.chr4.1386	LC	0.0471224	0.014887	-951.935	1.37853	1.42715	0.00171563	0.00165831	0.00200889	0.00183761
evm.TU.chr4.1387	LC	0.00812434	0.00252709	-441.868	0.54821	0.56807	0.00145386	0.00167931	0.0023344	0.00183761
evm.TU.chr4.139	LC	0.0375289	0.0097357	-828.318	2.27082	2.55742	0.000142995	0.000363524	0.00114277	0.00183761
evm.TU.chr4.1396	LC	0.183778	0.0545079	-1326.09	2.36195	2.49937	0.000849966	0.000871311	0.00113584	0.00183761
evm.TU.chr4.140	LC	-0.0217021	0.00683688	-725.191	5.26443	100000	0.00166541	0.000742278	0.0019039	0.00183761
evm.TU.chr4.1400	LC	0.207614	0.0526922	-1316.44	2.11667	2.27417	0.000102339	0.000115603	0.000189949	0.00183761
evm.TU.chr4.1419	LC	0.0282283	0.0088508	-800.935	2.03888	2.12436	0.00158377	0.00158159	0.00195335	0.00183761
evm.TU.chr4.1428	LC	0.120991	0.0324336	-1175.74	3.99156	4.29892	0.000230372	0.000224824	0.00031926	0.00183761
evm.TU.chr4.1429	LC	0.0667042	0.0204185	-1042.02	3.55345	3.97099	0.00121958	0.00125401	0.00157653	0.00183761
evm.TU.chr4.1454	LC	0.0257889	0.00787855	-769.279	0.837586	0.872729	0.00119302	0.00120262	0.00152794	0.00183761
evm.TU.chr4.1480	LC	-0.0494409	0.0150583	-954.144	2.80477	3.04785	0.00115303	0.00131934	0.00179554	0.00183761
evm.TU.chr4.1519	LC	0.48123	0.141682	-1601.88	4.83073	5.04802	0.000778803	0.000750467	0.000959829	0.00183761
evm.TU.chr4.1530	LC	-0.105949	0.0326304	-1177.48	3.8404	4.31016	0.00130481	0.00126491	0.00155745	0.00183761
evm.TU.chr4.1537	LC	0.00799415	0.00226014	-405.924	4.55911	5.10001	0.00047174	0.000503705	0.000691257	0.00183761
evm.TU.chr4.154	LC	1.71124	0.448647	-1935.12	2.73194	2.89979	0.000167285	0.000177999	0.000272205	0.00183761
evm.TU.chr4.1572	LC	0.160745	0.0419293	-1250.04	3.0148	3.25469	0.000155161	0.000163594	0.000249483	0.00183761
evm.TU.chr4.1630	LC	0.0218187	0.00479158	-623.234	5.90738	6.43139	7.80338e-06	7.13868e-06	1.44836e-05	0.00183761
evm.TU.chr4.1636	LC	0.645003	0.200868	-1702.74	3.39576	3.87571	0.00147261	0.00152537	0.00189114	0.00183761
evm.TU.chr4.1642	LC	0.0398483	0.0121203	-892.225	1.58322	1.67406	0.00113562	0.00123772	0.00164013	0.00183761
evm.TU.chr4.165	LC	0.175696	0.0537184	-1321.57	4.4955	4.93868	0.00120376	0.00121728	0.00153033	0.00183761
evm.TU.chr4.1661	LC	0.323823	0.090212	-1473.19	1.08159	1.14791	0.000389417	0.000406657	0.000575203	0.00183761
evm.TU.chr4.1662	LC	0.233741	0.0732302	-1411.12	3.51965	3.87926	0.0015705	0.00156958	0.00192383	0.00183761
evm.TU.chr4.1663	LC	0.00688247	0.00214551	-397.431	0.18137	0.19136	0.0014887	0.00165025	0.0022222	0.00183761
evm.TU.chr4.1696	LC	0.0252404	0.008032	-775.044	309.371	100000	0.00185049	0.00174833	0.00210245	0.00183761
evm.TU.chr4.1737	LC	0.245063	0.0777222	-1428.34	4.80088	5.24439	0.00178687	0.00178526	0.00216987	0.00183761
evm.TU.chr4.1748	LC	0.0230927	0.00682908	-725.902	2.16868	2.30715	0.000820901	0.00086925	0.00115274	0.00183761
evm.TU.chr4.18	LC	0.473438	0.105972	-1517.75	6.2785	100000	1.13935e-05	7.01949e-06	1.99486e-05	0.00183761
evm.TU.chr4.1807	LC	0.143515	0.0364325	-1209.36	4.67848	5.2995	0.000102709	9.88694e-05	0.000150316	0.00183761
evm.TU.chr4.1812	LC	0.00818478	0.00242836	-430.29	0.55972	0.590723	0.00085319	0.000947779	0.00129702	0.00183761
evm.TU.chr4.1829	LC	0.0292371	0.00901386	-808.76	0.681552	0.751417	0.00131984	0.00180523	0.00269453	0.00183761
evm.TU.chr4.1832	LC	-0.500763	0.132825	-1583.24	3.17634	3.44495	0.000198123	0.000210655	0.000314561	0.00183761
evm.TU.chr4.1851	LC	0.333282	0.0957523	-1489.97	1.30031	1.35085	0.000577928	0.000645419	0.000922543	0.00183761
evm.TU.chr4.1872	LC	0.0247706	0.00692219	-732.635	0.64007	0.697549	0.000405644	0.000667436	0.00120866	0.00183761
evm.TU.chr4.1897	LC	0.13281	0.0414667	-1247.4	1.87207	1.94529	0.00151401	0.00151741	0.00188714	0.00183761
evm.TU.chr4.1939	LC	0.0815542	0.022105	-1063.26	6.46483	100000	0.000268867	0.000121503	0.000180464	0.00183761
evm.TU.chr4.1954	LC	0.0590221	0.0173451	-994.064	9.42824	100000	0.000761823	0.0007455	0.000950689	0.00183761
evm.TU.chr4.1967	LC	0.00657205	0.00189826	-355.514	4.81947	5.40528	0.000617491	0.000715033	0.00100804	0.00183761
evm.TU.chr4.1980	LC	0.0469612	0.011988	-888.446	2.29896	2.54779	0.000111949	0.000151202	0.000267134	0.00183761
evm.TU.chr4.1995	LC	-0.035277	0.0114195	-873.93	4.71003	100000	0.00220382	0.0017535	0.00252031	0.00183761
evm.TU.chr4.201	LC	0.0990217	0.0286655	-1140.05	3.78947	4.09698	0.000634799	0.000634386	0.000832569	0.00183761
evm.TU.chr4.2012	LC	0.0193563	0.00486379	-627.646	2.51867	2.59871	8.74743e-05	8.71101e-05	0.000138017	0.00183761
evm.TU.chr4.2041	LC	0.0189513	0.00507374	-641.372	1.10201	1.25859	0.000226249	0.000286845	0.000457825	0.00183761
evm.TU.chr4.2052	LC	1.89998	0.581502	-2009.97	3.25038	3.43638	0.00121741	0.00118399	0.00146928	0.00183761
evm.TU.chr4.2088	LC	0.0705438	0.0213054	-1054.36	3.13201	3.30374	0.00104825	0.00100534	0.00125624	0.00183761
evm.TU.chr4.2093	LC	0.115278	0.036725	-1211.67	3.65379	3.78187	0.00187211	0.00180862	0.00217628	0.00183761
evm.TU.chr4.2142	LC	0.323105	0.074205	-1419.76	0.365751	0.400314	1.86003e-05	2.70357e-05	5.96559e-05	0.00183761
evm.TU.chr4.2143	LC	0.825714	0.256985	-1773.93	4.57166	5.17036	0.00146273	0.00146181	0.00179749	0.00183761
evm.TU.chr4.2159	LC	-0.0968801	0.0260631	-1112.93	2.23798	2.3694	0.000242223	0.000230852	0.00032465	0.00183761
evm.TU.chr4.2192	LC	0.0426305	0.0124953	-902.529	0.850049	0.862873	0.000738338	0.000769194	0.00104466	0.00183761
evm.TU.chr4.2195	LC	0.0319839	0.00878523	-800.628	0.878142	0.951934	0.00032251	0.000426676	0.000707582	0.00183761
evm.TU.chr4.2232	LC	0.0132798	0.00352574	-535.155	1.77452	1.94338	0.000200829	0.000232231	0.000360702	0.00183761
evm.TU.chr4.2322	LC	0.0795134	0.0246283	-1096.39	2.61583	2.70598	0.00138864	0.00132538	0.00162318	0.00183761
evm.TU.chr4.2347	LC	0.0305368	0.00774423	-765.486	0.553272	0.575879	0.000101116	0.000106901	0.000172305	0.00183761
evm.TU.chr4.2352	LC	0.201685	0.0536634	-1321.84	1.95681	2.01796	0.000207207	0.000216134	0.000323048	0.00183761
evm.TU.chr4.2372	LC	0.110845	0.0337241	-1187.83	1.70754	1.77836	0.0011392	0.00111078	0.00138948	0.00183761
evm.TU.chr4.2378	LC	0.0625523	0.0171211	-991.096	3.97943	4.50884	0.000307451	0.000289598	0.000398053	0.00183761
evm.TU.chr4.2382	LC	0.0647271	0.0196214	-1031.41	1.61496	1.68256	0.00109342	0.0010503	0.00130991	0.00183761
evm.TU.chr4.247	LC	0.0691806	0.0193659	-1026.76	3.21454	3.46592	0.000414869	0.000410205	0.000555211	0.00183761
evm.TU.chr4.264	LC	3.01373	0.943047	-2149.68	3.40131	3.59629	0.00155034	0.00159933	0.00200789	0.00183761
evm.TU.chr4.284	LC	0.0917459	0.0238097	-1086.49	3.0638	3.35907	0.000143813	0.000139561	0.000206373	0.00183761
evm.TU.chr4.308	LC	0.0569293	0.0173765	-995.891	2.04862	2.12405	0.00118124	0.0011408	0.00141775	0.00183761
evm.TU.chr4.335	LC	0.21942	0.0684928	-1391.79	3.61661	4.01877	0.00151029	0.00179432	0.00240801	0.00183761
evm.TU.chr4.350	LC	0.0465798	0.0146038	-945.156	3.62856	3.83304	0.00158262	0.00158326	0.0019478	0.00183761
evm.TU.chr4.352	LC	0.045639	0.0116955	-882.344	1.29528	1.34695	0.000118797	0.000133792	0.000220877	0.00183761
evm.TU.chr4.370	LC	0.0326659	0.0104257	-847.824	5.26576	5.82318	0.00190799	0.00182494	0.00218861	0.00183761
evm.TU.chr4.399	LC	0.0414909	0.0101731	-840.706	3.31954	3.43223	5.87724e-05	5.89769e-05	9.76367e-05	0.00183761
evm.TU.chr4.412	LC	0.0186759	0.00550359	-663.227	2.93629	3.05855	0.000787468	0.000801852	0.00105184	0.00183761
evm.TU.chr4.422	LC	0.234247	0.0702213	-1399	3.5152	3.7304	0.000962373	0.00106478	0.0014353	0.00183761
evm.TU.chr4.424	LC	0.0856991	0.0260131	-1110.01	12.0198	100000	0.00110982	0.00100384	0.00125299	0.00183761
evm.TU.chr4.46	LC	0.0189751	0.0056623	-671.545	2.59512	2.75835	0.000912671	0.000877664	0.00110854	0.00183761
evm.TU.chr4.463	LC	0.0719647	0.0219571	-1065.52	0.82865	0.875221	0.00117604	0.00128025	0.00169802	0.00183761
evm.TU.chr4.474	LC	0.0386396	0.0094462	-820.198	1.57318	1.6882	5.59689e-05	6.13062e-05	0.000105657	0.00183761
evm.TU.chr4.493	LC	5.30028	1.40966	-2269.16	100000	100000	0.000205911	0.000193163	0.000274958	0.00183761
evm.TU.chr4.506	LC	0.470425	0.148329	-1615.24	2.78035	2.95654	0.00168091	0.00175653	0.00220555	0.00183761
evm.TU.chr4.508	LC	0.252044	0.0739521	-1414.42	2.09455	2.17208	0.000747515	0.000787966	0.00106502	0.00183761
evm.TU.chr4.522	LC	0.656219	0.180812	-1672.31	4.06786	4.545	0.000336385	0.000364256	0.000517518	0.00183761
evm.TU.chr4.553	LC	0.0558266	0.0171444	-1000.33	0.0281195	0.0670594	0.00126427	0.0016387	0.00225103	0.00183761
evm.TU.chr4.621	LC	0.00767668	0.00236794	-425.104	0.260488	0.282938	0.00132721	0.00137321	0.00174892	0.00183761
evm.TU.chr4.656	LC	0.010088	0.00318818	-507.291	1.02183	1.08083	0.00172214	0.00182573	0.00231913	0.00183761
evm.TU.chr4.671	LC	0.194917	0.0570264	-1337.12	9.01377	100000	0.000722129	0.00116834	0.00144303	0.00183761
evm.TU.chr4.677	LC	0.0610667	0.0162854	-976.649	4.47912	4.96091	0.000214053	0.000214888	0.000308274	0.00183761
evm.TU.chr4.682	LC	0.0617357	0.0200641	-1036.4	6.98932	100000	0.00229344	0.00127902	0.00157002	0.00183761
evm.TU.chr4.686	LC	0.327324	0.104218	-1513.09	4.00939	4.25333	0.00186108	0.00183527	0.00222165	0.00183761
evm.TU.chr4.710	LC	-0.112105	0.0346512	-1194.85	3.99752	4.48028	0.00135748	0.00127896	0.00162622	0.00183761
evm.TU.chr4.728	LC	0.745074	0.203936	-1707.69	1.9388	2.02831	0.000307505	0.000294825	0.000406922	0.00183761
evm.TU.chr4.754	LC	0.0217732	0.00663104	-723.153	0.215588	0.220147	0.00115212	0.00122114	0.00162469	0.00183761
evm.TU.chr4.756	LC	0.0175363	0.00436449	-596.447	2.29495	2.43649	7.50556e-05	7.68822e-05	0.000124522	0.00183761
evm.TU.chr4.764	LC	2.7304	0.808365	-2105.13	3.50502	3.84499	0.000832037	0.000892661	0.00119167	0.00183761
evm.TU.chr4.769	LC	0.133733	0.0357416	-1203.44	11.3773	100000	0.000220755	4.55217e-05	0.000295851	0.00183761
evm.TU.chr4.802	LC	3.03325	0.820655	-2113.15	0.55133	0.58178	0.000262154	0.000333728	0.000551738	0.00183761
evm.TU.chr4.849	LC	0.0762637	0.0230301	-1077.23	2.1377	2.23989	0.00104681	0.00108199	0.00140354	0.00183761
evm.TU.chr4.851	LC	-0.0406941	0.0129243	-910.069	2.54118	2.73739	0.00181311	0.0018036	0.00219477	0.00183761
evm.TU.chr4.864	LC	0.0631217	0.0168129	-985.939	3.02752	3.3433	0.000210357	0.000198637	0.00028211	0.00183761
evm.TU.chr4.867	LC	0.325969	0.0872731	-1459.43	7.26628	100000	0.00022637	0.00066728	0.000857984	0.00183761
evm.TU.chr4.942	LC	0.0490913	0.0147138	-948.034	1.79586	1.83666	0.000960502	0.000966959	0.00125108	0.00183761
evm.TU.chr4.970	LC	-0.229525	0.0641494	-1373.49	1.8662	2.06526	0.000406315	0.000439801	0.000621705	0.00183761
evm.TU.chr4.971	LC	-0.0461127	0.0131711	-914.226	4.2807	100000	0.000537156	0.00062053	0.000802255	0.00183761
evm.TU.chr4.98	LC	0.0441247	0.011376	-872.989	3.30163	3.92076	0.000130241	0.000121894	0.000180993	0.00183761
evm.TU.chr4.984	LC	0.114638	0.0335307	-1185.37	3.6246	3.71846	0.00071984	0.000686952	0.000882562	0.00183761
evm.TU.chr5.1005	LC	0.178589	0.048994	-1295.37	2.18078	2.28749	0.000317207	0.000314423	0.000438281	0.00183761
evm.TU.chr5.1021	LC	-0.244774	0.0740061	-1413.02	5.18552	100000	0.00106129	0.000274696	0.00129134	0.00183761
evm.TU.chr5.1025	LC	0.0273503	0.00781449	-765.074	1.8756	2.02496	0.000539297	0.000510601	0.000670111	0.00183761
evm.TU.chr5.1032	LC	0.231231	0.0630404	-1367.92	5.61335	6.26618	0.000291317	0.000273489	0.00037783	0.00183761
evm.TU.chr5.1033	LC	0.0121045	0.00319007	-506.571	1.49734	1.54616	0.000180502	0.000168962	0.000243458	0.00183761
evm.TU.chr5.1036	LC	-0.0498049	0.0140567	-934.102	3.85212	4.44254	0.000461367	0.000602638	0.000938944	0.00183761
evm.TU.chr5.1071	LC	0.0145002	0.00414454	-588.732	0.103471	0.110353	0.000541848	0.00055761	0.000775609	0.00183761
evm.TU.chr5.1088	LC	0.0892241	0.0203926	-1044.81	0.656927	0.692253	1.69915e-05	3.00613e-05	7.8657e-05	0.00183761
evm.TU.chr5.1092	LC	0.248075	0.0729459	-1410.05	5.16742	5.53394	0.00076724	0.000751906	0.000965519	0.00183761
evm.TU.chr5.1124	LC	0.381892	0.105558	-1516.88	2.97894	3.19508	0.000350952	0.000398057	0.0005861	0.00183761
evm.TU.chr5.1127	LC	-0.0229544	0.00687966	-729.04	1.26502	1.39935	0.000960003	0.000994199	0.00128358	0.00183761
evm.TU.chr5.1129	LC	-0.312642	0.100157	-1499.78	6.53021	100000	0.00198278	0.00162385	0.00196207	0.00183761
evm.TU.chr5.1144	LC	0.546305	0.16061	-1638.93	1.66514	1.81269	0.00076557	0.000925861	0.0013171	0.00183761
evm.TU.chr5.1171	LC	0.0811041	0.018899	-1024.21	0.404973	0.447044	2.42961e-05	4.60503e-05	0.000116727	0.00183761
evm.TU.chr5.1210	LC	0.0436441	0.0132341	-917.41	1.78413	1.90005	0.00109695	0.00119655	0.00158816	0.00183761
evm.TU.chr5.1225	LC	0.246788	0.0681175	-1390.25	3.17493	3.35736	0.000344341	0.000372173	0.000536027	0.00183761
evm.TU.chr5.1232	LC	0.0526488	0.0137909	-929.941	1.31192	1.42571	0.000165096	0.000162811	0.000239474	0.00183761
evm.TU.chr5.1255	LC	0.0257507	0.00792785	-768.839	2.51844	2.65835	0.00129959	0.00164617	0.00239051	0.00183761
evm.TU.chr5.1305	LC	0.101559	0.027069	-1128.95	0.28933	0.300487	0.000212374	0.000289082	0.000511733	0.00183761
evm.TU.chr5.1309	LC	0.0235571	0.00707418	-736.141	2.10065	2.13734	0.000981998	0.0009864	0.00127491	0.00183761
evm.TU.chr5.1314	LC	0.147987	0.0419907	-1251.52	1.43791	1.52957	0.000494006	0.000572587	0.00084174	0.00183761
evm.TU.chr5.1373	LC	0.0261459	0.00690569	-728.286	10.8163	100000	0.000186338	0.000104415	0.000157336	0.00183761
evm.TU.chr5.1383	LC	0.126864	0.0329661	-1180.88	2.15177	2.31649	0.000146631	0.00016865	0.000270179	0.00183761
evm.TU.chr5.1404	LC	-0.0795215	0.0242731	-1092.29	2.37117	2.70957	0.00118161	0.00124365	0.0015819	0.00183761
evm.TU.chr5.1409	LC	0.0494152	0.0148427	-950.006	2.71395	2.90699	0.000984565	0.00103115	0.00134192	0.00183761
evm.TU.chr5.145	LC	0.126771	0.0369088	-1213.09	4.0048	4.49782	0.000680758	0.000688544	0.000898781	0.00183761
evm.TU.chr5.1450	LC	0.817674	0.253188	-1772.83	0.646888	0.709088	0.00138405	0.00140147	0.0017619	0.00183761
evm.TU.chr5.1456	LC	0.155677	0.0479891	-1290.03	1.49334	1.57852	0.00131783	0.00136969	0.00175101	0.00183761
evm.TU.chr5.1457	LC	0.0984365	0.0299773	-1152.99	4.6158	5.28899	0.00115145	0.00134511	0.00215132	0.00183761
evm.TU.chr5.1510	LC	0.205463	0.0606138	-1354.63	11.5693	100000	0.00079773	0.00175746	0.00211273	0.00183761
evm.TU.chr5.1516	LC	0.127435	0.0361421	-1209.8	0.756422	0.795973	0.000491004	0.000602947	0.000937674	0.00183761
evm.TU.chr5.1518	LC	0.0557442	0.0124346	-898.683	3.55794	3.97373	1.06493e-05	1.22892e-05	2.58009e-05	0.00183761
evm.TU.chr5.1524	LC	-3.12551	0.938787	-2149.08	1.7753	1.88799	0.000984377	0.00112967	0.00155285	0.00183761
evm.TU.chr5.1577	LC	7.91126	2.3077	-2406.72	11.7524	100000	0.000696584	0.000655174	0.000843577	0.00183761
evm.TU.chr5.16	LC	0.0399346	0.0114196	-874.467	2.20328	2.34279	0.000544999	0.00051355	0.000674224	0.00183761
evm.TU.chr5.1606	LC	0.0328379	0.00947419	-819.451	4.86803	100000	0.000608958	0.000282158	0.000746558	0.00183761
evm.TU.chr5.1632	LC	0.105771	0.0332997	-1183.36	4.19172	4.55421	0.00165409	0.00159917	0.00193704	0.00183761
evm.TU.chr5.1647	LC	0.036012	0.00927442	-814.21	2.4329	2.6858	0.000128131	0.000127488	0.000192106	0.00183761
evm.TU.chr5.1660	LC	0.0800145	0.0250858	-1103.03	1.21432	1.2653	0.00158226	0.00153661	0.00187565	0.00183761
evm.TU.chr5.1687	LC	0.244776	0.0608708	-1358.67	1.55476	1.69569	7.40671e-05	9.69241e-05	0.000176994	0.00183761
evm.TU.chr5.1691	LC	0.246698	0.0719	-1404.93	11.0971	100000	0.000689411	0.00103681	0.00129122	0.00183761
evm.TU.chr5.1733	LC	0.0192872	0.00517087	-653.901	0.029722	0.0362588	0.00023076	0.000316127	0.000547728	0.00183761
evm.TU.chr5.1761	LC	0.119289	0.0263277	-1115.74	2.43584	2.55942	8.6245e-06	9.02306e-06	1.90192e-05	0.00183761
evm.TU.chr5.1763	LC	0.0263162	0.00783826	-770.022	0.382524	0.423073	0.000892996	0.00107466	0.00155168	0.00183761
evm.TU.chr5.1770	LC	-0.336363	0.102473	-1507.45	3.97916	100000	0.00115635	0.00165675	0.00199923	0.00183761
evm.TU.chr5.1825	LC	-0.0399972	0.0124188	-898.902	1.9289	2.09986	0.00142581	0.0014681	0.00184217	0.00183761
evm.TU.chr5.1857	LC	0.0920069	0.0269863	-1123.79	1.41217	1.48445	0.000744412	0.000734253	0.000956769	0.00183761
evm.TU.chr5.1876	LC	0.226001	0.0634927	-1370.68	1.70043	1.8376	0.000434716	0.000451866	0.000628033	0.00183761
evm.TU.chr5.1897	LC	0.0603336	0.018566	-1014.76	2.5337	2.72068	0.00129279	0.00142448	0.00186842	0.00183761
evm.TU.chr5.1913	LC	0.109459	0.0300098	-1153.4	5.54355	6.20018	0.0003145	0.000294455	0.0004045	0.00183761
evm.TU.chr5.1937	LC	0.192728	0.0586057	-1346.95	2.57518	2.68635	0.0011325	0.00109895	0.00137134	0.00183761
evm.TU.chr5.1955	LC	0.00716384	0.00259859	-444.581	4.07436	100000	0.00621076	0.00159369	0.00192797	0.00183761
evm.TU.chr5.1956	LC	0.137227	0.0370973	-1214.71	5.80959	6.29832	0.000259236	0.000240549	0.000338827	0.00183761
evm.TU.chr5.1976	LC	0.0438371	0.0137374	-928.355	1.63913	1.68067	0.00157468	0.00163872	0.00209092	0.00183761
evm.TU.chr5.1982	LC	0.459137	0.131457	-1578.54	10.2414	100000	0.000553551	0.000580651	0.000754507	0.00183761
evm.TU.chr5.1989	LC	0.27544	0.0814591	-1441.88	4.09929	4.43233	0.000821468	0.000777191	0.000988448	0.00183761
evm.TU.chr5.1994	LC	0.151851	0.040035	-1237.02	2.16389	2.22806	0.000181525	0.000197447	0.000306564	0.00183761
evm.TU.chr5.1999	LC	0.298017	0.0697626	-1397.66	1.9641	2.02256	2.63911e-05	2.50483e-05	4.43209e-05	0.00183761
evm.TU.chr5.2031	LC	-0.060154	0.0186069	-1016.22	1.49179	1.60869	0.00136837	0.00142739	0.00181333	0.00183761
evm.TU.chr5.2039	LC	0.548968	0.162198	-1640.94	3.48896	3.81598	0.000812248	0.000925128	0.00126794	0.00183761
evm.TU.chr5.2059	LC	0.273407	0.0825724	-1445.81	4.47025	4.97631	0.00104809	0.00105866	0.00133646	0.00183761
evm.TU.chr5.2061	LC	0.112572	0.0341933	-1192.97	1.02165	1.07523	0.0011183	0.00131208	0.0018263	0.00183761
evm.TU.chr5.2067	LC	0.0415396	0.0111144	-868.846	0.800273	0.859963	0.000224297	0.000244483	0.000370842	0.00183761
evm.TU.chr5.208	LC	0.12381	0.0286468	-1142.15	0.900299	0.972365	2.13467e-05	2.64374e-05	5.46754e-05	0.00183761
evm.TU.chr5.218	LC	0.0416119	0.0125129	-900.495	3.74527	3.93776	0.000997337	0.00102933	0.00133465	0.00183761
evm.TU.chr5.223	LC	0.0360892	0.0113346	-872.732	1.69097	1.7772	0.00161249	0.00173073	0.00222523	0.00183761
evm.TU.chr5.288	LC	0.0381988	0.0110474	-868.968	0.41593	0.428567	0.00062731	0.000715267	0.00103578	0.00183761
evm.TU.chr5.289	LC	0.241155	0.06888	-1393.42	4.63736	5.13367	0.000537078	0.000511023	0.000670707	0.00183761
evm.TU.chr5.290	LC	0.0165367	0.0043232	-602.755	1e-05	1e-05	0.000160398	0.000164461	0.000280734	0.00183761
evm.TU.chr5.291	LC	0.532355	0.148321	-1615.07	3.83287	4.17695	0.000389943	0.000379492	0.000513556	0.00183761
evm.TU.chr5.298	LC	0.117464	0.0284581	-1141.07	0.66822	0.708076	4.80855e-05	5.66633e-05	0.00010376	0.00183761
evm.TU.chr5.328	LC	0.0727428	0.0206357	-1045.07	4.47751	4.84383	0.000492538	0.000504162	0.000682735	0.00183761
evm.TU.chr5.337	LC	0.0669106	0.0176374	-999.702	4.49657	4.85816	0.000181027	0.000175894	0.000254646	0.00183761
evm.TU.chr5.343	LC	0.0645982	0.0179027	-1004.01	3.77504	3.90661	0.000363506	0.00035393	0.000484208	0.00183761
evm.TU.chr5.350	LC	-0.264599	0.0734436	-1412.02	3.09307	3.40574	0.000371011	0.00140774	0.0020252	0.00183761
evm.TU.chr5.389	LC	-0.140364	0.044686	-1266.15	11.5782	100000	0.00185884	0.00149212	0.00181288	0.00183761
evm.TU.chr5.409	LC	0.0185125	0.00535648	-656.159	1.64811	1.72873	0.000630947	0.000613713	0.000801584	0.00183761
evm.TU.chr5.420	LC	-0.00747332	0.0021493	-400.57	0.0103426	0.0208939	0.000585369	0.000666757	0.000976103	0.00183761
evm.TU.chr5.464	LC	0.0595528	0.0154628	-964.019	0.878101	0.923292	0.000144897	0.000193736	0.000346702	0.00183761
evm.TU.chr5.485	LC	-0.385229	0.121821	-1558.23	3.3234	3.6504	0.00173328	0.001799	0.00222514	0.00183761
evm.TU.chr5.491	LC	0.121058	0.0356181	-1202.98	5.95721	6.23296	0.000772682	0.000750783	0.00096323	0.00183761
evm.TU.chr5.544	LC	0.0489708	0.0142538	-938.778	1.87604	1.93487	0.000678478	0.000656842	0.000852843	0.00183761
evm.TU.chr5.545	LC	0.0877498	0.0245322	-1095.05	4.07623	4.49591	0.000407905	0.000452063	0.000640884	0.00183761
evm.TU.chr5.561	LC	0.0188784	0.00580405	-681.238	0.758557	0.800158	0.00127994	0.00146812	0.00200302	0.00183761
evm.TU.chr5.562	LC	0.339634	0.106996	-1520.97	2.42526	2.61597	0.00166546	0.00167229	0.00205253	0.00183761
evm.TU.chr5.581	LC	0.00810296	0.00238797	-421.674	15.8067	100000	0.000787883	0.000167902	0.00024203	0.00183761
evm.TU.chr5.601	LC	0.123149	0.0375544	-1217.15	9.80824	100000	0.00116924	0.000459185	0.000607684	0.00183761
evm.TU.chr5.603	LC	0.726043	0.223184	-1732.2	9.33819	100000	0.00127781	0.00138878	0.00169537	0.00183761
evm.TU.chr5.628	LC	0.0706678	0.0213342	-1055.22	2.0036	2.13277	0.00104343	0.0011272	0.00149008	0.00183761
evm.TU.chr5.651	LC	0.660707	0.197588	-1697.96	4.3533	4.78938	0.000935996	0.000936856	0.00119154	0.00183761
evm.TU.chr5.654	LC	0.0560051	0.0132547	-923.463	0.201559	0.210948	3.2089e-05	4.09644e-05	8.64049e-05	0.00183761
evm.TU.chr5.662	LC	0.0423422	0.0129756	-911.723	1.7728	1.8475	0.00123477	0.00168411	0.00258917	0.00183761
evm.TU.chr5.704	LC	2.33274	0.731731	-2076.77	50.0768	100000	0.00159108	0.00112968	0.00139851	0.00183761
evm.TU.chr5.79	LC	0.0176343	0.00537491	-659.362	0.676753	0.714202	0.00116264	0.00144258	0.0020787	0.00183761
evm.TU.chr5.806	LC	-0.0194797	0.00577387	-680.564	0.566779	0.602451	0.000843469	0.000871395	0.00115531	0.00183761
evm.TU.chr5.815	LC	0.0292457	0.00916701	-812.038	1.24404	1.28622	0.00157867	0.00169841	0.00220274	0.00183761
evm.TU.chr5.82	LC	0.059998	0.0182709	-1010.24	2.29366	2.37636	0.001151	0.00110332	0.00137006	0.00183761
evm.TU.chr5.820	LC	0.0192289	0.00502735	-639.016	0.98314	1.00819	0.000160561	0.000185452	0.000305692	0.00183761
evm.TU.chr5.84	LC	0.0894654	0.0261449	-1113.99	1.99955	2.14596	0.000712263	0.000742348	0.000987825	0.00183761
evm.TU.chr5.874	LC	0.0868001	0.0181674	-1008.35	5.46696	5.74501	2.83229e-06	2.64433e-06	6.15655e-06	0.00183761
evm.TU.chr5.877	LC	-0.216304	0.0639948	-1372.94	1.71703	1.83579	0.000825243	0.000941353	0.00130938	0.00183761
evm.TU.chr5.891	LC	0.0172291	0.00431808	-602.413	1e-05	1e-05	8.39458e-05	7.81676e-05	0.000121161	0.00183761
evm.TU.chr5.895	LC	0.32718	0.0905669	-1471.99	10.1557	100000	0.000357808	0.000185182	0.000264593	0.00183761
evm.TU.chr5.960	LC	0.0131126	0.00361595	-542.761	1.51577	1.57144	0.000340108	0.00039222	0.000594867	0.00183761
evm.TU.chr5.961	LC	-0.0681356	0.0191847	-1024.02	3.40367	3.76086	0.000447463	0.000423686	0.00056432	0.00183761
evm.TU.chr5.965	LC	0.696993	0.196626	-1696.56	4.37569	4.71963	0.000458647	0.000436977	0.000580966	0.00183761
evm.TU.chr5.97	LC	0.0195419	0.00467728	-618.757	0.787225	0.818431	3.90624e-05	4.78768e-05	9.32532e-05	0.00183761
evm.TU.chr5.98	LC	0.0106722	0.00315528	-503.51	1.42119	1.50045	0.000818572	0.00082111	0.00106576	0.00183761
evm.TU.chr5.984	LC	0.525678	0.133707	-1585.39	2.40855	2.66631	0.00010586	0.000114844	0.000182405	0.00183761
evm.TU.chr6.1036	LC	0.0665028	0.01319	-917.705	1.00912	1.05888	8.17806e-07	8.47754e-07	2.47485e-06	0.00183761
evm.TU.chr6.1113	LC	0.0629249	0.0187462	-1017.39	3.05367	3.30585	0.000895275	0.00087218	0.00110603	0.00183761
evm.TU.chr6.1126	LC	-0.045446	0.0144677	-942.506	3.13887	3.36735	0.00185831	0.00176289	0.00212357	0.00183761
evm.TU.chr6.1131	LC	0.125933	0.0387378	-1227.15	3.07329	3.34864	0.00128743	0.00129976	0.0016265	0.00183761
evm.TU.chr6.1201	LC	0.0243662	0.00647907	-712.498	0.922552	0.94245	0.000205303	0.000223894	0.000347372	0.00183761
evm.TU.chr6.1202	LC	0.0229524	0.00684208	-726.629	1.92644	1.9949	0.000901764	0.00088503	0.00112984	0.00183761
evm.TU.chr6.1213	LC	0.0501714	0.0136651	-925.23	21.1898	100000	0.000287505	0.00141128	0.001721	0.00183761
evm.TU.chr6.1215	LC	0.140692	0.0393892	-1232.27	2.24164	2.36742	0.000415528	0.000428793	0.000594116	0.00183761
evm.TU.chr6.1226	LC	-0.0596243	0.0158776	-969.347	3.32954	3.70851	0.000209658	0.000197617	0.000280764	0.00183761
evm.TU.chr6.1239	LC	0.711878	0.221741	-1731.3	4.4187	4.82683	0.00147597	0.00151587	0.00188908	0.00183761
evm.TU.chr6.124	LC	-0.0210418	0.00658279	-720.837	0.23522	0.253143	0.00154646	0.00174098	0.00230785	0.00183761
evm.TU.chr6.1304	LC	0.040618	0.0122678	-896.109	1.31978	1.33017	0.00104869	0.00103816	0.00132947	0.00183761
evm.TU.chr6.1330	LC	0.108955	0.0323611	-1175.18	3.02581	3.40986	0.000864097	0.00104865	0.00146985	0.00183761
evm.TU.chr6.1346	LC	-0.090037	0.0241901	-1089.46	4.94854	100000	0.00023777	0.000465116	0.000614907	0.00183761
evm.TU.chr6.136	LC	0.0622453	0.0152283	-966.653	1e-05	1e-05	5.66624e-05	6.08363e-05	0.00011477	0.00183761
evm.TU.chr6.1362	LC	0.237087	0.0708446	-1401.58	3.29706	3.54364	0.000927223	0.000917555	0.00116695	0.00183761
evm.TU.chr6.1363	LC	0.339063	0.0950579	-1486.69	2.64386	2.95884	0.000423098	0.000447831	0.000618874	0.00183761
evm.TU.chr6.14	LC	0.0644926	0.0164295	-979.217	4.80201	5.31631	0.000108459	0.000100806	0.000152508	0.00183761
evm.TU.chr6.1421	LC	0.0124616	0.00330108	-522.091	0.169683	0.186145	0.000194451	0.000212219	0.000326685	0.00183761
evm.TU.chr6.1447	LC	0.191786	0.0468889	-1282.4	5.7315	6.23607	5.6029e-05	5.25933e-05	8.49221e-05	0.00183761
evm.TU.chr6.1457	LC	0.0249053	0.0061969	-697.553	2.77385	3.06493	7.47387e-05	8.56253e-05	0.000142781	0.00183761
evm.TU.chr6.1475	LC	-1.07795	0.323955	-1839.73	7.22721	100000	0.000990662	0.000357494	0.000482759	0.00183761
evm.TU.chr6.1487	LC	0.0295713	0.00880081	-799.564	1.73424	1.82131	0.000884784	0.000900588	0.00116947	0.00183761
evm.TU.chr6.1513	LC	-0.00607942	0.00184993	-348.498	2.10196	2.29069	0.00114128	0.00116672	0.00149341	0.00183761
evm.TU.chr6.1564	LC	0.0509499	0.0113378	-878.701	0.168323	0.185635	1.01556e-05	1.23837e-05	2.8218e-05	0.00183761
evm.TU.chr6.1566	LC	0.307392	0.0970083	-1492.39	3.47958	3.91517	0.00169648	0.00175442	0.00217088	0.00183761
evm.TU.chr6.1577	LC	0.0852317	0.0267385	-1120.23	2.41331	2.55828	0.0015931	0.00159424	0.0019624	0.00183761
evm.TU.chr6.1581	LC	0.0204298	0.0068902	-727.537	5.16721	100000	0.00328049	0.00164546	0.003641	0.00183761
evm.TU.chr6.1591	LC	-7.97874	2.36792	-2414.49	8.76608	100000	0.000856093	0.00044006	0.000584346	0.00183761
evm.TU.chr6.1598	LC	0.0405201	0.0128926	-910.052	1.60194	1.73933	0.00184789	0.00183658	0.00223251	0.00183761
evm.TU.chr6.1602	LC	0.0460357	0.0125797	-909.909	0.0833636	0.118731	0.000300646	0.000961971	0.00203968	0.00183761
evm.TU.chr6.1632	LC	0.356974	0.0952067	-1486.98	4.81936	5.34701	0.00021432	0.000209635	0.000298981	0.00183761
evm.TU.chr6.1645	LC	0.0582084	0.0152988	-959.347	1.74819	1.82882	0.000173488	0.00018856	0.000293196	0.00183761
evm.TU.chr6.1662	LC	0.106113	0.0300058	-1153.65	2.21932	2.2915	0.000472771	0.000460085	0.00061635	0.00183761
evm.TU.chr6.1687	LC	0.0500853	0.013846	-933.35	0.564661	0.58596	0.000351597	0.000415696	0.000639237	0.00183761
evm.TU.chr6.1693	LC	0.533857	0.133113	-1584.04	2.53655	2.8336	7.73108e-05	7.65875e-05	0.00012103	0.00183761
evm.TU.chr6.1703	LC	-0.399311	0.124171	-1562.48	3.99559	100000	0.0014494	0.00150301	0.00182525	0.00183761
evm.TU.chr6.1716	LC	-0.477202	0.146885	-1612.47	2.60385	2.83939	0.00129664	0.00156072	0.00213579	0.00183761
evm.TU.chr6.174	LC	0.197968	0.0449456	-1274.07	0.484556	0.611676	1.49762e-05	1.83632e-05	3.85368e-05	0.00183761
evm.TU.chr6.175	LC	0.0163845	0.00450245	-614.496	1e-05	1e-05	0.00032447	0.000348932	0.000570351	0.00183761
evm.TU.chr6.1779	LC	0.129869	0.0332499	-1182.98	5.13487	5.82862	0.000117144	0.000120064	0.000183887	0.00183761
evm.TU.chr6.1780	LC	0.0674349	0.0204002	-1042.03	6.8747	8.18666	0.00106815	0.000993475	0.00124958	0.00183761
evm.TU.chr6.1824	LC	0.066279	0.020611	-1045.12	2.1939	2.42888	0.00144992	0.0015382	0.00194296	0.00183761
evm.TU.chr6.1864	LC	0.159525	0.0482329	-1290.63	2.63034	2.75347	0.00106163	0.00106199	0.00134861	0.00183761
evm.TU.chr6.1873	LC	0.735204	0.223179	-1733.24	5.44252	6.45307	0.00111067	0.00106219	0.0013206	0.00183761
evm.TU.chr6.1896	LC	0.12775	0.0350941	-1198.52	3.87288	4.42846	0.000323027	0.000346853	0.000490291	0.00183761
evm.TU.chr6.1919	LC	0.193881	0.0518769	-1311.75	6.705	7.44319	0.000224409	0.000208472	0.000295524	0.00183761
evm.TU.chr6.1931	LC	0.00790032	0.00220551	-403.396	0.404885	0.422844	0.000400253	0.00060832	0.00107904	0.00183761
evm.TU.chr6.2000	LC	0.0471319	0.0146523	-946.885	1.7307	1.8274	0.00144512	0.00149596	0.00189986	0.00183761
evm.TU.chr6.2014	LC	0.199743	0.0629164	-1367.29	3.26279	3.45371	0.00166288	0.00171013	0.00213026	0.00183761
evm.TU.chr6.2037	LC	0.182932	0.0360392	-1205.72	7.5873	100000	6.94336e-07	8.73231e-07	2.36198e-06	0.00183761
evm.TU.chr6.2058	LC	0.0795242	0.022332	-1068.34	2.13357	2.3266	0.000432336	0.000496234	0.000715172	0.00183761
evm.TU.chr6.2066	LC	2.91622	0.90964	-2139.27	5.0143	5.52719	0.0014984	0.00149188	0.00183338	0.00183761
evm.TU.chr6.2072	LC	0.0581103	0.0176359	-999.822	2.76077	2.95122	0.0011077	0.0011396	0.00145503	0.00183761
evm.TU.chr6.2082	LC	0.125954	0.0392992	-1231.29	5.10701	5.67237	0.00150297	0.00148122	0.00181217	0.00183761
evm.TU.chr6.2086	LC	0.0876826	0.0261152	-1113.27	2.79025	3.02902	0.000892577	0.000893271	0.00114129	0.00183761
evm.TU.chr6.2088	LC	0.0737065	0.0244466	-1093.13	3.91953	100000	0.0027996	0.00175675	0.00211193	0.00183761
evm.TU.chr6.2135	LC	0.0784883	0.0212634	-1053.89	6.0204	6.74467	0.000267029	0.000252471	0.000351085	0.00183761
evm.TU.chr6.2139	LC	0.028906	0.00827465	-782.614	1.15471	1.27742	0.000552294	0.0008589	0.00145002	0.00183761
evm.TU.chr6.2146	LC	0.0307558	0.00895711	-813.278	1e-05	1e-05	0.000683229	0.00179651	0.00373769	0.00183761
evm.TU.chr6.2176	LC	0.100406	0.0290903	-1144.57	2.45872	2.71548	0.000641266	0.000608432	0.000787798	0.00183761
evm.TU.chr6.2179	LC	0.00587138	0.00161577	-311.935	0.693622	0.713283	0.000330809	0.000364183	0.000543328	0.00183761
evm.TU.chr6.2222	LC	0.00850518	0.00267624	-455.66	1.61738	1.68293	0.0016447	0.00165081	0.00204203	0.00183761
evm.TU.chr6.2253	LC	1.15118	0.35422	-1866.73	3.10553	3.34621	0.0012919	0.00134737	0.0017136	0.00183761
evm.TU.chr6.2260	LC	0.0222866	0.00667016	-719.564	1.63279	1.72361	0.000944536	0.000895209	0.00112703	0.00183761
evm.TU.chr6.2281	LC	0.0842287	0.0246379	-1096.29	3.75521	4.10586	0.000720467	0.000687892	0.00088274	0.00183761
evm.TU.chr6.2310	LC	0.126918	0.035543	-1202.22	3.5296	3.63976	0.000417068	0.000392719	0.000526498	0.00183761
evm.TU.chr6.261	LC	0.0624795	0.012955	-909.686	4.53128	100000	2.30019e-06	5.39771e-06	1.13474e-05	0.00183761
evm.TU.chr6.301	LC	0.17104	0.0532912	-1319.3	3.28298	3.56533	0.00148025	0.00141428	0.00172444	0.00183761
evm.TU.chr6.304	LC	0.124645	0.0319356	-1171.65	2.23603	2.42722	0.000118439	0.000126654	0.000201678	0.00183761
evm.TU.chr6.306	LC	0.0572486	0.0169991	-987.491	13.9454	100000	0.000861422	0.000699623	0.000896394	0.00183761
evm.TU.chr6.32	LC	0.0594157	0.0184732	-1013.35	2.44297	2.63508	0.00144696	0.0014744	0.00183966	0.00183761
evm.TU.chr6.330	LC	0.0639183	0.0163599	-978.744	1.73204	1.7976	0.000116606	0.000116042	0.0001788	0.00183761
evm.TU.chr6.347	LC	0.0683044	0.0160531	-972.723	2.53692	2.78957	2.83448e-05	3.38722e-05	6.42898e-05	0.00183761
evm.TU.chr6.349	LC	0.172222	0.0393944	-1232.9	1.57139	1.6072	1.72542e-05	1.84878e-05	3.67427e-05	0.00183761
evm.TU.chr6.35	LC	0.0435816	0.0127428	-907.235	1.23623	1.3123	0.00071684	0.000795155	0.00109974	0.00183761
evm.TU.chr6.371	LC	0.0125665	0.00346961	-536.02	0.210029	0.230636	0.000345728	0.000588219	0.00106646	0.00183761
evm.TU.chr6.380	LC	0.151182	0.0450851	-1272.32	1.28283	1.38648	0.000905932	0.0011069	0.00155943	0.00183761
evm.TU.chr6.386	LC	-0.0288895	0.00801105	-781.018	1e-05	1e-05	0.000366315	0.000585446	0.00118851	0.00183761
evm.TU.chr6.397	LC	-0.0119299	0.00334362	-523.654	0.403578	0.452986	0.000421454	0.000610583	0.000975722	0.00183761
evm.TU.chr6.432	LC	0.0567506	0.0163814	-978.369	3.38163	3.73045	0.000612672	0.000600522	0.000784496	0.00183761
evm.TU.chr6.483	LC	0.0163398	0.00521232	-647.743	2.30826	2.47676	0.00189773	0.00181595	0.00217856	0.00183761
evm.TU.chr6.486	LC	0.0443456	0.0110327	-864.198	2.9838	3.27031	7.45932e-05	6.90639e-05	0.000108478	0.00183761
evm.TU.chr6.495	LC	0.0152737	0.00424193	-589.103	1.37891	1.44109	0.000373901	0.000505412	0.000842036	0.00183761
evm.TU.chr6.526	LC	0.0101741	0.00277041	-474.15	1e-05	1e-05	0.000286521	0.000279209	0.000460547	0.00183761
evm.TU.chr6.534	LC	-1.5025	0.379024	-1886.36	5.83073	6.56139	9.30586e-05	9.07019e-05	0.000156622	0.00183761
evm.TU.chr6.564	LC	0.0615761	0.0192688	-1023.6	11.88	100000	0.00155082	0.00129254	0.0015855	0.00183761
evm.TU.chr6.598	LC	0.0177933	0.00378792	-555.253	2.9542	3.17982	4.09159e-06	5.57639e-06	1.50242e-05	0.00183761
evm.TU.chr6.599	LC	0.0130057	0.00364241	-547.168	100000	100000	0.000417402	0.000393839	0.000527656	0.00183761
evm.TU.chr6.602	LC	0.33682	0.104716	-1514.49	3.47869	3.71364	0.00144597	0.00146084	0.00181807	0.00183761
evm.TU.chr6.610	LC	0.0346751	0.0107544	-857.053	2.33659	2.3824	0.00140873	0.00141875	0.00178492	0.00183761
evm.TU.chr6.616	LC	1.02763	0.292492	-1811.42	5.46665	5.96815	0.000513882	0.000502223	0.000664616	0.00183761
evm.TU.chr6.64	LC	0.0188636	0.00507805	-640.643	1.72475	1.91344	0.000244425	0.000292098	0.000454178	0.00183761
evm.TU.chr6.643	LC	0.0505606	0.0156213	-963.173	6.59202	100000	0.00135108	0.00141964	0.00173052	0.00183761
evm.TU.chr6.652	LC	0.0291312	0.00909826	-811.692	0.627293	0.659598	0.00151899	0.00161662	0.00208122	0.00183761
evm.TU.chr6.655	LC	-0.112161	0.0258838	-1111.99	1.25987	1.30381	2.03439e-05	2.89373e-05	6.74668e-05	0.00183761
evm.TU.chr6.665	LC	0.0163499	0.00475572	-630.312	1e-05	1e-05	0.000672945	0.000637441	0.000822444	0.00183761
evm.TU.chr6.667	LC	0.0326489	0.00871135	-796.11	2.28775	100000	0.000215628	0.000213547	0.000335944	0.00183761
evm.TU.chr6.670	LC	0.417351	0.115976	-1544.72	1.77563	1.80068	0.000376739	0.000370154	0.000510736	0.00183761
evm.TU.chr6.691	LC	0.0655675	0.0179062	-1008.55	0.414438	0.451481	0.000298198	0.000552678	0.00108636	0.00183761
evm.TU.chr6.698	LC	0.0363567	0.0109052	-860.808	3.16234	3.38097	0.000968933	0.000928211	0.00116607	0.00183761
evm.TU.chr6.7	LC	0.0265001	0.00800741	-773.813	0.885907	0.931465	0.00105413	0.00116202	0.00156983	0.00183761
evm.TU.chr6.708	LC	2.26222	0.651482	-2042.89	5.78543	6.60493	0.000595237	0.000602295	0.00079328	0.00183761
evm.TU.chr6.743	LC	0.0739334	0.0215266	-1057.3	4.6684	5.0141	0.000681181	0.000765898	0.00106522	0.00183761
evm.TU.chr6.752	LC	0.17135	0.05277	-1316.6	2.66307	2.88152	0.00130414	0.00132135	0.00165496	0.00183761
evm.TU.chr6.757	LC	0.0181663	0.00487449	-635.218	0.131639	0.144574	0.000233524	0.000288187	0.000466287	0.00183761
evm.TU.chr6.772	LC	0.374101	0.109817	-1528.23	3.4593	3.75701	0.000751763	0.000815205	0.00109834	0.00183761
evm.TU.chr6.810	LC	0.269037	0.0729652	-1410.29	7.24497	100000	0.000271097	0.00022263	0.000351011	0.00183761
evm.TU.chr6.821	LC	0.03327	0.00967229	-826.386	2.36234	2.53098	0.000668724	0.000855044	0.00128299	0.00183761
evm.TU.chr6.84	LC	0.0564814	0.0165293	-978.899	6.98376	100000	0.000724583	0.000843539	0.00106605	0.00183761
evm.TU.chr6.882	LC	0.132178	0.0336878	-1188.34	1.16014	1.28636	0.000109236	0.000169368	0.000335756	0.00183761
evm.TU.chr6.918	LC	0.0283901	0.00871857	-796.859	1.72754	1.77258	0.00126419	0.00124977	0.00156501	0.00183761
evm.TU.chr6.919	LC	0.0447963	0.0142037	-937.123	4.55955	5.25426	0.00178222	0.00168935	0.00203846	0.00183761
evm.TU.chr6.930	LC	0.0495011	0.0140481	-933.939	3.67174	3.97782	0.000495036	0.00057615	0.000833043	0.00183761
evm.TU.chr6.940	LC	-0.341638	0.104325	-1513.88	2.0685	2.20781	0.00118723	0.00138189	0.00188558	0.00183761
evm.TU.chr7.1055	LC	0.0854894	0.0225036	-1071.01	1.62177	1.68802	0.000177427	0.000186533	0.000284152	0.00183761
evm.TU.chr7.1056	LC	0.426367	0.122121	-1556.19	6.01178	100000	0.000556204	0.000284513	0.000391592	0.00183761
evm.TU.chr7.111	LC	-0.0720829	0.022007	-1065.39	1.11377	1.2059	0.00118432	0.00133969	0.00178241	0.00183761
evm.TU.chr7.1117	LC	0.224629	0.0645954	-1374.85	4.23	4.4573	0.000584592	0.000665474	0.000958041	0.00183761
evm.TU.chr7.1134	LC	0.0550442	0.0153209	-959.186	2.65924	2.8666	0.00038488	0.000434937	0.000634703	0.00183761
evm.TU.chr7.1142	LC	0.0373515	0.00636233	-705.178	2.73915	3.02246	1.19684e-08	1.54166e-08	9.81108e-08	0.00183761
evm.TU.chr7.1157	LC	0.0203573	0.0056619	-671.314	3.74145	4.04284	0.00038104	0.000369524	0.000500335	0.00183761
evm.TU.chr7.1160	LC	0.173624	0.0516055	-1308.54	4.7301	100000	0.000871372	0.000392256	0.000525707	0.00183761
evm.TU.chr7.1161	LC	0.0221313	0.00649402	-710.946	4.51956	5.10774	0.000748223	0.000718858	0.000919597	0.00183761
evm.TU.chr7.1188	LC	0.0554113	0.0160707	-973.137	2.32281	2.59959	0.000649446	0.000607849	0.000797484	0.00183761
evm.TU.chr7.12	LC	0.103089	0.0289294	-1144.06	1.30649	1.36978	0.00042843	0.000481846	0.000703143	0.00183761
evm.TU.chr7.1216	LC	0.618001	0.180628	-1672.38	7.25675	8.36322	0.000713506	0.000667331	0.000860685	0.00183761
evm.TU.chr7.125	LC	0.0952646	0.028795	-1141.39	4.84334	5.31626	0.00105802	0.00107206	0.00136032	0.00183761
evm.TU.chr7.1261	LC	0.0175451	0.00443508	-605.436	0.383845	0.399205	9.6114e-05	0.000161992	0.000357501	0.00183761
evm.TU.chr7.1286	LC	0.0854848	0.0241862	-1090.96	4.70891	5.34255	0.000476141	0.000453895	0.000601342	0.00183761
evm.TU.chr7.1299	LC	-1.12648	0.357966	-1869.7	3.77406	4.13666	0.00182371	0.00182878	0.00222535	0.00183761
evm.TU.chr7.1301	LC	0.00956125	0.00275425	-465.398	0.881836	0.93261	0.000597294	0.000563974	0.000734994	0.00183761
evm.TU.chr7.1359	LC	0.0912991	0.0219637	-1065.03	1.02565	1.0991	4.26436e-05	6.22031e-05	0.000128574	0.00183761
evm.TU.chr7.1369	LC	-2.04886	0.608353	-2022.96	4.16555	4.60961	0.000860984	0.000951614	0.00204911	0.00183761
evm.TU.chr7.1374	LC	0.0363962	0.00975139	-828.804	2.2492	2.31371	0.00022864	0.000234507	0.00034446	0.00183761
evm.TU.chr7.138	LC	0.233474	0.0723055	-1407.86	2.15984	2.33047	0.00138646	0.00147685	0.00188793	0.00183761
evm.TU.chr7.1395	LC	-0.168384	0.0544337	-1323.88	7.65636	100000	0.00217383	0.00103233	0.00128602	0.00183761
evm.TU.chr7.1401	LC	-0.125263	0.0378047	-1221.34	1.33411	1.42616	0.0010398	0.00114016	0.00152163	0.00183761
evm.TU.chr7.1418	LC	0.0343919	0.010129	-839.938	2.01709	2.07384	0.000781991	0.000812941	0.00108954	0.00183761
evm.TU.chr7.1439	LC	0.0993689	0.0284311	-1138.72	1.50884	1.59698	0.000548827	0.000612767	0.000868173	0.00183761
evm.TU.chr7.1445	LC	-0.0450321	0.0131669	-918.856	0.556243	0.624923	0.000716794	0.000738426	0.000973717	0.00183761
evm.TU.chr7.1451	LC	0.0649588	0.0180734	-1007.01	2.49263	2.57085	0.000382908	0.000388143	0.000541492	0.00183761
evm.TU.chr7.1529	LC	0.191721	0.050958	-1304.19	4.14383	100000	0.000204069	0.000257924	0.000357977	0.00183761
evm.TU.chr7.1547	LC	0.202313	0.0583169	-1345.95	1.86795	1.97183	0.000602136	0.000771809	0.00119533	0.00183761
evm.TU.chr7.155	LC	0.0563084	0.013744	-928.032	2.16931	2.29458	5.45147e-05	5.68124e-05	9.60317e-05	0.00183761
evm.TU.chr7.1577	LC	0.346097	0.107553	-1522.18	3.95461	4.53626	0.00143921	0.00147905	0.00184294	0.00183761
evm.TU.chr7.1595	LC	0.0321113	0.00830068	-783.238	1.30115	1.4884	0.000135555	0.000182444	0.000313417	0.00183761
evm.TU.chr7.1600	LC	-0.0373796	0.00917021	-816.149	0.286859	0.308612	5.93194e-05	5.50487e-05	8.87198e-05	0.00183761
evm.TU.chr7.1652	LC	0.0549606	0.0158015	-966.311	14.9644	100000	0.000583087	0.00020079	0.000284833	0.00183761
evm.TU.chr7.1661	LC	0.0231138	0.00710725	-737.036	3.51051	3.73448	0.00128203	0.00135896	0.00175303	0.00183761
evm.TU.chr7.1670	LC	0.0430979	0.00948747	-824.125	0.559853	0.599991	8.19119e-06	1.08868e-05	2.67707e-05	0.00183761
evm.TU.chr7.170	LC	0.0961395	0.0261057	-1113.47	2.1225	2.1884	0.000275701	0.000266586	0.000373504	0.00183761
evm.TU.chr7.1711	LC	-0.109561	0.034061	-1189.67	4.05694	100000	0.00144552	0.00127286	0.00156298	0.00183761
evm.TU.chr7.1731	LC	0.00645506	0.00155566	-297.995	3.36587	3.69288	4.397e-05	4.28366e-05	7.16413e-05	0.00183761
evm.TU.chr7.1758	LC	0.0344667	0.0101386	-840.556	1.6457	1.73148	0.000770624	0.000743588	0.000952953	0.00183761
evm.TU.chr7.1761	LC	0.0326635	0.00946728	-820.335	2.12459	2.21386	0.00064442	0.000655674	0.00087412	0.00183761
evm.TU.chr7.1792	LC	0.123626	0.031898	-1170.9	7.11967	100000	0.000131828	8.3593e-05	0.000181374	0.00183761
evm.TU.chr7.1817	LC	0.0224873	0.00682762	-727.183	1.10075	1.1738	0.00111316	0.00130203	0.00183563	0.00183761
evm.TU.chr7.1842	LC	0.208321	0.0647747	-1375.68	4.78572	5.29348	0.00144805	0.00145156	0.00178897	0.00183761
evm.TU.chr7.1920	LC	0.229958	0.0604667	-1355.87	2.94637	3.14834	0.000174633	0.000163516	0.000236291	0.00183761
evm.TU.chr7.195	LC	0.0056435	0.00177003	-339.287	0.489725	0.505663	0.00158899	0.00151614	0.00184014	0.00183761
evm.TU.chr7.196	LC	0.137315	0.0401148	-1241.68	0.410616	0.456592	0.000709404	0.000705726	0.000923064	0.00183761
evm.TU.chr7.1979	LC	-0.0141962	0.00434363	-594.791	2.36075	100000	0.00121364	0.000955306	0.00119659	0.00183761
evm.TU.chr7.1985	LC	0.0127394	0.00361673	-542.42	1.88904	1.91433	0.00049746	0.000481551	0.000643251	0.00183761
evm.TU.chr7.2021	LC	-0.01526	0.00423515	-587.668	2.46497	2.6425	0.000370419	0.000354197	0.000479943	0.00183761
evm.TU.chr7.2027	LC	0.145693	0.0420885	-1249.06	13.0566	100000	0.000618706	0.000432616	0.000575246	0.00183761
evm.TU.chr7.2135	LC	0.13145	0.0418982	-1249.92	6.07111	6.64168	0.00188197	0.00181525	0.00217899	0.00183761
evm.TU.chr7.2150	LC	0.00708299	0.00225173	-407.196	0.876641	0.953187	0.00183167	0.0017758	0.00214286	0.00183761
evm.TU.chr7.234	LC	0.0243915	0.0070987	-742.419	0.257885	0.273348	0.000677482	0.00113036	0.00212055	0.00183761
evm.TU.chr7.236	LC	0.259822	0.0820852	-1445.47	1.29666	1.36516	0.00171602	0.00178776	0.00224709	0.00183761
evm.TU.chr7.26	LC	0.0131802	0.0034492	-529.12	1.51309	1.56313	0.000162813	0.000171863	0.00026559	0.00183761
evm.TU.chr7.27	LC	0.0236919	0.00724323	-743.236	1.77262	1.82646	0.00120282	0.00123453	0.00158568	0.00183761
evm.TU.chr7.29	LC	0.00703146	0.0020341	-377.369	1.03868	1.16652	0.000629353	0.000756029	0.00109199	0.00183761
evm.TU.chr7.295	LC	0.0366088	0.0102882	-851.088	0.132139	0.144475	0.000436534	0.000601523	0.00101412	0.00183761
evm.TU.chr7.323	LC	0.012715	0.00357811	-538.743	5.18161	5.85534	0.00044423	0.000602669	0.000957798	0.00183761
evm.TU.chr7.373	LC	-0.0790458	0.0228673	-1073.91	5.82188	100000	0.000629547	0.00147027	0.00178808	0.00183761
evm.TU.chr7.375	LC	-0.0283583	0.00819365	-779.864	1.11223	1.21934	0.00061999	0.00067156	0.00091477	0.00183761
evm.TU.chr7.419	LC	0.0407977	0.0107877	-864.592	0.147105	0.174965	0.000189398	0.000298689	0.000565606	0.00183761
evm.TU.chr7.420	LC	0.00441325	0.00133826	-256.735	0.90593	0.93262	0.00109739	0.0011034	0.00141362	0.00183761
evm.TU.chr7.439	LC	0.0118942	0.00294493	-485.06	0.786537	0.807469	6.89973e-05	6.75611e-05	0.000109337	0.00183761
evm.TU.chr7.457	LC	0.0558066	0.0164047	-979.251	2.05424	2.21677	0.000764409	0.0010327	0.00159106	0.00183761
evm.TU.chr7.470	LC	-0.0342545	0.00977948	-829.497	6.49007	7.15376	0.000534	0.000496865	0.000667291	0.00183761
evm.TU.chr7.498	LC	0.4957	0.147425	-1613.33	4.55247	5.08338	0.000877651	0.000864382	0.00109775	0.00183761
evm.TU.chr7.505	LC	0.0152591	0.00406329	-575.418	4.24475	100000	0.000209561	0.000242451	0.0003383	0.00183761
evm.TU.chr7.508	LC	0.0389696	0.0111913	-870.704	0.840682	0.884076	0.000574896	0.000690946	0.00103384	0.00183761
evm.TU.chr7.555	LC	0.327911	0.0919158	-1476.82	3.28916	3.81272	0.000422166	0.000964838	0.00123075	0.00183761
evm.TU.chr7.557	LC	0.175169	0.0445897	-1267.83	2.98428	3.13449	0.000107161	0.000103644	0.000158093	0.00183761
evm.TU.chr7.559	LC	0.0376313	0.0118372	-884.559	5.60347	6.21511	0.00163907	0.00155824	0.00188889	0.00183761
evm.TU.chr7.609	LC	0.00833903	0.00253056	-440.214	1.15884	1.22409	0.0011065	0.00111983	0.0014278	0.00183761
evm.TU.chr7.619	LC	0.0290339	0.00764243	-757.162	2.77026	100000	0.000177339	0.000186381	0.000266153	0.00183761
evm.TU.chr7.62	LC	0.0323885	0.00903257	-806.313	4.62994	5.10802	0.000394922	0.00037766	0.000508245	0.00183761
evm.TU.chr7.629	LC	-0.0373086	0.0107639	-857.164	2.65744	2.87693	0.000608864	0.000638308	0.000862371	0.00183761
evm.TU.chr7.63	LC	-0.114986	0.0279623	-1138.37	0.285214	0.301063	5.12286e-05	5.98016e-05	0.000110339	0.00183761
evm.TU.chr7.646	LC	-0.0555145	0.0150602	-954.058	3.45601	3.85914	0.000272146	0.000261574	0.000363896	0.00183761
evm.TU.chr7.65	LC	0.0404622	0.0106262	-855.919	0.784737	0.876921	0.000171495	0.000303891	0.000567687	0.00183761
evm.TU.chr7.69	LC	0.0455392	0.0142177	-937.803	2.20407	2.34824	0.00151313	0.00158457	0.00200473	0.00183761
evm.TU.chr7.691	LC	2.26071	0.64371	-2039.41	2.89163	3.0972	0.000516402	0.00051281	0.000684399	0.00183761
evm.TU.chr7.715	LC	0.0701316	0.0195837	-1031.42	1.24099	1.27778	0.000401686	0.000411776	0.000577394	0.00183761
evm.TU.chr7.741	LC	0.102483	0.0324503	-1175.95	3.19315	3.44137	0.00175702	0.00176935	0.00216467	0.00183761
evm.TU.chr7.798	LC	0.0236786	0.00570569	-675.524	1.00999	1.0346	4.3859e-05	4.52149e-05	7.91911e-05	0.00183761
evm.TU.chr7.85	LC	0.165795	0.0495483	-1299.09	1.63717	1.6895	0.000928679	0.000959295	0.00126227	0.00183761
evm.TU.chr7.858	LC	0.0176006	0.00436319	-600.001	0.493482	0.55429	7.0395e-05	7.29253e-05	0.000120172	0.00183761
evm.TU.chr7.859	LC	0.228257	0.0630098	-1366.26	8.67477	100000	0.000344854	0.000391525	0.000524806	0.00183761
evm.TU.chr7.897	LC	0.0969043	0.0286019	-1141.85	0.850769	0.891496	0.00080241	0.000933864	0.0013384	0.00183761
evm.TU.chr7.967	LC	0.125738	0.0395555	-1234.09	1.56455	1.66532	0.00164072	0.00168401	0.00210703	0.00183761
evm.TU.chr7.997	LC	-0.509448	0.145966	-1610.53	3.01227	3.43772	0.00055856	0.000542389	0.000711074	0.00183761
evm.TU.chr8.1004	LC	0.135649	0.0397919	-1237.6	0.756588	0.774359	0.000745552	0.000777114	0.00105154	0.00183761
evm.TU.chr8.1013	LC	0.0284305	0.00832708	-784.986	0.932768	1.02914	0.000731833	0.000945453	0.00144536	0.00183761
evm.TU.chr8.1021	LC	0.105162	0.0300543	-1153.79	3.12627	3.35934	0.000541001	0.000528576	0.000698258	0.00183761
evm.TU.chr8.1031	LC	0.0159138	0.00397525	-577.892	0.0305387	0.0400474	7.96189e-05	0.000191176	0.00048739	0.00183761
evm.TU.chr8.1068	LC	0.0127263	0.00372973	-551.854	1.41897	1.43761	0.000737282	0.000709561	0.000915127	0.00183761
evm.TU.chr8.1074	LC	0.179967	0.0525129	-1315.21	2.61189	2.82189	0.000699317	0.000709165	0.000928644	0.00183761
evm.TU.chr8.1138	LC	0.0986189	0.0305888	-1159.07	2.5119	2.64219	0.00140992	0.00153391	0.0019989	0.00183761
evm.TU.chr8.1152	LC	0.205724	0.0557318	-1330.8	6.20899	100000	0.000266941	0.000222868	0.000313262	0.00183761
evm.TU.chr8.1171	LC	0.207815	0.061929	-1362.89	2.54691	2.80898	0.000898341	0.00090951	0.00116644	0.00183761
evm.TU.chr8.1172	LC	0.207075	0.0556489	-1331.79	4.84352	5.69566	0.000238632	0.000223272	0.000313931	0.00183761
evm.TU.chr8.1173	LC	0.130299	0.035422	-1200.73	17.2608	100000	0.000280097	0.000100654	0.000152204	0.00183761
evm.TU.chr8.1182	LC	0.0472263	0.014006	-933.949	1.64071	1.69803	0.000849114	0.000869263	0.00114319	0.00183761
evm.TU.chr8.1183	LC	0.0454361	0.0116419	-879.897	6.65677	7.54398	0.000118537	0.000219101	0.000872928	0.00183761
evm.TU.chr8.1217	LC	0.343167	0.106688	-1519.93	5.21891	5.73531	0.00144588	0.00147722	0.00183426	0.00183761
evm.TU.chr8.1232	LC	-0.0123876	0.00309439	-501.949	0.314314	0.345189	7.96145e-05	8.14006e-05	0.000132801	0.00183761
evm.TU.chr8.1320	LC	0.0187195	0.00503341	-641.57	0.448814	0.469719	0.000240476	0.00030402	0.000509515	0.00183761
evm.TU.chr8.1369	LC	-0.0567474	0.0157138	-964.955	4.11353	100000	0.00035949	0.000592795	0.000769069	0.00183761
evm.TU.chr8.138	LC	0.0200664	0.00580911	-685.838	0.137076	0.17332	0.000634957	0.000646546	0.000882192	0.00183761
evm.TU.chr8.1388	LC	0.337084	0.0846351	-1453.25	2.34804	2.62231	8.63891e-05	8.21215e-05	0.000127072	0.00183761
evm.TU.chr8.1410	LC	0.174486	0.0543713	-1325.7	1.87187	1.92844	0.00148214	0.00159111	0.00207539	0.00183761
evm.TU.chr8.1419	LC	1.08125	0.289954	-1814.22	0.293981	0.325884	0.000231575	0.000308081	0.000522228	0.00183761
evm.TU.chr8.1439	LC	-0.523924	0.164136	-1644.37	3.57068	3.9563	0.00156981	0.00147701	0.00181684	0.00183761
evm.TU.chr8.1452	LC	0.175867	0.0519773	-1312.19	2.76711	3.08814	0.000815187	0.00088118	0.00116801	0.00183761
evm.TU.chr8.1456	LC	5.9356	1.53754	-2291	3.0502	3.27207	0.000139878	0.000140066	0.000211046	0.00183761
evm.TU.chr8.1472	LC	0.238098	0.0726224	-1408.71	3.56543	3.84688	0.00117174	0.00121905	0.00155524	0.00183761
evm.TU.chr8.1507	LC	0.0465344	0.0135672	-925.172	1.33552	1.47937	0.000692365	0.000900334	0.00134664	0.00183761
evm.TU.chr8.1567	LC	0.0229383	0.00705406	-735.771	1.60332	1.6946	0.00128358	0.00149283	0.00203403	0.00183761
evm.TU.chr8.1568	LC	0.179358	0.053316	-1320.85	1.2487	1.31101	0.000872541	0.00087722	0.00114036	0.00183761
evm.TU.chr8.1642	LC	0.0474353	0.0138547	-929.929	3.76514	4.08938	0.000707614	0.000732594	0.000970562	0.00183761
evm.TU.chr8.1661	LC	0.198656	0.0580962	-1343.98	4.91826	100000	0.000718531	0.00115499	0.00142767	0.00183761
evm.TU.chr8.1667	LC	0.0189026	0.00564289	-670.353	3.5748	3.82631	0.000916915	0.000902083	0.00114639	0.00183761
evm.TU.chr8.1679	LC	0.677558	0.179865	-1680.21	1e-05	1e-05	0.000200445	0.000187993	0.000268248	0.00183761
evm.TU.chr8.1688	LC	-0.0401626	0.0119364	-887.813	1.57836	1.68396	0.000870572	0.000856865	0.00109721	0.00183761
evm.TU.chr8.172	LC	0.081208	0.0206537	-1045.32	4.3144	4.77514	0.000105725	0.00010041	0.000152118	0.00183761
evm.TU.chr8.1728	LC	1.18606	0.342434	-1856.96	3.07042	3.26436	0.000614219	0.000689299	0.000973488	0.00183761
evm.TU.chr8.1736	LC	0.0376464	0.0107698	-855.083	11.1751	100000	0.00054789	0.000221718	0.000311787	0.00183761
evm.TU.chr8.1745	LC	0.0146781	0.00378704	-555.331	2.51308	2.60588	0.000131711	0.000141388	0.000223371	0.00183761
evm.TU.chr8.1750	LC	0.0919439	0.0258732	-1110.61	2.67401	2.95796	0.000444077	0.00044337	0.000597405	0.00183761
evm.TU.chr8.176	LC	0.00970209	0.00303918	-497.608	0.222646	0.229833	0.00156809	0.00154628	0.00191861	0.00183761
evm.TU.chr8.1760	LC	0.00959769	0.00278045	-467.417	1.16477	1.22752	0.00064054	0.000926927	0.00153174	0.00183761
evm.TU.chr8.1794	LC	0.109331	0.0330559	-1181.94	1.80395	1.88724	0.00106134	0.00117956	0.00160316	0.00183761
evm.TU.chr8.1883	LC	0.0502746	0.0129622	-910.789	2.96183	3.05726	0.000130339	0.000134368	0.000208644	0.00183761
evm.TU.chr8.1888	LC	1.0741	0.293829	-1812.7	5.08841	5.59516	0.000305159	0.000287298	0.000395133	0.00183761
evm.TU.chr8.1940	LC	0.163599	0.0328777	-1183.7	0.486703	0.523712	1.12063e-06	2.18047e-06	8.12297e-06	0.00183761
evm.TU.chr8.1943	LC	0.0158249	0.00375349	-557.954	0.29127	0.301219	3.33533e-05	4.85907e-05	0.000107367	0.00183761
evm.TU.chr8.199	LC	1.42572	0.447606	-1934.49	2.6271	2.7784	0.0016058	0.00167573	0.00210329	0.00183761
evm.TU.chr8.1997	LC	-0.013181	0.00337251	-522.294	1.79488	1.97823	0.000115979	0.000116045	0.000177167	0.00183761
evm.TU.chr8.2	LC	0.0351983	0.00884631	-801.588	1.33281	1.40438	8.77513e-05	8.57004e-05	0.000134197	0.00183761
evm.TU.chr8.2005	LC	0.0315134	0.00683539	-726.75	1.53768	1.70548	6.05939e-06	9.01906e-06	2.30435e-05	0.00183761
evm.TU.chr8.202	LC	2.15649	0.586715	-2012.8	2.37223	2.56204	0.000283202	0.000279897	0.000394437	0.00183761
evm.TU.chr8.2041	LC	0.17394	0.0548184	-1328.24	1.69048	1.75384	0.00167232	0.00177654	0.00227132	0.00183761
evm.TU.chr8.2045	LC	0.267754	0.0525177	-1315.19	6.05453	7.02726	6.22998e-07	5.44736e-07	1.59893e-06	0.00183761
evm.TU.chr8.2133	LC	0.183696	0.0521026	-1312.79	3.23923	3.44006	0.000491524	0.000477595	0.000634865	0.00183761
evm.TU.chr8.2135	LC	-0.0467817	0.0123205	-897.091	1.48284	1.58924	0.000178691	0.000189562	0.00028706	0.00183761
evm.TU.chr8.2154	LC	0.0180799	0.00570281	-682.797	1e-05	1e-05	0.00168727	0.00177713	0.00296766	0.00183761
evm.TU.chr8.2177	LC	1.12761	0.332006	-1847.98	3.35392	3.56857	0.000779331	0.000819103	0.00108844	0.00183761
evm.TU.chr8.2200	LC	0.26846	0.0771103	-1426.06	4.85593	5.30267	0.000576191	0.000557123	0.000728575	0.00183761
evm.TU.chr8.2222	LC	0.124068	0.0333126	-1183.48	4.51729	4.88931	0.000235702	0.000224049	0.000315068	0.00183761
evm.TU.chr8.2237	LC	0.0418148	0.0126348	-904.226	1.59543	1.67655	0.00105397	0.00124017	0.00177429	0.00183761
evm.TU.chr8.2283	LC	0.00637781	0.0020267	-375.341	1.59538	1.72476	0.00182375	0.00179327	0.00229006	0.00183761
evm.TU.chr8.2302	LC	0.0263135	0.00816707	-778.3	1.46194	1.51302	0.00142002	0.00152579	0.00199447	0.00183761
evm.TU.chr8.2311	LC	0.0449491	0.0130593	-915.845	0.696297	0.701021	0.000663526	0.00068137	0.000930549	0.00183761
evm.TU.chr8.2315	LC	0.103953	0.029746	-1150.8	3.17489	3.38554	0.000549618	0.000599543	0.00083681	0.00183761
evm.TU.chr8.253	LC	-0.069201	0.0237373	-1084.49	7.49618	100000	0.00383371	0.00161783	0.00195526	0.00183761
evm.TU.chr8.28	LC	0.23849	0.0630834	-1368.09	2.99945	3.34209	0.000190362	0.000204497	0.000305635	0.00183761
evm.TU.chr8.335	LC	0.0324123	0.00926018	-818.451	0.348906	0.403065	0.000538846	0.000557305	0.000755701	0.00183761
evm.TU.chr8.372	LC	0.0441342	0.0130581	-913.775	1.57175	1.74083	0.000825785	0.00154213	0.0147408	0.00183761
evm.TU.chr8.373	LC	0.0686219	0.0171158	-991.872	1.66222	1.74439	7.77107e-05	8.08073e-05	0.000132499	0.00183761
evm.TU.chr8.382	LC	0.100209	0.028253	-1135.92	5.1667	5.80196	0.000455209	0.000516356	0.000731763	0.00183761
evm.TU.chr8.394	LC	-0.100868	0.0324343	-1175.27	3.82391	100000	0.00205945	0.00123588	0.0015206	0.00183761
evm.TU.chr8.396	LC	0.500846	0.14124	-1601.78	1.67919	1.78732	0.000456471	0.000524707	0.000763043	0.00183761
evm.TU.chr8.439	LC	0.0185546	0.00555456	-670.585	0.369668	0.409219	0.000947228	0.000955321	0.00125222	0.00183761
evm.TU.chr8.452	LC	0.0239172	0.00554366	-674.617	1e-05	1e-05	2.2049e-05	4.0523e-05	0.000168268	0.00183761
evm.TU.chr8.459	LC	0.550178	0.14513	-1610.56	1.09969	1.17803	0.000182941	0.000191915	0.000291676	0.00183761
evm.TU.chr8.488	LC	0.157543	0.0473354	-1285.01	4.28587	4.5969	0.000988076	0.000947282	0.00118811	0.00183761
evm.TU.chr8.512	LC	0.00984739	0.00300651	-496.05	0.0973381	0.102508	0.00118473	0.00113597	0.00141254	0.00183761
evm.TU.chr8.52	LC	0.0188826	0.00442327	-602.548	0.807178	0.897617	2.67207e-05	2.56307e-05	4.50831e-05	0.00183761
evm.TU.chr8.520	LC	0.188017	0.049805	-1299.7	3.75067	3.97396	0.0001944	0.000185629	0.000266139	0.00183761
evm.TU.chr8.521	LC	0.411623	0.128003	-1570.01	9.28501	100000	0.00144987	0.00178816	0.00214726	0.00183761
evm.TU.chr8.572	LC	0.0927814	0.0275097	-1128.16	3.91839	4.10723	0.000846701	0.000804156	0.00101981	0.00183761
evm.TU.chr8.575	LC	0.472278	0.143117	-1604.77	3.50355	3.74707	0.00108917	0.001091	0.00137904	0.00183761
evm.TU.chr8.587	LC	-0.0900908	0.0270806	-1123.61	3.95527	4.40873	0.000993068	0.00104393	0.00134916	0.00183761
evm.TU.chr8.597	LC	0.0333641	0.0081791	-778.619	1.54094	1.563	5.86033e-05	5.63272e-05	9.20367e-05	0.00183761
evm.TU.chr8.633	LC	0.0349858	0.0096889	-826.664	2.96734	3.31937	0.000360008	0.000381684	0.000532858	0.00183761
evm.TU.chr8.641	LC	0.0129807	0.00317482	-507.174	0.684464	0.720502	5.63894e-05	7.79418e-05	0.000151174	0.00183761
evm.TU.chr8.656	LC	-0.0155584	0.00424761	-589.015	1.74967	1.82757	0.000296919	0.000301342	0.000430546	0.00183761
evm.TU.chr8.678	LC	0.0366971	0.00976314	-828.849	5.29369	5.92282	0.000206884	0.000206629	0.000296723	0.00183761
evm.TU.chr8.795	LC	0.163012	0.0502181	-1302.1	3.6553	3.84459	0.00130868	0.00134499	0.00170464	0.00183761
evm.TU.chr8.82	LC	0.0211951	0.0056433	-671.62	1.36327	1.49194	0.000209208	0.000273972	0.000459171	0.00183761
evm.TU.chr8.847	LC	0.0170063	0.00495906	-635.141	0.95357	1.01522	0.000693798	0.000767672	0.00107682	0.00183761
evm.TU.chr8.853	LC	0.23636	0.0627147	-1366.44	2.85075	3.09748	0.000199091	0.000215466	0.000323811	0.00183761
evm.TU.chr8.855	LC	0.040861	0.0125818	-903.661	1.18515	1.2429	0.00130184	0.00155362	0.00218111	0.00183761
evm.TU.chr8.870	LC	0.0248091	0.00531679	-653.986	1.67104	1.69978	4.71297e-06	5.3222e-06	1.28984e-05	0.00183761
evm.TU.chr8.889	LC	0.0571125	0.0164601	-979.862	2.80671	3.16382	0.000600923	0.000641974	0.000875243	0.00183761
evm.TU.chr8.892	LC	0.0921869	0.0274913	-1128.21	2.51865	2.63868	0.000905788	0.000919286	0.00119212	0.00183761
evm.TU.chr8.893	LC	0.0501858	0.0149228	-949.831	5.6098	100000	0.000875686	0.00148815	0.00180839	0.00183761
evm.TU.chr9.1018	LC	0.101852	0.0262045	-1114.44	2.34101	2.45752	0.000126216	0.000149199	0.000252204	0.00183761
evm.TU.chr9.1047	LC	0.0775258	0.0245052	-1094.76	3.39044	3.62747	0.00172531	0.00181845	0.00228184	0.00183761
evm.TU.chr9.106	LC	0.016793	0.00500352	-644.991	1e-05	1e-05	0.000896618	0.000851303	0.00107515	0.00183761
evm.TU.chr9.1063	LC	-0.0444725	0.0116942	-884.179	0.639714	0.671366	0.000174703	0.000163482	0.000236276	0.00183761
evm.TU.chr9.108	LC	0.053048	0.015101	-961.197	0.197394	0.204181	0.00051475	0.000565039	0.000821593	0.00183761
evm.TU.chr9.1105	LC	0.638823	0.157431	-1635.64	100000	100000	6.39164e-05	5.93827e-05	9.46296e-05	0.00183761
evm.TU.chr9.1107	LC	0.175555	0.0502429	-1304.58	0.878316	0.951735	0.000550704	0.000911338	0.00160234	0.00183761
evm.TU.chr9.1136	LC	0.0153153	0.00358164	-541.498	0.823511	0.887258	2.59309e-05	3.99495e-05	8.76744e-05	0.00183761
evm.TU.chr9.1148	LC	0.586276	0.152501	-1625.97	0.731194	0.788615	0.000148857	0.000190623	0.000330089	0.00183761
evm.TU.chr9.1196	LC	0.0533513	0.0156469	-966.797	1.12482	1.17644	0.000743586	0.000867612	0.00124368	0.00183761
evm.TU.chr9.1197	LC	-0.204394	0.0544073	-1325.25	3.5576	3.97014	0.000208474	0.000229128	0.000341112	0.00183761
evm.TU.chr9.1252	LC	0.109017	0.0325487	-1176.77	3.86263	4.13131	0.000918296	0.000864865	0.0010956	0.00183761
evm.TU.chr9.1270	LC	0.162766	0.0418191	-1249.26	3.13693	3.34467	0.000123606	0.00013009	0.0002026	0.00183761
evm.TU.chr9.1311	LC	-0.0527075	0.0161972	-974.897	3.62831	100000	0.00127348	0.00116569	0.00143997	0.00183761
evm.TU.chr9.1313	LC	0.0266619	0.00695515	-732.295	1.21273	1.30155	0.000155346	0.000199205	0.000347703	0.00183761
evm.TU.chr9.1326	LC	0.582337	0.182942	-1675.8	3.0127	3.22991	0.00161675	0.0016964	0.00213834	0.00183761
evm.TU.chr9.1339	LC	0.031701	0.00962102	-824.589	3.22337	3.4428	0.00110786	0.0011561	0.00149039	0.00183761
evm.TU.chr9.1342	LC	-0.0155837	0.0056426	-668.609	4.49355	100000	0.00611934	0.0013461	0.0016467	0.00183761
evm.TU.chr9.1343	LC	0.101488	0.028606	-1137.47	8.49116	100000	0.000453597	0.000645839	0.000832457	0.00183761
evm.TU.chr9.1351	LC	-0.0986698	0.0300131	-1152.37	7.5955	100000	0.00113635	0.000557168	0.000726293	0.00183761
evm.TU.chr9.1363	LC	0.0381774	0.00881925	-799.513	2.8268	3.41327	2.07268e-05	2.57955e-05	6.60054e-05	0.00183761
evm.TU.chr9.1365	LC	0.0234582	0.00695063	-730.861	2.42552	2.60451	0.000839928	0.00082588	0.00105693	0.00183761
evm.TU.chr9.1398	LC	0.0544922	0.0163543	-979.148	1.34831	1.43903	0.00097529	0.00105934	0.0014214	0.00183761
evm.TU.chr9.140	LC	-1.71734	0.523839	-1979.75	4.61339	5.19473	0.00117258	0.00154581	0.00207198	0.00183761
evm.TU.chr9.1401	LC	0.00953825	0.00232764	-414.476	3.17736	3.41461	5.43202e-05	5.24632e-05	8.55405e-05	0.00183761
evm.TU.chr9.1417	LC	0.161213	0.0468026	-1281.76	3.40792	3.65212	0.00065743	0.0006252	0.000808004	0.00183761
evm.TU.chr9.1441	LC	0.170009	0.0430002	-1257.88	1.87795	2.03786	9.69915e-05	0.00017464	0.00036516	0.00183761
evm.TU.chr9.1461	LC	1.47485	0.451744	-1936.94	4.04312	4.3799	0.00122815	0.00124763	0.00156913	0.00183761
evm.TU.chr9.1548	LC	0.052996	0.0152387	-958.676	1.38376	1.41428	0.000584073	0.000583862	0.000783603	0.00183761
evm.TU.chr9.1553	LC	0.0311268	0.0098145	-830.762	2.09648	2.21732	0.00168079	0.00167946	0.00206068	0.00183761
evm.TU.chr9.1555	LC	-0.0293263	0.00934673	-816.199	4.78171	5.4968	0.00188049	0.00175968	0.00214472	0.00183761
evm.TU.chr9.1609	LC	-0.0369599	0.00931023	-815.063	3.57977	3.73416	9.09747e-05	8.45398e-05	0.000131933	0.00183761
evm.TU.chr9.1647	LC	0.313894	0.09364	-1482.28	2.87949	3.09304	0.000909501	0.000888738	0.00112664	0.00183761
evm.TU.chr9.1669	LC	0.36972	0.098191	-1495.97	5.45232	6.06198	0.000201772	0.000195005	0.000278457	0.00183761
evm.TU.chr9.1688	LC	0.0745563	0.023611	-1081.4	8.73799	100000	0.00175971	0.00122573	0.00150896	0.00183761
evm.TU.chr9.1714	LC	0.0672677	0.0204028	-1042.21	2.15859	2.34497	0.00110021	0.00116034	0.00150937	0.00183761
evm.TU.chr9.1746	LC	0.039031	0.00983547	-831.032	2.84231	3.2578	9.14901e-05	9.00208e-05	0.000139491	0.00183761
evm.TU.chr9.175	LC	0.0991532	0.0272265	-1126.06	1.62811	1.67524	0.000321141	0.000336478	0.00048706	0.00183761
evm.TU.chr9.1762	LC	0.225828	0.0579545	-1343.6	2.98378	3.15938	0.000121446	0.000113998	0.000170433	0.00183761
evm.TU.chr9.18	LC	-0.0278661	0.00779775	-763.867	3.19065	3.54503	0.000412864	0.000487117	0.000758771	0.00183761
evm.TU.chr9.1801	LC	0.0674884	0.0162239	-975.817	2.44082	2.82798	4.21184e-05	4.61643e-05	7.92754e-05	0.00183761
evm.TU.chr9.1813	LC	0.218163	0.068142	-1390.94	1.87579	1.99907	0.00152028	0.00161278	0.00205525	0.00183761
evm.TU.chr9.1827	LC	-0.0589224	0.0184686	-1013.91	1.61264	1.77463	0.00157822	0.0016658	0.00209943	0.00183761
evm.TU.chr9.184	LC	0.614089	0.191917	-1689.64	5.47788	6.27299	0.00152957	0.00148794	0.00181374	0.00183761
evm.TU.chr9.1851	LC	0.0726673	0.0213229	-1054.62	5.32859	5.68554	0.000748207	0.000720846	0.000923443	0.00183761
evm.TU.chr9.1852	LC	0.0210702	0.00588563	-682.587	3.08937	3.28862	0.000403408	0.000395078	0.000535227	0.00183761
evm.TU.chr9.1892	LC	0.122338	0.0290373	-1141.14	5.82512	100000	3.37597e-05	0.000113296	0.000169391	0.00183761
evm.TU.chr9.194	LC	0.0177039	0.00546396	-666.375	0.302161	0.317987	0.00133538	0.00129231	0.00160039	0.00183761
evm.TU.chr9.1943	LC	0.0348533	0.0102691	-841.418	2.59426	100000	0.000785829	0.000722843	0.000923902	0.00183761
evm.TU.chr9.1946	LC	0.176034	0.0511725	-1307.69	2.71953	3.00605	0.000668039	0.000844742	0.00125466	0.00183761
evm.TU.chr9.1947	LC	-0.0656357	0.0202406	-1039.79	2.3666	2.60386	0.00132342	0.00142917	0.00184303	0.00183761
evm.TU.chr9.1950	LC	0.0306827	0.00899047	-806.302	1.30694	1.40326	0.000735528	0.000866319	0.00123181	0.00183761
evm.TU.chr9.1956	LC	0.109072	0.0273504	-1135.06	0.0420773	0.0904285	8.4636e-05	0.000366575	0.000893109	0.00183761
evm.TU.chr9.1964	LC	0.0237856	0.00540173	-661.905	0.460463	0.511588	1.50594e-05	1.89544e-05	3.93617e-05	0.00183761
evm.TU.chr9.1978	LC	0.0162636	0.00501005	-639.148	0.653137	0.689119	0.00130814	0.00132125	0.00167127	0.00183761
evm.TU.chr9.2023	LC	1.32989	0.407034	-1907.5	1.84282	1.95436	0.00121785	0.00130838	0.00171496	0.00183761
evm.TU.chr9.2028	LC	-0.168609	0.0533853	-1317.34	10.6952	100000	0.00175589	0.00107331	0.00133344	0.00183761
evm.TU.chr9.2044	LC	0.239157	0.0649727	-1376.91	2.24731	2.42734	0.000277594	0.000278949	0.00039423	0.00183761
evm.TU.chr9.2088	LC	-0.0732154	0.0185509	-1014.01	4.6672	100000	9.96999e-05	6.94495e-05	0.000142773	0.00183761
evm.TU.chr9.2101	LC	0.00703331	0.00189426	-360.435	0.27831	0.297114	0.000246077	0.000368293	0.000678578	0.00183761
evm.TU.chr9.2117	LC	0.295971	0.075009	-1418.67	1.89717	1.98114	0.000100063	9.74706e-05	0.000150556	0.00183761
evm.TU.chr9.2125	LC	0.729995	0.19442	-1693.35	3.15098	3.45227	0.000210071	0.000236295	0.000362776	0.00183761
evm.TU.chr9.2128	LC	0.210621	0.0584861	-1346.12	4.0349	4.57568	0.000373108	0.000351514	0.00047542	0.00183761
evm.TU.chr9.2164	LC	0.278598	0.0869475	-1460.74	4.46131	4.76994	0.001507	0.00148749	0.00182375	0.00183761
evm.TU.chr9.2168	LC	0.0278214	0.00805324	-773.179	10.8073	100000	0.000634121	0.00053459	0.000699093	0.00183761
evm.TU.chr9.2172	LC	0.0116495	0.00304524	-492.935	1.66562	1.70618	0.000160167	0.000153372	0.000225206	0.00183761
evm.TU.chr9.2193	LC	0.0511036	0.0116159	-882.896	0.50858	0.52886	1.53125e-05	2.27883e-05	5.40667e-05	0.00183761
evm.TU.chr9.2197	LC	0.0247543	0.00605055	-692.232	1.11548	1.16616	5.57968e-05	6.12261e-05	0.00010705	0.00183761
evm.TU.chr9.2199	LC	0.0202899	0.00616815	-701.764	0.262804	0.279016	0.00112896	0.00142666	0.00213103	0.00183761
evm.TU.chr9.220	LC	0.118932	0.0365619	-1210.36	4.07838	4.53935	0.00127878	0.00128632	0.00159886	0.00183761
evm.TU.chr9.270	LC	0.11116	0.0331248	-1182.7	1.65587	1.76588	0.000897998	0.00102671	0.00144733	0.00183761
evm.TU.chr9.286	LC	0.0696478	0.0191885	-1023.17	3.12578	100000	0.000335921	0.000524077	0.000686402	0.00183761
evm.TU.chr9.296	LC	0.100611	0.0273079	-1126.14	2.90037	3.16442	0.000274036	0.000296372	0.000433161	0.00183761
evm.TU.chr9.305	LC	0.125632	0.0376603	-1218.92	3.72998	4.21856	0.000962073	0.00100494	0.00129164	0.00183761
evm.TU.chr9.307	LC	0.0375637	0.0104399	-848.705	1.97236	2.08622	0.000377408	0.000365576	0.000497173	0.00183761
evm.TU.chr9.319	LC	0.0877615	0.0255551	-1107.33	2.0895	2.16704	0.000681931	0.000646012	0.000832668	0.00183761
evm.TU.chr9.32	LC	-0.0380864	0.0114578	-872.163	6.64514	100000	0.00100236	0.000686512	0.000880837	0.00183761
evm.TU.chr9.326	LC	0.0331711	0.00919135	-812.433	1.47051	1.54095	0.000362629	0.00036126	0.000499729	0.00183761
evm.TU.chr9.337	LC	0.0374062	0.0106443	-854.407	54.2688	100000	0.000512307	0.00039802	0.000532801	0.00183761
evm.TU.chr9.384	LC	0.0384776	0.0119887	-889.038	1.60935	1.71901	0.00148054	0.00169451	0.00227016	0.00183761
evm.TU.chr9.404	LC	0.0376857	0.0112359	-870.313	1.59528	1.72766	0.000903555	0.00101245	0.00138161	0.00183761
evm.TU.chr9.414	LC	0.592103	0.17269	-1657.25	17.5796	100000	0.000695345	0.00050025	0.000657578	0.00183761
evm.TU.chr9.435	LC	0.144127	0.0410467	-1242.52	6.91498	100000	0.000517683	0.000173983	0.000249989	0.00183761
evm.TU.chr9.438	LC	0.313645	0.084839	-1455.35	1.12267	1.23874	0.000261362	0.000313955	0.000492363	0.00183761
evm.TU.chr9.447	LC	0.103899	0.0223228	-1069.48	1.12921	1.16827	4.97036e-06	6.24651e-06	1.56055e-05	0.00183761
evm.TU.chr9.462	LC	0.213701	0.0624775	-1364.73	7.21712	100000	0.000715964	0.00108015	0.00134136	0.00183761
evm.TU.chr9.470	LC	0.0179002	0.00524063	-651.06	0.968759	1.03022	0.000728145	0.00074595	0.000985894	0.00183761
evm.TU.chr9.49	LC	0.0590162	0.0187016	-1017.06	2.14099	2.263	0.00177147	0.00183519	0.00228615	0.00183761
evm.TU.chr9.504	LC	0.785507	0.240212	-1755.52	1.46946	1.55875	0.00120632	0.00151342	0.00223173	0.00183761
evm.TU.chr9.505	LC	1.54477	0.464384	-1946.07	1.43938	1.51896	0.000994	0.00122392	0.00180697	0.00183761
evm.TU.chr9.514	LC	0.0371522	0.010195	-841.348	3.1852	3.25208	0.000318349	0.000301546	0.000413563	0.00183761
evm.TU.chr9.54	LC	0.0972189	0.0237021	-1085.11	3.63154	3.99184	5.34676e-05	5.40714e-05	8.97173e-05	0.00183761
evm.TU.chr9.572	LC	-0.0247662	0.00692124	-734.439	0.333502	0.355161	0.000405863	0.000575313	0.000978118	0.00183761
evm.TU.chr9.58	LC	0.0179183	0.0045886	-615.877	0.306697	0.312071	0.000117549	0.000155473	0.000291149	0.00183761
evm.TU.chr9.582	LC	0.032589	0.0103618	-847.233	1.36634	1.41144	0.00183454	0.00177322	0.00213887	0.00183761
evm.TU.chr9.597	LC	-0.0252764	0.00700915	-734.998	1.00401	1.10793	0.000366319	0.000423241	0.000621752	0.00183761
evm.TU.chr9.625	LC	0.0450255	0.0126967	-904.733	3.39536	3.61855	0.000456205	0.000443775	0.000593777	0.00183761
evm.TU.chr9.631	LC	0.0469615	0.0141174	-935.6	2.51948	2.60593	0.000993931	0.00104109	0.00136958	0.00183761
evm.TU.chr9.636	LC	0.0132562	0.00365207	-548.252	0.554421	0.575713	0.000335779	0.000434685	0.00072277	0.00183761
evm.TU.chr9.67	LC	0.145199	0.0448148	-1269.7	2.03643	2.16822	0.00133596	0.0014093	0.00180666	0.00183761
evm.TU.chr9.676	LC	0.0701222	0.018375	-1012.07	2.00055	2.13709	0.000166035	0.00021943	0.000376895	0.00183761
evm.TU.chr9.678	LC	0.755305	0.202437	-1705.18	2.59766	2.74728	0.000229807	0.000232048	0.000335896	0.00183761
evm.TU.chr9.688	LC	0.0798277	0.0242204	-1091.39	3.38701	3.60528	0.0011044	0.00107023	0.00133582	0.00183761
evm.TU.chr9.69	LC	0.0461886	0.0103116	-844.099	32.3905	100000	1.08241e-05	1.41654e-05	2.64371e-05	0.00183761
evm.TU.chr9.690	LC	0.0179789	0.00559419	-668.809	1.56591	1.59589	0.00145898	0.00147919	0.00186916	0.00183761
evm.TU.chr9.70	LC	0.0340318	0.00938032	-823.542	0.201166	0.330903	0.000337985	0.000822292	0.00162226	0.00183761
evm.TU.chr9.72	LC	0.0582482	0.0169611	-994.975	0.179362	0.187738	0.00068191	0.000822627	0.00124282	0.00183761
evm.TU.chr9.723	LC	0.0283881	0.00685835	-727.664	1.58428	1.65656	4.58527e-05	4.2333e-05	7.00965e-05	0.00183761
evm.TU.chr9.745	LC	0.00632762	0.00201206	-373.557	1.37531	1.39456	0.00183606	0.00183172	0.0022585	0.00183761
evm.TU.chr9.783	LC	-1.37779	0.407048	-1905.73	6.16686	100000	0.000811488	0.000610926	0.000790774	0.00183761
evm.TU.chr9.792	LC	0.0414099	0.0117485	-882.634	2.27311	2.3695	0.000493227	0.000474766	0.000630097	0.00183761
evm.TU.chr9.801	LC	0.139443	0.0370954	-1216.81	0.912133	1.01113	0.000206661	0.000341629	0.000633453	0.00183761
evm.TU.chr9.825	LC	0.073265	0.0187551	-1018.63	1.41588	1.50838	0.00011688	0.000132568	0.000217766	0.00183761
evm.TU.chr9.833	LC	0.0383851	0.0120742	-890.525	2.27381	2.68412	0.00163883	0.00156413	0.00189452	0.00183761
evm.TU.chr9.839	LC	0.493484	0.132188	-1587.57	0.255434	0.284657	0.000227963	0.000373193	0.000691717	0.00183761
evm.TU.chr9.848	LC	0.111659	0.0351723	-1199.17	3.77152	4.17963	0.0016634	0.0018192	0.00230741	0.00183761
evm.TU.chr9.857	LC	1.49259	0.424229	-1918.35	5.29793	100000	0.0005047	0.000842463	0.00106479	0.00183761
evm.TU.chr9.882	LC	0.0461901	0.014256	-938.533	2.28142	2.48924	0.00133561	0.00138145	0.0017418	0.00183761
evm.TU.chr9.89	LC	-0.0422342	0.0118282	-887.416	0.651425	0.748098	0.000417404	0.000495151	0.000714557	0.00183761
evm.TU.chr9.899	LC	0.0363746	0.0102807	-845.971	0.906987	0.931201	0.000469777	0.000533315	0.00078783	0.00183761
evm.TU.chr9.922	LC	0.280165	0.0653628	-1381.6	100000	100000	2.483e-05	2.28884e-05	4.04139e-05	0.00183761
evm.TU.chr9.926	LC	0.541548	0.104801	-1515.4	1.81143	1.92426	4.45179e-07	5.98234e-07	2.09024e-06	0.00183761
evm.TU.chr9.929	LC	-3.08472	0.912425	-2140.11	3.69799	4.09747	0.000823019	0.00088641	0.001182	0.00183761
evm.TU.chr9.954	LC	0.442272	0.101133	-1504.46	3.25731	3.35668	1.71479e-05	1.60712e-05	2.97298e-05	0.00183761
evm.TU.chr9.967	LC	0.0470294	0.0135427	-925.78	0.852803	0.913983	0.000594709	0.000645495	0.000894347	0.00183761
evm.TU.chr9.971	LC	-0.0547627	0.0158932	-970.099	8.11993	9.09652	0.00065474	0.000647263	0.000848522	0.00183761
evm.TU.chr9.988	LC	0.0347106	0.0108236	-858.572	3.77321	4.17585	0.0014932	0.00154367	0.00192092	0.00183761
evm.TU.chr9.99	LC	0.15809	0.0479935	-1290.63	1.1576	1.36333	0.00111159	0.00136423	0.00184706	0.00183761
evm.TU.chr1.1013	CC	0.151735	0.0413037	-1533.53	4.73943	100000	0.000285217	0.000421817	0.000562022	0.000994342
evm.TU.chr1.1016	CC	-0.0194433	0.00519471	-932.621	2.32009	2.43703	0.000219721	0.000212082	0.00030252	0.000994342
evm.TU.chr1.1028	CC	-0.0106025	0.00286949	-759.633	0.966607	1.04988	0.000263367	0.000247057	0.000344289	0.000994342
evm.TU.chr1.1142	CC	-0.0152304	0.00401414	-856.616	0.437137	0.481997	0.00018067	0.000184339	0.000273415	0.000994342
evm.TU.chr1.1198	CC	0.0199951	0.00557654	-954.188	3.90866	100000	0.000395165	0.000441188	0.000585725	0.000994342
evm.TU.chr1.122	CC	0.369433	0.104851	-1802.96	4.48836	100000	0.000495535	0.000570005	0.000741726	0.000994342
evm.TU.chr1.1248	CC	0.368779	0.0857171	-1744.89	5.74416	100000	2.32062e-05	3.47266e-05	5.85545e-05	0.000994342
evm.TU.chr1.1282	CC	-0.00782198	0.00223718	-687.729	1.01373	1.07016	0.000546294	0.000547152	0.000739964	0.000994342
evm.TU.chr1.1446	CC	0.110903	0.029365	-1435.23	4.11446	4.63763	0.000193183	0.00039737	0.000688951	0.000994342
evm.TU.chr1.1449	CC	2.87162	0.791158	-2384.87	2.13711	2.2724	0.000335936	0.000322637	0.000441984	0.000994342
evm.TU.chr1.1514	CC	0.454471	0.109854	-1814.52	2.33276	2.52401	4.6262e-05	4.47063e-05	7.43264e-05	0.000994342
evm.TU.chr1.1515	CC	1.7982	0.530213	-2271.35	4.01642	4.40304	0.000792802	0.000777518	0.000997917	0.000994342
evm.TU.chr1.1580	CC	0.0387281	0.0108583	-1146.98	4.02646	100000	0.000423461	0.000560535	0.000730343	0.000994342
evm.TU.chr1.1763	CC	-0.0146529	0.00431707	-878.996	2.20557	2.36281	0.000785308	0.000806454	0.00106053	0.000994342
evm.TU.chr1.1780	CC	-0.00744415	0.00188603	-639.518	0.0190087	0.0286621	9.95918e-05	0.000109408	0.000184133	0.000994342
evm.TU.chr1.1789	CC	-0.0335637	0.00920405	-1099.71	3.88885	4.23512	0.00031544	0.000300089	0.000411752	0.000994342
evm.TU.chr1.1799	CC	-0.0208225	0.00596557	-974.982	8.24993	100000	0.00055803	0.000407656	0.000544648	0.000994342
evm.TU.chr1.1930	CC	-0.0398353	0.00973853	-1113.18	1.4123	1.51402	5.59715e-05	5.35202e-05	8.71125e-05	0.000994342
evm.TU.chr1.2033	CC	-0.0235375	0.00674264	-1006.64	1.11019	1.15495	0.000557231	0.00054002	0.000713597	0.000994342
evm.TU.chr1.2057	CC	-0.00891755	0.00241955	-710.535	1.20134	1.25405	0.000272709	0.000259448	0.000361116	0.000994342
evm.TU.chr1.2134	CC	2.54001	0.730684	-2362.38	2.54184	2.73279	0.000587219	0.000573092	0.000752874	0.000994342
evm.TU.chr1.2229	CC	-0.022924	0.00676073	-1007.63	1.33922	1.40975	0.000794796	0.000791801	0.0010276	0.000994342
evm.TU.chr1.2230	CC	-0.0459224	0.0135142	-1208.78	2.19235	2.3821	0.000774623	0.000742797	0.000948971	0.000994342
evm.TU.chr1.2243	CC	-0.00895952	0.00258067	-729.801	1.7893	1.86744	0.000596594	0.000580815	0.000763067	0.000994342
evm.TU.chr1.2347	CC	-0.00401192	0.00116616	-500.736	2.20392	2.32207	0.00066743	0.00065306	0.000852645	0.000994342
evm.TU.chr1.2371	CC	-0.0174634	0.00563982	-955.228	2.57904	100000	0.00215229	0.00042792	0.00260568	0.000994342
evm.TU.chr1.2397	CC	-0.100577	0.0290648	-1428.79	0.403332	0.43041	0.00062125	0.000624129	0.00083246	0.000994342
evm.TU.chr1.2603	CC	0.0447826	0.0131754	-1203.47	4.49716	100000	0.000772231	0.000831272	0.00105166	0.000994342
evm.TU.chr1.2629	CC	-0.0153826	0.00411845	-865.797	2.5477	2.73918	0.000226375	0.000229801	0.00033353	0.000994342
evm.TU.chr1.2630	CC	-0.0290326	0.00723463	-1029.13	2.97684	3.1975	7.65563e-05	7.54554e-05	0.000120009	0.000994342
evm.TU.chr1.2741	CC	0.0167337	0.00493066	-919.24	5.43168	100000	0.00078632	0.00033423	0.000453854	0.000994342
evm.TU.chr1.2812	CC	-0.13772	0.0387142	-1512.89	2.24707	100000	0.000438122	0.000408039	0.000725284	0.000994342
evm.TU.chr1.2824	CC	2.83179	0.738289	-2366.05	3.12275	3.38776	0.000154024	0.000147929	0.000217308	0.000994342
evm.TU.chr1.2825	CC	2.59767	0.64718	-2328.27	3.37702	3.68276	7.63024e-05	7.26783e-05	0.000114148	0.000994342
evm.TU.chr1.2952	CC	-0.0145534	0.0033084	-800.765	0.964784	1.04028	1.53485e-05	1.63107e-05	3.20175e-05	0.000994342
evm.TU.chr1.2954	CC	-0.00501373	0.00139553	-551.312	0.974992	1.01871	0.000384958	0.000362897	0.000494092	0.000994342
evm.TU.chr1.3011	CC	4.16194	0.974822	-2446.75	3.46444	3.83546	2.66632e-05	2.46667e-05	4.31921e-05	0.000994342
evm.TU.chr1.3012	CC	4.09463	0.918434	-2428.75	4.13212	100000	1.18646e-05	1.30397e-05	2.45763e-05	0.000994342
evm.TU.chr1.3052	CC	-0.0103969	0.00308591	-782.691	2.807	3.03343	0.000857165	0.000838018	0.00106915	0.000994342
evm.TU.chr1.3147	CC	-0.0647818	0.0188643	-1304.89	1.95972	2.0415	0.000682201	0.000646187	0.000844919	0.000994342
evm.TU.chr1.3148	CC	-0.0230865	0.00697898	-1021.66	7.17251	100000	0.00105939	0.00092459	0.00116081	0.000994342
evm.TU.chr1.3245	CC	2.34345	0.666286	-2336.36	3.0881	3.32392	0.000506811	0.00047578	0.000628967	0.000994342
evm.TU.chr1.3278	CC	-0.0137964	0.00359331	-825	1.37313	1.44065	0.000151746	0.000141807	0.000207631	0.000994342
evm.TU.chr1.38	CC	-0.00432733	0.00113967	-492.707	0.849945	0.90361	0.000178745	0.000184666	0.000279013	0.000994342
evm.TU.chr1.494	CC	-0.0108232	0.00316244	-789.591	2.65567	2.87753	0.00071096	0.000703069	0.000913195	0.000994342
evm.TU.chr1.699	CC	-0.0525021	0.014186	-1224.67	6.85452	100000	0.000257425	0.000398743	0.000533691	0.000994342
evm.TU.chr1.738	CC	-0.0413441	0.0122398	-1178.9	1.03743	1.08064	0.000831562	0.00079755	0.0010161	0.000994342
evm.TU.chr1.861	CC	-0.0179194	0.00516597	-930.962	2.27757	2.47882	0.000603111	0.000633287	0.0009574	0.000994342
evm.TU.chr1.958	CC	-0.071076	0.0154898	-1249.21	3.03246	3.29281	6.6783e-06	6.3286e-06	1.42821e-05	0.000994342
evm.TU.chr1.972	CC	-0.00871003	0.00215765	-677.446	0.271101	0.286018	6.9568e-05	6.60823e-05	0.00010535	0.000994342
evm.TU.chr1.993	CC	-0.00928512	0.00282358	-761.09	8.01555	100000	0.001133	0.000648281	0.00139431	0.000994342
evm.TU.chr10.1104	CC	-0.0148369	0.00408831	-864.763	3.6886	100000	0.000336613	0.000728741	0.00093088	0.000994342
evm.TU.chr10.1123	CC	1.77543	0.519328	-2263.82	2.64162	2.80892	0.000720386	0.000709704	0.000922333	0.000994342
evm.TU.chr10.1125	CC	-0.162178	0.0403763	-1525.76	3.86694	100000	7.54443e-05	1.91363e-05	0.00012175	0.000994342
evm.TU.chr10.1157	CC	-0.0386935	0.0112079	-1155.47	2.83957	3.117	0.0006394	0.000602344	0.000805601	0.000994342
evm.TU.chr10.123	CC	-0.0353793	0.0103861	-1132.78	2.26253	2.40114	0.000752282	0.00083963	0.00116732	0.000994342
evm.TU.chr10.124	CC	-0.058082	0.016428	-1265.79	2.679	2.81016	0.000474253	0.000476671	0.000648569	0.000994342
evm.TU.chr10.1259	CC	-0.26447	0.0617864	-1646.97	1.25073	1.34934	2.54583e-05	2.40503e-05	4.25306e-05	0.000994342
evm.TU.chr10.1516	CC	0.307275	0.084455	-1740.82	4.47129	100000	0.000325295	0.000667158	0.000857839	0.000994342
evm.TU.chr10.167	CC	-0.00911784	0.0028465	-760.244	4.85957	100000	0.00151221	0.000992009	0.00123926	0.000994342
evm.TU.chr10.1876	CC	-0.122542	0.0357674	-1493.04	6.6994	100000	0.000701807	0.000449803	0.000596244	0.000994342
evm.TU.chr10.1902	CC	-0.00598193	0.00174355	-615.692	0.370976	0.397653	0.00068999	0.000771178	0.00108644	0.000994342
evm.TU.chr10.1926	CC	-0.0165964	0.00418367	-869.491	1.84472	1.98757	9.20118e-05	8.51345e-05	0.000131627	0.000994342
evm.TU.chr10.1976	CC	0.613301	0.14842	-1903.61	6.34594	100000	4.71916e-05	5.88475e-05	9.38635e-05	0.000994342
evm.TU.chr10.1992	CC	0.256924	0.0736999	-1699.83	3.07085	100000	0.000566835	0.000433474	0.000576295	0.000994342
evm.TU.chr10.2046	CC	-0.0324668	0.00959431	-1109.16	1.67651	1.73065	0.000813937	0.000839811	0.00112081	0.000994342
evm.TU.chr10.2084	CC	-0.0104564	0.00300744	-773.123	0.81704	0.854883	0.000585879	0.000567409	0.000745753	0.000994342
evm.TU.chr10.212	CC	-0.0220399	0.00672642	-1008.47	3.78229	100000	0.00117964	0.000747822	0.000953432	0.000994342
evm.TU.chr10.380	CC	-0.0985144	0.0237527	-1372.64	4.18267	100000	4.43149e-05	1.01641e-05	7.75954e-05	0.000994342
evm.TU.chr10.419	CC	0.610909	0.153138	-1911.76	4.97766	100000	8.41816e-05	8.64912e-05	0.000132732	0.000994342
evm.TU.chr10.44	CC	-0.0159771	0.00372501	-835.999	1.90161	2.08632	2.45344e-05	2.24247e-05	4.0173e-05	0.000994342
evm.TU.chr10.564	CC	-0.00470475	0.00132359	-535.917	0.788194	0.834248	0.00044262	0.000416699	0.000556521	0.000994342
evm.TU.chr10.570	CC	-0.169413	0.0472834	-1571.25	2.63436	2.96457	0.000399012	0.000382754	0.000515177	0.000994342
evm.TU.chr10.692	CC	3.73001	0.937737	-2435.81	3.71151	4.06449	8.81731e-05	8.35206e-05	0.000129031	0.000994342
evm.TU.chr10.772	CC	0.0332678	0.00779906	-1052.79	6.65208	100000	2.70961e-05	1.84874e-05	3.34478e-05	0.000994342
evm.TU.chr10.986	CC	-0.0322387	0.0084436	-1071.66	1.11579	1.15996	0.000164783	0.000156767	0.000228846	0.000994342
evm.TU.chr11.1038	CC	-0.214225	0.0655801	-1667.26	7.41095	100000	0.00122054	0.000383669	0.000515123	0.000994342
evm.TU.chr11.1067	CC	0.0923647	0.0260687	-1399.57	2.96822	3.28243	0.000461381	0.000431518	0.000575891	0.000994342
evm.TU.chr11.115	CC	0.0491753	0.00977589	-1115.9	2.77881	2.96847	8.64869e-07	7.69758e-07	2.12824e-06	0.000994342
evm.TU.chr11.1456	CC	-0.00624903	0.00175318	-620.031	3.45852	3.69706	0.000426981	0.000400696	0.000536752	0.000994342
evm.TU.chr11.1563	CC	0.228592	0.0673475	-1674.15	3.20617	3.45697	0.00078519	0.000751605	0.000958911	0.000994342
evm.TU.chr11.1607	CC	0.764777	0.228213	-2027.71	4.00647	4.45496	0.000912587	0.000893737	0.00251293	0.000994342
evm.TU.chr11.1703	CC	0.0385279	0.00991279	-1120.3	4.97257	100000	0.000126266	0.000146018	0.000213189	0.000994342
evm.TU.chr11.1720	CC	-0.282284	0.0755864	-1706.38	2.25915	2.36594	0.000226756	0.00021711	0.000307786	0.000994342
evm.TU.chr11.1800	CC	-0.0550083	0.0162634	-1264.69	4.33711	4.71473	0.000818593	0.000784027	0.000997444	0.000994342
evm.TU.chr11.1811	CC	0.548718	0.142037	-1891.44	4.90894	100000	0.000138376	0.000250525	0.000348579	0.000994342
evm.TU.chr11.250	CC	0.269729	0.0780579	-1717.64	5.18102	100000	0.00063227	0.000492568	0.000648266	0.000994342
evm.TU.chr11.409	CC	-0.0753193	0.0220942	-1350.07	1.53953	1.6219	0.000745409	0.000725443	0.000936185	0.000994342
evm.TU.chr11.439	CC	-0.0108416	0.00274171	-746.846	1.39067	1.47667	9.67552e-05	8.97904e-05	0.000138124	0.000994342
evm.TU.chr11.469	CC	-0.0360973	0.00927373	-1103.14	6.46155	100000	0.000123464	3.91378e-05	0.000190153	0.000994342
evm.TU.chr11.482	CC	-0.00246257	0.00074209	-370.33	2.38829	2.53465	0.00102207	0.000970581	0.00124228	0.000994342
evm.TU.chr11.521	CC	-0.0242164	0.00717068	-1024.28	0.900218	0.953129	0.000833596	0.000847727	0.00111456	0.000994342
evm.TU.chr11.523	CC	0.0770712	0.0170398	-1277.4	3.59781	3.99067	8.93222e-06	8.08389e-06	1.61923e-05	0.000994342
evm.TU.chr11.541	CC	-0.0104597	0.00302382	-775.172	1.41289	1.51808	0.000624178	0.000606995	0.000793455	0.000994342
evm.TU.chr11.617	CC	-0.0114912	0.00327312	-797.858	1.20689	1.39565	0.000518675	0.000485486	0.000649706	0.000994342
evm.TU.chr11.625	CC	-0.0507585	0.0142264	-1224.01	2.51627	2.68653	0.000421544	0.000424813	0.000581829	0.000994342
evm.TU.chr11.626	CC	-0.104399	0.0293458	-1435.42	4.49564	4.91694	0.000437815	0.000425869	0.000571068	0.000994342
evm.TU.chr11.740	CC	-0.387657	0.10229	-1792.63	1.2162	1.30271	0.000183754	0.000173848	0.000250142	0.000994342
evm.TU.chr11.741	CC	-0.225028	0.0648509	-1661.48	1.73144	1.85392	0.000600572	0.000564867	0.000738566	0.000994342
evm.TU.chr11.755	CC	-0.360177	0.0986042	-1784.46	3.32824	3.57913	0.000308318	0.000311676	0.000440406	0.000994342
evm.TU.chr11.803	CC	-0.0140003	0.00415414	-867.705	0.0215004	0.0535936	0.000854053	0.000827604	0.0010563	0.000994342
evm.TU.chr11.804	CC	-0.036465	0.0100404	-1126.18	5.2741	5.80365	0.000333264	0.000318209	0.000434918	0.000994342
evm.TU.chr11.88	CC	-0.334468	0.0930499	-1767.47	3.12046	3.436	0.000382435	0.000359095	0.000484974	0.000994342
evm.TU.chr11.893	CC	-0.0283376	0.00818403	-1065.81	3.93401	4.3666	0.0006166	0.000972171	0.00206545	0.000994342
evm.TU.chr11.954	CC	-0.0727677	0.0191885	-1310.29	2.3571	2.60806	0.000182016	0.000180614	0.000263564	0.000994342
evm.TU.chr11.997	CC	-0.0262782	0.00612688	-980.07	2.90254	100000	2.45481e-05	8.37152e-06	3.98155e-05	0.000994342
evm.TU.chr11.998	CC	-0.0399789	0.010959	-1147.55	1.64278	1.78521	0.000313772	0.000293185	0.000405643	0.000994342
evm.TU.chr12.1124	CC	-0.0220052	0.00612981	-980.092	2.01944	2.14311	0.000389006	0.000368986	0.000497427	0.000994342
evm.TU.chr12.1173	CC	-0.0270846	0.00815158	-1062.95	2.41595	2.575	0.00100739	0.000994333	0.00126196	0.000994342
evm.TU.chr12.1187	CC	-0.0202017	0.00564346	-955.781	1.66427	1.77226	0.000403825	0.000389228	0.000525172	0.000994342
evm.TU.chr12.1516	CC	-0.0159997	0.00399008	-854.815	0.54142	0.568714	7.75294e-05	7.37856e-05	0.000116102	0.000994342
evm.TU.chr12.1603	CC	-0.0631808	0.0195548	-1315.99	3.0468	100000	0.0013773	0.000742809	0.0018978	0.000994342
evm.TU.chr12.1719	CC	-0.125349	0.0368919	-1500.43	3.4072	3.75546	0.000775523	0.000739541	0.00094397	0.000994342
evm.TU.chr12.1743	CC	-0.118203	0.0349468	-1483.31	2.15419	2.28464	0.000818509	0.000778695	0.000989983	0.000994342
evm.TU.chr12.1759	CC	2.66338	0.683576	-2343.8	3.12437	3.39902	0.000121633	0.000115862	0.000173635	0.000994342
evm.TU.chr12.232	CC	-0.0132632	0.00329988	-800.102	1.07435	1.12696	7.46517e-05	7.14289e-05	0.000113172	0.000994342
evm.TU.chr12.283	CC	-0.00477103	0.00122911	-517.459	3.52324	3.99464	0.000128753	0.000128343	0.000193193	0.000994342
evm.TU.chr12.398	CC	-0.0745115	0.0219666	-1348.95	2.00827	2.10552	0.000791219	0.000856316	0.00116891	0.000994342
evm.TU.chr12.433	CC	-0.0459957	0.0127721	-1193.01	2.65192	2.88463	0.000373039	0.000361436	0.000491433	0.000994342
evm.TU.chr12.470	CC	0.61239	0.176995	-1953.23	3.06228	3.32646	0.000622365	0.000607412	0.000793442	0.000994342
evm.TU.chr12.490	CC	-0.0201676	0.00570134	-959.4	2.22439	2.32234	0.00047116	0.000443862	0.000589241	0.000994342
evm.TU.chr12.561	CC	-0.0702867	0.0190477	-1309.11	3.16325	3.50217	0.000268232	0.000274024	0.000445252	0.000994342
evm.TU.chr12.702	CC	-0.0570794	0.0157221	-1252.19	0.0501247	0.077254	0.000334841	0.000351665	0.00049887	0.000994342
evm.TU.chr12.757	CC	-0.0576098	0.0139592	-1218.71	3.36895	100000	4.82109e-05	1.98671e-05	8.41485e-05	0.000994342
evm.TU.chr12.788	CC	-0.0295459	0.0076758	-1045.5	3.11361	100000	0.000146103	0.000108413	0.000162773	0.000994342
evm.TU.chr12.850	CC	-0.00293576	0.000861372	-412.236	0.204487	0.214439	0.000747435	0.000708535	0.000909306	0.000994342
evm.TU.chr12.868	CC	-0.451962	0.120553	-1840.02	1.12399	1.21546	0.000214638	0.000200456	0.000286707	0.000994342
evm.TU.chr2.1068	CC	-0.0550928	0.0157359	-1255.17	6.08682	100000	0.000537074	0.000308076	0.00042119	0.000994342
evm.TU.chr2.1143	CC	-0.0238967	0.00717993	-1026.04	2.22474	2.33763	0.000987915	0.000960597	0.00121206	0.000994342
evm.TU.chr2.1160	CC	-0.00973142	0.00268463	-740.272	0.631116	0.665468	0.000341929	0.000336947	0.000468039	0.000994342
evm.TU.chr2.1211	CC	0.0298222	0.00899812	-1089.85	0.500958	0.534747	0.0010368	0.000983798	0.00123053	0.000994342
evm.TU.chr2.1281	CC	-0.0604411	0.016564	-1266.88	1.59479	1.73096	0.000312735	0.000304661	0.00042075	0.000994342
evm.TU.chr2.1351	CC	0.0574622	0.014904	-1238.24	3.19021	3.54688	0.000142599	0.000134844	0.000198636	0.000994342
evm.TU.chr2.1550	CC	-0.00928907	0.00257852	-728.904	1.18038	1.27239	0.000371375	0.000381552	0.000537319	0.000994342
evm.TU.chr2.1769	CC	0.0772217	0.0215509	-1345.28	3.60046	3.87123	0.000398585	0.000372182	0.000504965	0.000994342
evm.TU.chr2.1841	CC	-0.0551637	0.0156826	-1251.49	1.95038	2.08841	0.000506213	0.000477571	0.000630162	0.000994342
evm.TU.chr2.2135	CC	-0.00728902	0.00219424	-683.898	2.61	2.99882	0.00100994	0.000948005	0.00122955	0.000994342
evm.TU.chr2.235	CC	-0.313105	0.0905124	-1758.17	2.02468	2.27665	0.000623872	0.000584382	0.000773775	0.000994342
evm.TU.chr2.256	CC	-0.0122028	0.0035826	-824.786	1.94355	2.06927	0.000753039	0.000724112	0.00092852	0.000994342
evm.TU.chr2.38	CC	0.127516	0.0289909	-1430.02	3.19428	100000	1.53776e-05	8.9669e-06	3.29518e-05	0.000994342
evm.TU.chr2.418	CC	0.759679	0.208789	-2001.84	4.50509	100000	0.000325091	0.000188005	0.000268263	0.000994342
evm.TU.chr2.520	CC	-0.0306334	0.00814621	-1066.13	6.98318	100000	0.000205546	0.000424012	0.000564712	0.000994342
evm.TU.chr2.552	CC	-0.0284075	0.00823212	-1064.93	1.69828	1.81394	0.000642921	0.000740364	0.00105307	0.000994342
evm.TU.chr2.566	CC	2.02206	0.458323	-2228.91	3.69993	4.08642	1.45139e-05	1.32374e-05	2.49278e-05	0.000994342
evm.TU.chr2.662	CC	-0.0264325	0.00655959	-999.817	2.13663	2.28046	7.16199e-05	6.61523e-05	0.000104845	0.000994342
evm.TU.chr2.767	CC	-0.0303726	0.00756356	-1042.05	3.04163	3.3054	7.57503e-05	6.98808e-05	0.000109864	0.000994342
evm.TU.chr2.785	CC	-0.0783037	0.0221613	-1352.85	3.14351	3.35646	0.000478033	0.000472815	0.000636953	0.000994342
evm.TU.chr2.819	CC	0.0646886	0.0189767	-1306.86	2.17237	2.35555	0.000745823	0.000817666	0.00111239	0.000994342
evm.TU.chr3.1166	CC	-0.0779688	0.0216249	-1347.51	4.824	5.09239	0.000367255	0.000348976	0.000472817	0.000994342
evm.TU.chr3.1215	CC	0.320191	0.0912418	-1763.04	6.02319	100000	0.000521518	0.000818193	0.00103631	0.000994342
evm.TU.chr3.1287	CC	-0.0310808	0.00870642	-1081.95	2.38672	2.50109	0.000418544	0.000405859	0.000547722	0.000994342
evm.TU.chr3.1333	CC	-0.0151227	0.00443831	-885.573	0.746021	0.785742	0.000749871	0.000711233	0.000910155	0.000994342
evm.TU.chr3.1386	CC	0.274965	0.0775279	-1714.42	2.85568	3.08728	0.000455485	0.000443529	0.000594283	0.000994342
evm.TU.chr3.1437	CC	-0.00768138	0.00211728	-673.48	2.51885	2.6598	0.000338055	0.000321691	0.000439106	0.000994342
evm.TU.chr3.1521	CC	0.0192325	0.00553302	-950.333	1.88981	2.03344	0.000587781	0.000557037	0.000726137	0.000994342
evm.TU.chr3.1574	CC	-0.022108	0.0065226	-997.838	1.85024	1.99097	0.00079845	0.000793426	0.00102602	0.000994342
evm.TU.chr3.1575	CC	-0.0259322	0.00715298	-1028.06	5.15742	6.12587	0.0003413	0.000317882	0.000470133	0.000994342
evm.TU.chr3.1633	CC	0.0286633	0.00860547	-1078.87	2.63331	2.83865	0.000979231	0.000953589	0.00120204	0.000994342
evm.TU.chr3.1693	CC	1.16699	0.302661	-2109.04	3.74975	4.1194	0.000142449	0.000132396	0.000195235	0.000994342
evm.TU.chr3.1701	CC	-0.00904029	0.00250475	-721.173	1.79123	1.88802	0.000362218	0.000361736	0.000503373	0.000994342
evm.TU.chr3.1737	CC	-0.0244897	0.00719602	-1026.37	1.96414	2.13235	0.000760743	0.000815054	0.00122206	0.000994342
evm.TU.chr3.1755	CC	5.33441	1.54079	-2577.52	2.1482	2.28075	0.000617525	0.000630034	0.000845632	0.000994342
evm.TU.chr3.1780	CC	-0.00620083	0.00181955	-628.186	0.273574	0.292648	0.000748366	0.000741938	0.000970485	0.000994342
evm.TU.chr3.2033	CC	-0.023658	0.00619179	-981.786	0.688572	0.715927	0.000163046	0.000156298	0.000229422	0.000994342
evm.TU.chr3.2163	CC	-0.0419613	0.0112956	-1159.98	8.1093	100000	0.000244326	0.000230705	0.000323301	0.000994342
evm.TU.chr3.2288	CC	-0.0321417	0.0086514	-1079.23	0.120315	0.136434	0.000244002	0.000340641	0.000585822	0.000994342
evm.TU.chr3.2459	CC	-0.0163639	0.00483527	-910.362	0.842321	0.932009	0.000813033	0.000888605	0.0011941	0.000994342
[truncated: 335 more rows]
